# Supplementary material for: MOG analogues to explore the MCT2 pharmacophore, α-ketoglutarate biology and cellular effects of N-oxalylglycine
Source: Commun Biol. 2022 Aug 26;5:877. doi: 10.1038/s42003-022-03805-y (PMC9418262; doi:10.1038/s42003-022-03805-y)
Supplement: Supplementary file 4 — Supplementary Data 1 [file 42003_2022_3805_MOESM4_ESM.xlsx]

## Sheet: Information
	Fets et al. - MOG analogues to explore the MCT2 pharmacophore, α-ketoglutarate biology and cellular effects of N-oxalylglycine
	Supplementary data
	Tab name	Description
	Fig. 1	Data used for Fig. 1b, c
	Fig. 2	Data used for Fig. 2c, d, e, f
	Fig. 3	Data used for Fig. 2a, b, c, d
	Fig. 4a_Raw Values	Raw Values - Peak areas from indicated metabolite/isotopologue
	Fig. 4a_Corrected Values	Corrected Values - Raw values corrected for natural isotope abundance
	Fig. 4a_Isotope Ratio	Isotope Ratio - Fractional isotopologue distribution for the indicated metabolites
	Fig. 4a_Abundances	Abundances - Absolute abundance of indicated metabolites, as calculated from reference standards, plus normalisation to cell number and log2-fold change relative to treatment control
	Fig. 4c	Data used for Fig. 4c
	Suppl. Fig. 1	Data used for Suppl. Fig. 1b
	Suppl. Fig. 2	Data used for Suppl. Fig. 2a, b
	Suppl. Fig. 3	Data used for Suppl. Fig. 3a, b, c

## Sheet: Fig. 1
	Figure 1b									Figure 1c
	Time (min)	MOG (µM)			NOG (µM)					Time (min)	DMOG (µM)			MOG (µM)			NOG (µM)
	0	2.73102	2.61425	3.03513	0.052542	0.059912	0.067986			0	1.91691	1.56311	1.80486	0.404598	0.476894	0.487738	0.006016	0.007397	0.006541
	0.5	2.82126	2.76783	2.76757	0.679651	0.530744	0.662697			0.5	1.13484	0.962404	1.13238	1.06061	1.5454	1.44758	0.255223	0.33111	0.286396
	1	2.01578	2.48587	2.56038	0.884373	1.00536	1.1256			1	0.509501	0.555715	0.446662	1.0252	1.29529	1.59433	0.354124	0.43565	0.542625
	2	1.98897	2.0042	2.06184	1.73496	1.91467	2.46631			2	0.20982	0.18151	0.163022	1.65054	2.01847	1.96083	0.98491	1.2455	1.19627
	4	1.18994	1.44993	1.38421	3.07646	3.49634	3.49822			4	0	0	0	1.32956	1.51346	1.57049	2.14176	2.48044	2.82323
	10	0.210034	0.256339	0.240721	4.47294	5.61397	6.10038			10	0	0	0	0.523271	0.622407	0.656881	4.09826	4.85133	5.3757
	30	0.015296	0.015094	0.01844	5.27259	6.2046	6.73603			30	0	0	0	0.255958	0.20949	0.278005	4.14459	5.23169	4.54852

## Sheet: Fig. 2
	Figure 2c										Figure 2d						Figure 2e																	Figure 2f
																														MOG-induced change in basal respiration (%)					Compound concentration (% remaining relative to t=0)
	Compound	HCC1569 EV (µM)				HCC1569 MCT2 (µM)					Compound	Fold increase with MCT2 expression							O2 consumption flux [pmol/(s*10^6 cells)]															Time (min)	1 (MOG)			3			2
	1 (MOG)	4970.89	9263.75	4378.7	4482.18	37840.6	50565.3	45599.3	58576.9		1	6.55376	8.7576	7.89751	10.1451			Treatment	Basal					MOG						INS1 EV	-	-0.797865		0	106.117	93.8831		111.273	93.848	94.8793	96.8822	98.0802	105.038
	2	1816.71	1965.37	2088.73	2641.57	15129	16116.2	16361.1	18118.4		2	7.10918	7.57307	7.68816	8.51392		INS1 EV	-	28.7016	28.3604				28.4726	27.9202							-1.55216		5	81.7905	77.3242	76.5959	92.7548	95.4868	94.0402	102.615	103.683	105.524
	10	148.95	142.45	93.32	82.53	447.84	571	519.9	471.81		10	3.83384	4.88818	4.45072	4.03904		INS1 MCT2	-	40.0954	32.6122				16.1609	12.9591									15	81.8424	91.0934	78.4996	96.5647	107.553	99.4345	102.072	109.056	101.722
	8	142.03	216.2	298	249.96	439.31	485.37	734.21	732.33		8	1.93915	2.14246	3.24087	3.23257			DMSO	27.5508	38.1831	34.5542			14.4168	15.6213	14.6841								30	79.2725	82.4483	77.0842	102.099	96.803	99.4747	105.551	103.333	127.688
	9	190.21	257.4	423.72	378.85	558.43	712.33	907.45	658.96		9	1.78672	2.27913	2.90342	2.10837			4	28.881	37.293	22.5157			12.0315	15.098	12.5779								60	73.9364	80.0051	76.797	92.1446	88.9227	105.986	96.7121	108.805	98.6211
	3	1891.83	2063.35	2000.72	2256.81	4565.95	4616.33	5174.84	4235.48		3	2.22385	2.24838	2.52041	2.06289			5	27.9589	30.6393	39.3829			13.998	11.3672	18.4026				INS1 MCT2	-	-59.6939		120	71.7793	78.2178	71.1272	99.5451	97.3364	91.7989	104.263	101.049	105.182
	7	379.16	355.57	360.63	298.73	522.84	1017.27	481.94	472.9		7	1.50016	2.91881	1.38281	1.35687			6	30.1953	23.4809				13.0864	10.6491							-60.263		240	67.4764	72.2829	61.1895	88.5663	89.9358	94.4142	95.8508	95.6855	113.508
	4	1600	1670	2170	2140	2710	3680	3810	3300		4	1.43008	1.94195	2.01055	1.74142			7	26.2753	29.9066	40.5024	31.7142	27.5942	16.3224	21.6042	27.4942	22.2016	19.0476						360	57.9718	61.3481	60.8585	97.6323	95.0273	96.65	87.3279	93.5437	99.5879
	5	1420	2180	1540	1910	2390	2080	2900	3030		5	1.35603	1.18014	1.64539	1.71915			MCTi	37.8349	38.0515	40.1252			33.5379	27.7189	41.3788								480	53.0009	60.5079	56.0603	98.1041	86.7487	105.561	94.9907	95.368	98.516
	6	457	588	709	552	766	556	1110	560		6	1.32871	0.964441	1.92541	0.971379
																															DMSO	-47.6719
																																-59.0884
																																-57.5042
																															4	-58.3411
																																-59.5152
																																-44.1372
																															5	-49.9337
																																-62.8999
																																-53.2726
																															6	-56.6608
																																-54.6478
																															7	-37.8793
																																-27.7611
																																-32.1171
																																-29.9948
																																-30.9725
																															MCTi	-27.1543
																																3.12422
																																-11.3572

## Sheet: Fig. 3
	Figure 3a (confluence)										Figure 3a (apoptosis)									Figure 3b							Figure 3c								Figure 3d
		Time	Drug_conc	cell_line	Drug_ID	N	confluence (%)	sd				Time	Drug_conc	cell_line	Drug_ID	N	value	sd			[NOG]IC		Reduction in cell mass					Time	Cell	Drug_ID	N	confluence (%)	sd			[NOG]IC (mM)
	1	0	0	HCC1569 EV	1	3	24.8741	1.2825			1	0	0	HCC1569 EV	1	3	143.333	19.1985		MOG (1)	48.1455	8.70521	105.717	3.00714	3		1	0	LN229	2	3	15.2689	0.747938			MCF7				LN229				SN12C
	2	0	0	HCC1569 EV	10	3	26.2184	0.747739			2	0	0	HCC1569 EV	10	3	145.833	50.3322		2	16.4312	1.24453	57.524	3.90574	3		2	3	LN229	2	3	16.1144	0.884099		DMSO	0	0	0	0	0	0	0	0	0	0	0	0
	3	0	0	HCC1569 EV	2	3	26.2683	1.18289			3	0	0	HCC1569 EV	2	3	119.167	17.3877		3	4.64815	0.389644	39.9021	14.0547	3		3	6	LN229	2	3	16.6758	0.892224		1 (MOG)	33.5849	31.2864	41.5028	37.7071	9.75102	7.75252	7.73096	19.2752	52.5639	32.2361	56.0276	21.2457
	4	0	0	HCC1569 EV	3	3	25.4141	0.986471			4	0	0	HCC1569 EV	3	3	112.5	11.694									4	9	LN229	2	3	17.7275	0.700269		2	4.18342	2.8902	2.58744	3.91647	1.45748	1.09009	1.63555	1.93977	3.57979	3.88002	2.49254	4.07105
	5	0	0	HCC1569 EV	8	3	26.1447	0.599415			5	0	0	HCC1569 EV	8	3	145.833	53.2502									5	12	LN229	2	3	18.766	0.731935		3	2.63379	2.07775	2.29309	2.47274	0.634333	0.764785	0.741379	0.772789	0.736598	1.29054	1.29923	1.52916
	6	0	0	HCC1569 EV	9	3	26.5091	0.618129			6	0	0	HCC1569 EV	9	3	116.833	3.75278									6	15	LN229	2	3	19.6353	0.802531
	7	0	0	HCC1569 MCT2	1	3	23.7376	1.26416			7	0	0	HCC1569 MCT2	1	3	159	46.3573									7	18	LN229	2	3	20.5618	0.374786
	8	0	0	HCC1569 MCT2	10	3	23.5443	0.984672			8	0	0	HCC1569 MCT2	10	3	139	22.951									8	21	LN229	2	3	20.6678	0.566005
	9	0	0	HCC1569 MCT2	2	3	24.6155	1.03772			9	0	0	HCC1569 MCT2	2	3	163.5	26.5377									9	24	LN229	2	3	21.7632	0.413645
	10	0	0	HCC1569 MCT2	3	3	24.8047	0.879731			10	0	0	HCC1569 MCT2	3	3	183.333	3.75278									10	27	LN229	2	3	22.9096	0.578747
	11	0	0	HCC1569 MCT2	8	3	24.8825	0.664679			11	0	0	HCC1569 MCT2	8	3	152.333	41.3532									11	30	LN229	2	3	25.7047	0.587834
	12	0	0	HCC1569 MCT2	9	3	23.1236	0.283149			12	0	0	HCC1569 MCT2	9	3	150.167	47.3718									12	33	LN229	2	3	28.0611	0.692948
	13	0	0.03125	HCC1569 EV	1	3	25.3171	1.05571			13	0	0.03125	HCC1569 EV	1	3	172.333	56.5604									13	36	LN229	2	3	31.6748	0.701377
	14	0	0.03125	HCC1569 EV	10	3	26.4174	0.749846			14	0	0.03125	HCC1569 EV	10	3	117	26.8468									14	39	LN229	2	3	34.7834	0.278149
	15	0	0.03125	HCC1569 EV	2	3	26.3183	0.0958124			15	0	0.03125	HCC1569 EV	2	3	161.333	38.8405									15	42	LN229	2	3	38.9355	0.523843
	16	0	0.03125	HCC1569 EV	3	3	26.2196	1.12237			16	0	0.03125	HCC1569 EV	3	3	159	11.2583									16	45	LN229	2	3	42.4535	0.914667
	17	0	0.03125	HCC1569 EV	8	3	27.7189	1.35194			17	0	0.03125	HCC1569 EV	8	3	181.167	16.8548									17	48	LN229	2	3	46.2439	1.08071
	18	0	0.03125	HCC1569 EV	9	3	28.9017	0.846794			18	0	0.03125	HCC1569 EV	9	3	119.167	33.2503									18	51	LN229	2	3	49.7084	1.03843
	19	0	0.03125	HCC1569 MCT2	1	3	25.7164	0.957143			19	0	0.03125	HCC1569 MCT2	1	3	156.667	23.5867									19	54	LN229	2	3	53.2593	1.54786
	20	0	0.03125	HCC1569 MCT2	10	3	24.4677	0.954415			20	0	0.03125	HCC1569 MCT2	10	3	130.167	16.6233									20	57	LN229	2	3	56.1674	1.2548
	21	0	0.03125	HCC1569 MCT2	2	3	26.1856	0.284283			21	0	0.03125	HCC1569 MCT2	2	3	196.833	88.6994									21	60	LN229	2	3	59.9769	2.63274
	22	0	0.03125	HCC1569 MCT2	3	3	24.4292	0.0898937			22	0	0.03125	HCC1569 MCT2	3	3	145.833	28.9065									22	63	LN229	2	3	62.5954	2.94563
	23	0	0.03125	HCC1569 MCT2	8	3	24.667	0.0607702			23	0	0.03125	HCC1569 MCT2	8	3	185.667	63.5262									23	66	LN229	2	3	66.4603	1.41656
	24	0	0.03125	HCC1569 MCT2	9	3	23.1071	0.301896			24	0	0.03125	HCC1569 MCT2	9	3	110.333	20.349									24	69	LN229	2	3	67.5653	2.08576
	25	0	0.0625	HCC1569 EV	1	3	26.3736	1.17193			25	0	0.0625	HCC1569 EV	1	3	148	48.1742									25	72	LN229	2	3	71.0193	1.39242
	26	0	0.0625	HCC1569 EV	10	3	26.5785	1.16919			26	0	0.0625	HCC1569 EV	10	3	134.667	31.5647									26	75	LN229	2	3	73.1792	2.65791
	27	0	0.0625	HCC1569 EV	2	3	26.8794	2.1307			27	0	0.0625	HCC1569 EV	2	3	194.5	45.2852									27	78	LN229	2	3	75.3357	2.12372
	28	0	0.0625	HCC1569 EV	3	3	26.2808	0.443467			28	0	0.0625	HCC1569 EV	3	3	161.333	25.181									28	81	LN229	2	3	76.6272	3.07729
	29	0	0.0625	HCC1569 EV	8	3	25.908	0.183864			29	0	0.0625	HCC1569 EV	8	3	134.833	55.6649									29	84	LN229	2	3	77.7441	3.05827
	30	0	0.0625	HCC1569 EV	9	3	27.504	0.540832			30	0	0.0625	HCC1569 EV	9	3	128	59.4117									30	87	LN229	2	3	78.2835	3.29803
	31	0	0.0625	HCC1569 MCT2	1	3	25.476	0.590595			31	0	0.0625	HCC1569 MCT2	1	3	128.167	56.6046									31	90	LN229	2	3	79.974	2.91906
	32	0	0.0625	HCC1569 MCT2	10	3	24.5536	1.24208			32	0	0.0625	HCC1569 MCT2	10	3	143.5	36.5411									32	93	LN229	2	3	80.7809	3.29148
	33	0	0.0625	HCC1569 MCT2	2	3	26.4722	0.880451			33	0	0.0625	HCC1569 MCT2	2	3	196.667	15.2998									33	96	LN229	2	3	82.0171	3.14796
	34	0	0.0625	HCC1569 MCT2	3	3	24.6733	0.86883			34	0	0.0625	HCC1569 MCT2	3	3	134.5	47.1487									34	99	LN229	2	3	82.0529	3.50492
	35	0	0.0625	HCC1569 MCT2	8	3	25.1247	0.64619			35	0	0.0625	HCC1569 MCT2	8	3	161.167	7.50555									35	102	LN229	2	3	82.9704	3.49276
	36	0	0.0625	HCC1569 MCT2	9	3	23.9547	1.03207			36	0	0.0625	HCC1569 MCT2	9	3	130	20.1308									36	105	LN229	2	3	82.043	3.3845
	37	0	0.125	HCC1569 EV	1	3	26.7814	0.648087			37	0	0.125	HCC1569 EV	1	3	145.667	63.7207									37	108	LN229	2	3	82.9646	3.62183
	38	0	0.125	HCC1569 EV	10	3	26.6329	0.401575			38	0	0.125	HCC1569 EV	10	3	106	54.5183									38	111	LN229	2	3	82.5751	3.54716
	39	0	0.125	HCC1569 EV	2	3	27.7027	2.21562			39	0	0.125	HCC1569 EV	2	3	201	74.369									39	114	LN229	2	3	84.1972	3.50285
	40	0	0.125	HCC1569 EV	3	3	25.3165	1.036			40	0	0.125	HCC1569 EV	3	3	163.667	36.5559									40	117	LN229	2	3	83.8277	3.8534
	41	0	0.125	HCC1569 EV	8	3	26.5296	0.759393			41	0	0.125	HCC1569 EV	8	3	192.167	57.735									41	120	LN229	2	3	83.8438	3.82141
	42	0	0.125	HCC1569 EV	9	3	29.0384	0.966897			42	0	0.125	HCC1569 EV	9	3	183.5	57.2975									42	0	LN229	DMSO	3	15.0501	0.381559
	43	0	0.125	HCC1569 MCT2	1	3	25.9185	0.565282			43	0	0.125	HCC1569 MCT2	1	3	234.5	38.5389									43	3	LN229	DMSO	3	15.704	0.518688
	44	0	0.125	HCC1569 MCT2	10	3	24.6361	1.10173			44	0	0.125	HCC1569 MCT2	10	3	139.167	19.7505									44	6	LN229	DMSO	3	16.6896	0.47221
	45	0	0.125	HCC1569 MCT2	2	3	26.13	1.03983			45	0	0.125	HCC1569 MCT2	2	3	170	44.3058									45	9	LN229	DMSO	3	17.2714	1.11197
	46	0	0.125	HCC1569 MCT2	3	3	24.7523	0.376268			46	0	0.125	HCC1569 MCT2	3	3	176.833	13.8954									46	12	LN229	DMSO	3	18.5984	1.02229
	47	0	0.125	HCC1569 MCT2	8	3	25.6612	0.317225			47	0	0.125	HCC1569 MCT2	8	3	194.5	39.9406									47	15	LN229	DMSO	3	19.6029	1.12772
	48	0	0.125	HCC1569 MCT2	9	3	24.0631	0.2004			48	0	0.125	HCC1569 MCT2	9	3	143.5	3.4641									48	18	LN229	DMSO	3	20.2669	0.691712
	49	0	0.25	HCC1569 EV	1	3	26.8382	0.809468			49	0	0.25	HCC1569 EV	1	3	258.667	87.0062									49	21	LN229	DMSO	3	20.4834	1.00001
	50	0	0.25	HCC1569 EV	10	3	27.328	1.16068			50	0	0.25	HCC1569 EV	10	3	161.5	37.7227									50	24	LN229	DMSO	3	21.3819	1.11382
	51	0	0.25	HCC1569 EV	2	3	27.4308	0.530321			51	0	0.25	HCC1569 EV	2	3	203.5	27.6225									51	27	LN229	DMSO	3	36.3942	19.4612
	52	0	0.25	HCC1569 EV	3	3	25.3745	0.819561			52	0	0.25	HCC1569 EV	3	3	161.167	37.7966									52	30	LN229	DMSO	3	24.5849	2.83519
	53	0	0.25	HCC1569 EV	8	3	26.5679	1.03518			53	0	0.25	HCC1569 EV	8	3	172.167	30.5505									53	33	LN229	DMSO	3	26.0854	4.38228
	54	0	0.25	HCC1569 EV	9	3	28.4423	1.31009			54	0	0.25	HCC1569 EV	9	3	170	16.8893									54	36	LN229	DMSO	3	29.2793	5.9266
	55	0	0.25	HCC1569 MCT2	1	3	26.0326	0.842722			55	0	0.25	HCC1569 MCT2	1	3	165.667	11.547									55	39	LN229	DMSO	3	31.9266	7.21216
	56	0	0.25	HCC1569 MCT2	10	3	25.0149	1.07362			56	0	0.25	HCC1569 MCT2	10	3	178.833	40.6889									56	42	LN229	DMSO	3	35.4145	8.21708
	57	0	0.25	HCC1569 MCT2	2	3	26.4436	1.45352			57	0	0.25	HCC1569 MCT2	2	3	221.333	96.5212									57	45	LN229	DMSO	3	38.0517	9.62268
	58	0	0.25	HCC1569 MCT2	3	3	25.3464	0.251815			58	0	0.25	HCC1569 MCT2	3	3	187.833	53.973									58	48	LN229	DMSO	3	42.5766	11.0075
	59	0	0.25	HCC1569 MCT2	8	3	26.0822	0.274944			59	0	0.25	HCC1569 MCT2	8	3	167.833	25.181									59	51	LN229	DMSO	3	47.5828	12.3837
	60	0	0.25	HCC1569 MCT2	9	3	25.6225	0.615262			60	0	0.25	HCC1569 MCT2	9	3	161.167	10.4203									60	54	LN229	DMSO	3	52.6441	14.1838
	61	0	0.5	HCC1569 EV	1	3	27.022	0.54723			61	0	0.5	HCC1569 EV	1	3	203.167	56.5361									61	57	LN229	DMSO	3	56.5694	15.4591
	62	0	0.5	HCC1569 EV	10	3	26.6931	0.193024			62	0	0.5	HCC1569 EV	10	3	158.833	52.7265									62	60	LN229	DMSO	3	61.1482	16.6089
	63	0	0.5	HCC1569 EV	2	3	27.1464	0.696071			63	0	0.5	HCC1569 EV	2	3	163.5	29.8287									63	63	LN229	DMSO	3	64.929	17.6655
	64	0	0.5	HCC1569 EV	3	3	25.3348	0.999659			64	0	0.5	HCC1569 EV	3	3	132.5	17.6706									64	66	LN229	DMSO	3	71.7	18.5139
	65	0	0.5	HCC1569 EV	8	3	26.151	0.808195			65	0	0.5	HCC1569 EV	8	3	183.5	13.8112									65	69	LN229	DMSO	3	74.9423	18.3186
	66	0	0.5	HCC1569 EV	9	3	28.576	0.372997			66	0	0.5	HCC1569 EV	9	3	236.5	53.3924									66	72	LN229	DMSO	3	78.8673	18.5434
	67	0	0.5	HCC1569 MCT2	1	3	26.8966	1.38853			67	0	0.5	HCC1569 MCT2	1	3	194.5	10.1489									67	75	LN229	DMSO	3	82.2137	17.3247
	68	0	0.5	HCC1569 MCT2	10	3	25.2323	0.819284			68	0	0.5	HCC1569 MCT2	10	3	110.167	16.6233									68	78	LN229	DMSO	3	85.0465	16.3405
	69	0	0.5	HCC1569 MCT2	2	3	26.1561	0.827425			69	0	0.5	HCC1569 MCT2	2	3	145.667	6.50641									69	81	LN229	DMSO	3	87.0925	14.7241
	70	0	0.5	HCC1569 MCT2	3	3	25.1061	0.572894			70	0	0.5	HCC1569 MCT2	3	3	161.167	41.0254									70	84	LN229	DMSO	3	89.1503	13.3344
	71	0	0.5	HCC1569 MCT2	8	3	25.9293	1.06676			71	0	0.5	HCC1569 MCT2	8	3	174.667	38.3938									71	87	LN229	DMSO	3	90.5962	12.0748
	72	0	0.5	HCC1569 MCT2	9	3	25.5695	0.396952			72	0	0.5	HCC1569 MCT2	9	3	165.833	30.4973									72	90	LN229	DMSO	3	92.8011	10.1046
	73	0	1	HCC1569 EV	1	3	27.2272	1.02808			73	0	1	HCC1569 EV	1	3	181.167	114.373									73	93	LN229	DMSO	3	93.8805	8.98684
	74	0	1	HCC1569 EV	10	3	26.1693	0.519066			74	0	1	HCC1569 EV	10	3	148.167	20.349									74	96	LN229	DMSO	3	95.2979	7.38406
	75	0	1	HCC1569 EV	2	3	27.8689	0.65799			75	0	1	HCC1569 EV	2	3	146	34.641									75	99	LN229	DMSO	3	96.0236	6.43255
	76	0	1	HCC1569 EV	3	3	24.7116	0.684915			76	0	1	HCC1569 EV	3	3	163.667	47.3718									76	102	LN229	DMSO	3	96.6837	5.7242
	77	0	1	HCC1569 EV	8	3	25.3119	0.579962			77	0	1	HCC1569 EV	8	3	159	37.1786									77	105	LN229	DMSO	3	97.6595	4.02704
	78	0	1	HCC1569 EV	9	3	27.7042	0.652996			78	0	1	HCC1569 EV	9	3	199	64.0059									78	108	LN229	DMSO	3	98.0438	3.56009
	79	0	1	HCC1569 MCT2	1	3	26.648	0.880588			79	0	1	HCC1569 MCT2	1	3	216.5	27.6225									79	111	LN229	DMSO	3	98.4337	2.82204
	80	0	1	HCC1569 MCT2	10	3	25.4285	0.141581			80	0	1	HCC1569 MCT2	10	3	128	31.4762									80	114	LN229	DMSO	3	98.7197	2.34112
	81	0	1	HCC1569 MCT2	2	3	25.6917	0.686183			81	0	1	HCC1569 MCT2	2	3	178.833	46.7502									81	117	LN229	DMSO	3	98.9156	1.96594
	82	0	1	HCC1569 MCT2	3	3	24.1733	1.02896			82	0	1	HCC1569 MCT2	3	3	170.167	15.2998									82	120	LN229	DMSO	3	99.3346	1.18444
	83	0	1	HCC1569 MCT2	8	3	26.4424	0.382782			83	0	1	HCC1569 MCT2	8	3	174.5	27.0324									83	0	LN229	3	3	14.6929	0.884069
	84	0	1	HCC1569 MCT2	9	3	24.5508	0.234114			84	0	1	HCC1569 MCT2	9	3	199	37									84	3	LN229	3	3	15.7951	0.985439
	85	0	2	HCC1569 EV	1	3	26.7784	0.476649			85	0	2	HCC1569 EV	1	3	181.333	21.1798									85	6	LN229	3	3	16.7356	1.05578
	86	0	2	HCC1569 EV	10	3	25.5407	0.448684			86	0	2	HCC1569 EV	10	3	123.667	27.342									86	9	LN229	3	3	17.5722	1.17926
	87	0	2	HCC1569 EV	2	3	27.3093	1.03988			87	0	2	HCC1569 EV	2	3	194.667	47.1018									87	12	LN229	3	3	18.7212	1.54566
	88	0	2	HCC1569 EV	3	3	24.6177	0.579115			88	0	2	HCC1569 EV	3	3	179	37.1786									88	15	LN229	3	3	19.4951	1.53379
	89	0	2	HCC1569 EV	8	3	26.1353	1.10359			89	0	2	HCC1569 EV	8	3	176.833	38.9401									89	18	LN229	3	3	20.1011	1.44312
	90	0	2	HCC1569 EV	9	3	25.5202	0.292523			90	0	2	HCC1569 EV	9	3	148	59.877									90	21	LN229	3	3	19.6467	1.52949
	91	0	2	HCC1569 MCT2	1	3	22.4796	0.838387			91	0	2	HCC1569 MCT2	1	3	161.333	25.181									91	24	LN229	3	3	20.763	1.15544
	92	0	2	HCC1569 MCT2	10	3	25.4352	0.354216			92	0	2	HCC1569 MCT2	10	3	187.833	30.5996									92	27	LN229	3	3	22.0918	1.90742
	93	0	2	HCC1569 MCT2	2	3	25.4002	0.198279			93	0	2	HCC1569 MCT2	2	3	192.333	66.7502									93	30	LN229	3	3	24.3875	1.97143
	94	0	2	HCC1569 MCT2	3	3	24.1024	1.44147			94	0	2	HCC1569 MCT2	3	3	139	13.5									94	33	LN229	3	3	27.027	1.61352
	95	0	2	HCC1569 MCT2	8	3	25.1038	0.891331			95	0	2	HCC1569 MCT2	8	3	156.833	36.6617									95	36	LN229	3	3	30.8448	2.19268
	96	0	2	HCC1569 MCT2	9	3	24.3851	0.380259			96	0	2	HCC1569 MCT2	9	3	176.833	27.1355									96	39	LN229	3	3	33.7422	2.1662
	97	3	0	HCC1569 EV	1	3	28.5315	1.53863			97	3	0	HCC1569 EV	1	3	179	23.9217									97	42	LN229	3	3	37.4367	2.11537
	98	3	0	HCC1569 EV	10	3	30.9052	1.02425			98	3	0	HCC1569 EV	10	3	165.833	41.6333									98	45	LN229	3	3	41.0451	2.82302
	99	3	0	HCC1569 EV	2	3	30.1581	1.5165			99	3	0	HCC1569 EV	2	3	176.667	66.6227									99	48	LN229	3	3	45.2697	3.33435
	100	3	0	HCC1569 EV	3	3	29.2578	1.11315			100	3	0	HCC1569 EV	3	3	141.333	30.068									100	51	LN229	3	3	48.7694	4.16218
	101	3	0	HCC1569 EV	8	3	29.8422	0.492303			101	3	0	HCC1569 EV	8	3	170	47.1487									101	54	LN229	3	3	53.8659	3.94611
	102	3	0	HCC1569 EV	9	3	30.9319	1.06216			102	3	0	HCC1569 EV	9	3	152.333	34.7863									102	57	LN229	3	3	57.7222	4.18831
	103	3	0	HCC1569 MCT2	1	3	26.5013	1.20011			103	3	0	HCC1569 MCT2	1	3	205.667	40.6889									103	60	LN229	3	3	64.0776	4.2114
	104	3	0	HCC1569 MCT2	10	3	27.4116	1.28505			104	3	0	HCC1569 MCT2	10	3	192.333	41.6333									104	63	LN229	3	3	67.9261	4.73228
	105	3	0	HCC1569 MCT2	2	3	27.7565	1.05918			105	3	0	HCC1569 MCT2	2	3	221	42.9302									105	66	LN229	3	3	72.7464	3.57332
	106	3	0	HCC1569 MCT2	3	3	27.8136	1.13658			106	3	0	HCC1569 MCT2	3	3	225.667	22.8053									106	69	LN229	3	3	75.7564	4.35528
	107	3	0	HCC1569 MCT2	8	3	27.8905	0.577143			107	3	0	HCC1569 MCT2	8	3	179	37.1786									107	72	LN229	3	3	80.0228	4.4869
	108	3	0	HCC1569 MCT2	9	3	26.721	0.392985			108	3	0	HCC1569 MCT2	9	3	185.5	37.1786									108	75	LN229	3	3	83.7573	4.2442
	109	3	0.03125	HCC1569 EV	1	3	29.3028	1.04323			109	3	0.03125	HCC1569 EV	1	3	179	54.6717									109	78	LN229	3	3	87.3327	2.81136
	110	3	0.03125	HCC1569 EV	10	3	31.2782	0.623872			110	3	0.03125	HCC1569 EV	10	3	136.833	9.92891									110	81	LN229	3	3	90.0474	3.38274
	111	3	0.03125	HCC1569 EV	2	3	30.6146	0.184868			111	3	0.03125	HCC1569 EV	2	3	174.5	39.1248									111	84	LN229	3	3	92.2513	2.75007
	112	3	0.03125	HCC1569 EV	3	3	30.2879	1.46127			112	3	0.03125	HCC1569 EV	3	3	176.5	31.4762									112	87	LN229	3	3	93.847	2.62639
	113	3	0.03125	HCC1569 EV	8	3	31.7552	1.9051			113	3	0.03125	HCC1569 EV	8	3	199	11.694									113	90	LN229	3	3	95.4758	2.15469
	114	3	0.03125	HCC1569 EV	9	3	33.5948	1.00014			114	3	0.03125	HCC1569 EV	9	3	154.5	39.1248									114	93	LN229	3	3	96.373	1.90045
	115	3	0.03125	HCC1569 MCT2	1	3	28.7969	0.674997			115	3	0.03125	HCC1569 MCT2	1	3	207.833	34.1187									115	96	LN229	3	3	97.1641	1.55645
	116	3	0.03125	HCC1569 MCT2	10	3	28.6901	1.32424			116	3	0.03125	HCC1569 MCT2	10	3	161.167	36.7979									116	99	LN229	3	3	97.6598	1.45428
	117	3	0.03125	HCC1569 MCT2	2	3	29.4578	0.177175			117	3	0.03125	HCC1569 MCT2	2	3	254.5	67.1956									117	102	LN229	3	3	98.262	1.17075
	118	3	0.03125	HCC1569 MCT2	3	3	27.6379	0.358367			118	3	0.03125	HCC1569 MCT2	3	3	229.833	38.9401									118	105	LN229	3	3	98.5451	0.953617
	119	3	0.03125	HCC1569 MCT2	8	3	27.738	0.0446087			119	3	0.03125	HCC1569 MCT2	8	3	216.667	36.5559									119	108	LN229	3	3	98.7323	0.685434
	120	3	0.03125	HCC1569 MCT2	9	3	26.9722	0.501672			120	3	0.03125	HCC1569 MCT2	9	3	136.833	20.349									120	111	LN229	3	3	98.7728	0.525266
	121	3	0.0625	HCC1569 EV	1	3	30.0624	1.08254			121	3	0.0625	HCC1569 EV	1	3	161.333	16.6233									121	114	LN229	3	3	99.1985	0.447331
	122	3	0.0625	HCC1569 EV	10	3	31.3341	1.52701			122	3	0.0625	HCC1569 EV	10	3	148	26.7255									122	117	LN229	3	3	99.2813	0.403964
	123	3	0.0625	HCC1569 EV	2	3	31.055	2.56494			123	3	0.0625	HCC1569 EV	2	3	228	51.5291									123	120	LN229	3	3	99.3088	0.314836
	124	3	0.0625	HCC1569 EV	3	3	30.3522	0.752196			124	3	0.0625	HCC1569 EV	3	3	199	6.5									124	0	LN229	1	3	14.3059	0.395476
	125	3	0.0625	HCC1569 EV	8	3	29.9085	0.59833			125	3	0.0625	HCC1569 EV	8	3	139	34.641									125	3	LN229	1	3	14.7302	0.488066
	126	3	0.0625	HCC1569 EV	9	3	32.0007	0.850048			126	3	0.0625	HCC1569 EV	9	3	178.833	51.919									126	6	LN229	1	3	16.0603	0.549152
	127	3	0.0625	HCC1569 MCT2	1	3	28.4663	0.574321			127	3	0.0625	HCC1569 MCT2	1	3	174.667	50.6269									127	9	LN229	1	3	16.7833	0.271764
	128	3	0.0625	HCC1569 MCT2	10	3	28.6445	1.38251			128	3	0.0625	HCC1569 MCT2	10	3	205.667	19.7505									128	12	LN229	1	3	17.7675	0.700222
	129	3	0.0625	HCC1569 MCT2	2	3	29.6911	1.0363			129	3	0.0625	HCC1569 MCT2	2	3	225.667	13.0032									129	15	LN229	1	3	18.7608	0.94002
	130	3	0.0625	HCC1569 MCT2	3	3	27.8295	1.07199			130	3	0.0625	HCC1569 MCT2	3	3	194.333	44.318									130	18	LN229	1	3	19.4758	0.850182
	131	3	0.0625	HCC1569 MCT2	8	3	28.4839	0.712944			131	3	0.0625	HCC1569 MCT2	8	3	221.333	8.0829									131	21	LN229	1	3	19.7905	0.532063
	132	3	0.0625	HCC1569 MCT2	9	3	27.7071	1.1106			132	3	0.0625	HCC1569 MCT2	9	3	196.667	53.1539									132	24	LN229	1	3	21.0174	0.550077
	133	3	0.125	HCC1569 EV	1	3	30.3946	0.559564			133	3	0.125	HCC1569 EV	1	3	170.167	63.2699									133	27	LN229	1	3	21.321	0.423655
	134	3	0.125	HCC1569 EV	10	3	31.4573	0.471571			134	3	0.125	HCC1569 EV	10	3	161.333	68.0006									134	30	LN229	1	3	22.829	1.0029
	135	3	0.125	HCC1569 EV	2	3	32.1698	2.38166			135	3	0.125	HCC1569 EV	2	3	241	32.6917									135	33	LN229	1	3	23.1312	1.06358
	136	3	0.125	HCC1569 EV	3	3	29.269	1.04917			136	3	0.125	HCC1569 EV	3	3	190.167	45.3716									136	36	LN229	1	3	25.5978	1.3175
	137	3	0.125	HCC1569 EV	8	3	30.143	0.664367			137	3	0.125	HCC1569 EV	8	3	236.5	66.9552									137	39	LN229	1	3	25.4875	1.18438
	138	3	0.125	HCC1569 EV	9	3	33.7045	0.567175			138	3	0.125	HCC1569 EV	9	3	212.333	65.5407									138	42	LN229	1	3	27.0867	1.62914
	139	3	0.125	HCC1569 MCT2	1	3	29.3229	0.807			139	3	0.125	HCC1569 MCT2	1	3	238.833	63.5262									139	45	LN229	1	3	28.3482	1.52381
	140	3	0.125	HCC1569 MCT2	10	3	28.9866	1.62173			140	3	0.125	HCC1569 MCT2	10	3	220.833	10.2021									140	48	LN229	1	3	30.0297	2.71705
	141	3	0.125	HCC1569 MCT2	2	3	29.2322	0.635395			141	3	0.125	HCC1569 MCT2	2	3	256.667	34.1187									141	51	LN229	1	3	30.9087	2.59609
	142	3	0.125	HCC1569 MCT2	3	3	27.796	0.413465			142	3	0.125	HCC1569 MCT2	3	3	216.5	25.3574									142	54	LN229	1	3	32.7821	2.6549
	143	3	0.125	HCC1569 MCT2	8	3	28.4372	0.191937			143	3	0.125	HCC1569 MCT2	8	3	225.333	46.188									143	57	LN229	1	3	33.2977	2.72611
	144	3	0.125	HCC1569 MCT2	9	3	28.1317	0.417962			144	3	0.125	HCC1569 MCT2	9	3	181.167	36.7094									144	60	LN229	1	3	35.3802	2.64293
	145	3	0.25	HCC1569 EV	1	3	30.7916	0.97978			145	3	0.25	HCC1569 EV	1	3	263	97.1815									145	63	LN229	1	3	35.6384	2.38668
	146	3	0.25	HCC1569 EV	10	3	32.0601	1.59794			146	3	0.25	HCC1569 EV	10	3	183.5	36.5411									146	66	LN229	1	3	38.3776	3.05915
	147	3	0.25	HCC1569 EV	2	3	31.6084	0.496613			147	3	0.25	HCC1569 EV	2	3	243.167	30.068									147	69	LN229	1	3	38.3357	2.56672
	148	3	0.25	HCC1569 EV	3	3	29.2469	0.996463			148	3	0.25	HCC1569 EV	3	3	187.833	60.136									148	72	LN229	1	3	40.0813	3.3229
	149	3	0.25	HCC1569 EV	8	3	30.3189	0.927801			149	3	0.25	HCC1569 EV	8	3	203.333	32.9254									149	75	LN229	1	3	40.7926	2.9072
	150	3	0.25	HCC1569 EV	9	3	33.071	1.00028			150	3	0.25	HCC1569 EV	9	3	216.833	20.349									150	78	LN229	1	3	42.1456	2.73647
	151	3	0.25	HCC1569 MCT2	1	3	29.1584	0.520562			151	3	0.25	HCC1569 MCT2	1	3	221	34.3948									151	81	LN229	1	3	42.5207	3.22702
	152	3	0.25	HCC1569 MCT2	10	3	29.2565	1.12797			152	3	0.25	HCC1569 MCT2	10	3	281	53.6936									152	84	LN229	1	3	43.6265	3.33675
	153	3	0.25	HCC1569 MCT2	2	3	29.6853	1.36252			153	3	0.25	HCC1569 MCT2	2	3	294.333	66.6227									153	87	LN229	1	3	43.9793	2.70247
	154	3	0.25	HCC1569 MCT2	3	3	28.4119	0.341995			154	3	0.25	HCC1569 MCT2	3	3	216.667	81.4499									154	90	LN229	1	3	45.0546	2.61352
	155	3	0.25	HCC1569 MCT2	8	3	29.137	0.417141			155	3	0.25	HCC1569 MCT2	8	3	216.667	42.8262									155	93	LN229	1	3	45.2428	2.56336
	156	3	0.25	HCC1569 MCT2	9	3	29.4492	0.938835			156	3	0.25	HCC1569 MCT2	9	3	201.167	45.2005									156	96	LN229	1	3	47.0793	2.43618
	157	3	0.5	HCC1569 EV	1	3	31.0017	0.98485			157	3	0.5	HCC1569 EV	1	3	230	63.7162									157	99	LN229	1	3	46.3391	2.68231
	158	3	0.5	HCC1569 EV	10	3	31.0806	0.123354			158	3	0.5	HCC1569 EV	10	3	192.167	46.5358									158	102	LN229	1	3	48.0333	2.37372
	159	3	0.5	HCC1569 EV	2	3	31.348	0.99559			159	3	0.5	HCC1569 EV	2	3	210	20.1308									159	105	LN229	1	3	47.8205	2.82088
	160	3	0.5	HCC1569 EV	3	3	29.1591	1.2346			160	3	0.5	HCC1569 EV	3	3	156.833	7.9425									160	108	LN229	1	3	48.9199	2.18423
	161	3	0.5	HCC1569 EV	8	3	30.1451	0.650661			161	3	0.5	HCC1569 EV	8	3	221.167	29.8091									161	111	LN229	1	3	47.6592	3.8398
	162	3	0.5	HCC1569 EV	9	3	33.1244	0.490408			162	3	0.5	HCC1569 EV	9	3	283.167	61.92									162	114	LN229	1	3	49.1197	3.13264
	163	3	0.5	HCC1569 MCT2	1	3	30.0446	1.09255			163	3	0.5	HCC1569 MCT2	1	3	276.5	27.6225									163	117	LN229	1	3	48.9492	2.25379
	164	3	0.5	HCC1569 MCT2	10	3	29.5873	1.01112			164	3	0.5	HCC1569 MCT2	10	3	174.333	10.2021									164	120	LN229	1	3	50.0286	3.22707
	165	3	0.5	HCC1569 MCT2	2	3	29.3923	1.02731			165	3	0.5	HCC1569 MCT2	2	3	209.833	29.8091									165	0	MCF7	2	3	27.7449	2.51144
	166	3	0.5	HCC1569 MCT2	3	3	28.2838	0.385939			166	3	0.5	HCC1569 MCT2	3	3	212.167	76.4793									166	3	MCF7	2	3	27.6179	3.02089
	167	3	0.5	HCC1569 MCT2	8	3	29.0993	1.14362			167	3	0.5	HCC1569 MCT2	8	3	236.667	32.8075									167	6	MCF7	2	3	29.1053	3.18484
	168	3	0.5	HCC1569 MCT2	9	3	29.4402	0.466401			168	3	0.5	HCC1569 MCT2	9	3	203.333	32.9254									168	9	MCF7	2	3	31.0217	3.57315
	169	3	1	HCC1569 EV	1	3	31.2359	1.32869			169	3	1	HCC1569 EV	1	3	214.5	53.7564									169	12	MCF7	2	3	34.1017	3.69009
	170	3	1	HCC1569 EV	10	3	30.626	0.549477			170	3	1	HCC1569 EV	10	3	172.167	23.094									170	15	MCF7	2	3	36.7828	4.03197
	171	3	1	HCC1569 EV	2	3	31.9161	0.656207			171	3	1	HCC1569 EV	2	3	174.5	48.1742									171	18	MCF7	2	3	38.9714	4.27052
	172	3	1	HCC1569 EV	3	3	28.4079	0.574469			172	3	1	HCC1569 EV	3	3	212.167	66.2502									172	21	MCF7	2	3	41.629	4.86575
	173	3	1	HCC1569 EV	8	3	28.9925	0.564065			173	3	1	HCC1569 EV	8	3	158.833	17.4809									173	24	MCF7	2	3	44.0379	5.02164
	174	3	1	HCC1569 EV	9	3	32.3352	0.867746			174	3	1	HCC1569 EV	9	3	232.167	81.7654									174	27	MCF7	2	3	46.8481	5.26413
	175	3	1	HCC1569 MCT2	1	3	29.6992	1.21224			175	3	1	HCC1569 MCT2	1	3	249.833	20.349									175	30	MCF7	2	3	51.5157	4.91792
	176	3	1	HCC1569 MCT2	10	3	29.6	0.173583			176	3	1	HCC1569 MCT2	10	3	168	42.9302									176	33	MCF7	2	3	55.2876	5.50161
	177	3	1	HCC1569 MCT2	2	3	28.575	0.788806			177	3	1	HCC1569 MCT2	2	3	254.5	50.8994									177	36	MCF7	2	3	61.0603	5.55836
	178	3	1	HCC1569 MCT2	3	3	27.2359	1.12685			178	3	1	HCC1569 MCT2	3	3	212.333	13.2508									178	39	MCF7	2	3	64.7588	5.73752
	179	3	1	HCC1569 MCT2	8	3	29.8623	0.186768			179	3	1	HCC1569 MCT2	8	3	269.833	44.2559									179	42	MCF7	2	3	68.9106	5.40907
	180	3	1	HCC1569 MCT2	9	3	28.6828	0.22098			180	3	1	HCC1569 MCT2	9	3	241.167	34.3305									180	45	MCF7	2	3	71.1586	5.39249
	181	3	2	HCC1569 EV	1	3	30.4542	0.943791			181	3	2	HCC1569 EV	1	3	190.167	16.6233									181	48	MCF7	2	3	74.6967	5.61535
	182	3	2	HCC1569 EV	10	3	30.0878	0.732753			182	3	2	HCC1569 EV	10	3	163.333	14.0119									182	51	MCF7	2	3	76.4731	5.23651
	183	3	2	HCC1569 EV	2	3	31.3048	0.949781			183	3	2	HCC1569 EV	2	3	219	37.1786									183	54	MCF7	2	3	78.5938	4.79071
	184	3	2	HCC1569 EV	3	3	27.9955	0.746235			184	3	2	HCC1569 EV	3	3	216.667	33.4452									184	57	MCF7	2	3	80.1561	4.71746
	185	3	2	HCC1569 EV	8	3	30.4711	1.41895			185	3	2	HCC1569 EV	8	3	185.667	40.5658									185	60	MCF7	2	3	81.7979	4.66203
	186	3	2	HCC1569 EV	9	3	29.7826	0.83801			186	3	2	HCC1569 EV	9	3	181.333	65.5636									186	63	MCF7	2	3	82.8512	4.79725
	187	3	2	HCC1569 MCT2	1	3	25.7329	0.703801			187	3	2	HCC1569 MCT2	1	3	201.167	3.75278									187	66	MCF7	2	3	84.0312	4.54315
	188	3	2	HCC1569 MCT2	10	3	29.3684	0.347334			188	3	2	HCC1569 MCT2	10	3	234.5	44.5309									188	69	MCF7	2	3	85.0476	4.28401
	189	3	2	HCC1569 MCT2	2	3	28.5492	0.22503			189	3	2	HCC1569 MCT2	2	3	250	87.5714									189	72	MCF7	2	3	86.1274	4.00206
	190	3	2	HCC1569 MCT2	3	3	27.1427	1.77175			190	3	2	HCC1569 MCT2	3	3	199	20									190	75	MCF7	2	3	87.0082	4.31038
	191	3	2	HCC1569 MCT2	8	3	28.2889	0.883413			191	3	2	HCC1569 MCT2	8	3	167.833	60.2377									191	78	MCF7	2	3	87.4524	4.17804
	192	3	2	HCC1569 MCT2	9	3	27.8392	0.493999			192	3	2	HCC1569 MCT2	9	3	225.667	50.3322									192	81	MCF7	2	3	88.0073	3.78581
	193	6	0	HCC1569 EV	1	3	30.6455	1.59298			193	6	0	HCC1569 EV	1	3	196.667	44.4307									193	84	MCF7	2	3	88.2964	3.6339
	194	6	0	HCC1569 EV	10	3	33.0084	0.959493			194	6	0	HCC1569 EV	10	3	203.333	29.8091									194	87	MCF7	2	3	88.4586	3.47618
	195	6	0	HCC1569 EV	2	3	32.0913	1.53286			195	6	0	HCC1569 EV	2	3	236.5	90.7483									195	90	MCF7	2	3	88.8757	3.45429
	196	6	0	HCC1569 EV	3	3	31.2584	1.07122			196	6	0	HCC1569 EV	3	3	199.167	30.5505									196	93	MCF7	2	3	88.9676	3.40704
	197	6	0	HCC1569 EV	8	3	32.085	0.558876			197	6	0	HCC1569 EV	8	3	190.167	56.4188									197	96	MCF7	2	3	89.2969	2.99155
	198	6	0	HCC1569 EV	9	3	33.5159	1.23844			198	6	0	HCC1569 EV	9	3	183.5	59.8582									198	99	MCF7	2	3	89.18	2.81371
	199	6	0	HCC1569 MCT2	1	3	28.6631	1.2391			199	6	0	HCC1569 MCT2	1	3	287.667	40.535									199	102	MCF7	2	3	89.1846	2.83495
	200	6	0	HCC1569 MCT2	10	3	29.3634	1.09974			200	6	0	HCC1569 MCT2	10	3	241.333	16.6233									200	105	MCF7	2	3	89.0658	2.83835
	201	6	0	HCC1569 MCT2	2	3	29.3992	1.47625			201	6	0	HCC1569 MCT2	2	3	267.5	31.4762									201	108	MCF7	2	3	89.0351	2.81055
	202	6	0	HCC1569 MCT2	3	3	29.6271	1.20809			202	6	0	HCC1569 MCT2	3	3	269.833	44.1059									202	111	MCF7	2	3	88.5337	2.82264
	203	6	0	HCC1569 MCT2	8	3	29.8623	0.676041			203	6	0	HCC1569 MCT2	8	3	232.167	63.5793									203	114	MCF7	2	3	88.3893	2.89495
	204	6	0	HCC1569 MCT2	9	3	28.7754	0.216513			204	6	0	HCC1569 MCT2	9	3	245.667	63.264									204	117	MCF7	2	3	88.0682	2.81562
	205	6	0.03125	HCC1569 EV	1	3	30.9086	0.852361			205	6	0.03125	HCC1569 EV	1	3	190	13.8112									205	120	MCF7	2	3	88.4007	3.03102
	206	6	0.03125	HCC1569 EV	10	3	33.4354	0.744555			206	6	0.03125	HCC1569 EV	10	3	214.833	25.181									206	0	MCF7	DMSO	3	29.8959	1.69089
	207	6	0.03125	HCC1569 EV	2	3	32.607	0.31154			207	6	0.03125	HCC1569 EV	2	3	223.333	13.5308									207	3	MCF7	DMSO	3	30.0856	1.23334
	208	6	0.03125	HCC1569 EV	3	3	32.2624	1.29626			208	6	0.03125	HCC1569 EV	3	3	236.667	27.8224									208	6	MCF7	DMSO	3	31.7533	1.36561
	209	6	0.03125	HCC1569 EV	8	3	33.8356	1.89205			209	6	0.03125	HCC1569 EV	8	3	227.5	10.1489									209	9	MCF7	DMSO	3	33.4418	1.91159
	210	6	0.03125	HCC1569 EV	9	3	36.361	0.906681			210	6	0.03125	HCC1569 EV	9	3	192.167	26.7504									210	12	MCF7	DMSO	3	35.6715	1.41515
	211	6	0.03125	HCC1569 MCT2	1	3	30.9305	1.25122			211	6	0.03125	HCC1569 MCT2	1	3	271.833	46.5358									211	15	MCF7	DMSO	3	38.3963	1.29452
	212	6	0.03125	HCC1569 MCT2	10	3	30.5804	1.69275			212	6	0.03125	HCC1569 MCT2	10	3	221	32.6382									212	18	MCF7	DMSO	3	41.0558	1.56322
	213	6	0.03125	HCC1569 MCT2	2	3	31.5903	0.397029			213	6	0.03125	HCC1569 MCT2	2	3	349.667	61.92									213	21	MCF7	DMSO	3	43.6596	1.49282
	214	6	0.03125	HCC1569 MCT2	3	3	29.1989	0.467332			214	6	0.03125	HCC1569 MCT2	3	3	303.167	40.2036									214	24	MCF7	DMSO	3	46.6222	1.52154
	215	6	0.03125	HCC1569 MCT2	8	3	29.883	0.19063			215	6	0.03125	HCC1569 MCT2	8	3	281	59.877									215	27	MCF7	DMSO	3	49.1194	1.61059
	216	6	0.03125	HCC1569 MCT2	9	3	29.0208	0.15399			216	6	0.03125	HCC1569 MCT2	9	3	187.667	32.9254									216	30	MCF7	DMSO	3	52.7085	1.67302
	217	6	0.0625	HCC1569 EV	1	3	32.2351	0.921003			217	6	0.0625	HCC1569 EV	1	3	203.5	9.98749									217	33	MCF7	DMSO	3	55.7512	1.84541
	218	6	0.0625	HCC1569 EV	10	3	33.295	1.19525			218	6	0.0625	HCC1569 EV	10	3	190.167	47.3718									218	36	MCF7	DMSO	3	60.688	1.86237
	219	6	0.0625	HCC1569 EV	2	3	33.0792	2.67872			219	6	0.0625	HCC1569 EV	2	3	274.333	50.0408									219	39	MCF7	DMSO	3	64.616	2.07147
	220	6	0.0625	HCC1569 EV	3	3	32.3142	0.516782			220	6	0.0625	HCC1569 EV	3	3	234.333	21.1798									220	42	MCF7	DMSO	3	69.0077	1.87739
	221	6	0.0625	HCC1569 EV	8	3	31.7113	0.548088			221	6	0.0625	HCC1569 EV	8	3	192.333	59.2924									221	45	MCF7	DMSO	3	71.9618	2.04407
	222	6	0.0625	HCC1569 EV	9	3	34.2817	0.623291			222	6	0.0625	HCC1569 EV	9	3	214.333	68.2373									222	48	MCF7	DMSO	3	74.8682	1.77843
	223	6	0.0625	HCC1569 MCT2	1	3	30.3067	0.759085			223	6	0.0625	HCC1569 MCT2	1	3	218.833	50.3322									223	51	MCF7	DMSO	3	76.8536	1.7301
	224	6	0.0625	HCC1569 MCT2	10	3	30.9095	1.52826			224	6	0.0625	HCC1569 MCT2	10	3	249.833	16.8548									224	54	MCF7	DMSO	3	78.889	1.686
	225	6	0.0625	HCC1569 MCT2	2	3	31.9872	1.29647			225	6	0.0625	HCC1569 MCT2	2	3	296.5	25.3574									225	57	MCF7	DMSO	3	80.8478	1.63451
	226	6	0.0625	HCC1569 MCT2	3	3	29.7574	1.05017			226	6	0.0625	HCC1569 MCT2	3	3	250.167	38.8405									226	60	MCF7	DMSO	3	82.8506	1.52515
	227	6	0.0625	HCC1569 MCT2	8	3	30.2581	0.915944			227	6	0.0625	HCC1569 MCT2	8	3	256.667	43.5469									227	63	MCF7	DMSO	3	84.6998	1.62628
	228	6	0.0625	HCC1569 MCT2	9	3	29.9741	1.26858			228	6	0.0625	HCC1569 MCT2	9	3	241.167	43.2907									228	66	MCF7	DMSO	3	86.6453	1.54778
	229	6	0.125	HCC1569 EV	1	3	32.4466	0.586753			229	6	0.125	HCC1569 EV	1	3	201.167	63.2778									229	69	MCF7	DMSO	3	88.2322	1.23509
	230	6	0.125	HCC1569 EV	10	3	33.5615	0.664046			230	6	0.125	HCC1569 EV	10	3	216.667	56.5361									230	72	MCF7	DMSO	3	89.8439	1.30832
	231	6	0.125	HCC1569 EV	2	3	34.2243	2.64102			231	6	0.125	HCC1569 EV	2	3	256.667	14.092									231	75	MCF7	DMSO	3	90.9953	1.29425
	232	6	0.125	HCC1569 EV	3	3	31.304	1.417			232	6	0.125	HCC1569 EV	3	3	252.167	54.2433									232	78	MCF7	DMSO	3	92.1649	1.15341
	233	6	0.125	HCC1569 EV	8	3	32.539	1.04977			233	6	0.125	HCC1569 EV	8	3	285.333	99.5004									233	81	MCF7	DMSO	3	93.1552	1.02826
	234	6	0.125	HCC1569 EV	9	3	35.948	0.769654			234	6	0.125	HCC1569 EV	9	3	276.5	57.1249									234	84	MCF7	DMSO	3	94.1654	0.920711
	235	6	0.125	HCC1569 MCT2	1	3	30.9745	1.32556			235	6	0.125	HCC1569 MCT2	1	3	291.833	74.8487									235	87	MCF7	DMSO	3	95.0002	0.9807
	236	6	0.125	HCC1569 MCT2	10	3	31.2397	1.68965			236	6	0.125	HCC1569 MCT2	10	3	267.667	30.8882									236	90	MCF7	DMSO	3	95.9097	0.876253
	237	6	0.125	HCC1569 MCT2	2	3	31.4356	0.807584			237	6	0.125	HCC1569 MCT2	2	3	298.833	51.919									237	93	MCF7	DMSO	3	96.4897	0.818316
	238	6	0.125	HCC1569 MCT2	3	3	29.8479	0.296659			238	6	0.125	HCC1569 MCT2	3	3	252	50.0675									238	96	MCF7	DMSO	3	97.2117	0.574265
	239	6	0.125	HCC1569 MCT2	8	3	30.4886	0.377581			239	6	0.125	HCC1569 MCT2	8	3	278.833	54.4572									239	99	MCF7	DMSO	3	97.6735	0.431943
	240	6	0.125	HCC1569 MCT2	9	3	30.033	0.221769			240	6	0.125	HCC1569 MCT2	9	3	210	3.90512									240	102	MCF7	DMSO	3	98.0886	0.42745
	241	6	0.25	HCC1569 EV	1	3	32.4711	1.15889			241	6	0.25	HCC1569 EV	1	3	300.833	100.724									241	105	MCF7	DMSO	3	98.4393	0.357453
	242	6	0.25	HCC1569 EV	10	3	34.2054	1.89432			242	6	0.25	HCC1569 EV	10	3	254.333	10.2021									242	108	MCF7	DMSO	3	98.7234	0.300052
	243	6	0.25	HCC1569 EV	2	3	33.7306	0.488087			243	6	0.25	HCC1569 EV	2	3	296.5	50.8994									243	111	MCF7	DMSO	3	98.9063	0.273721
	244	6	0.25	HCC1569 EV	3	3	31.0842	1.14283			244	6	0.25	HCC1569 EV	3	3	252.333	54.4572									244	114	MCF7	DMSO	3	99.0802	0.219863
	245	6	0.25	HCC1569 EV	8	3	32.3544	1.10708			245	6	0.25	HCC1569 EV	8	3	256.667	48.0477									245	117	MCF7	DMSO	3	99.2473	0.180949
	246	6	0.25	HCC1569 EV	9	3	35.2811	1.21765			246	6	0.25	HCC1569 EV	9	3	281.167	46.6512									246	120	MCF7	DMSO	3	99.4382	0.194599
	247	6	0.25	HCC1569 MCT2	1	3	31.519	0.742239			247	6	0.25	HCC1569 MCT2	1	3	258.667	40.6889									247	0	MCF7	3	3	31.1726	2.38411
	248	6	0.25	HCC1569 MCT2	10	3	31.5465	1.27225			248	6	0.25	HCC1569 MCT2	10	3	301	61.8304									248	3	MCF7	3	3	30.9259	2.52035
	249	6	0.25	HCC1569 MCT2	2	3	31.7987	1.30998			249	6	0.25	HCC1569 MCT2	2	3	380.667	77.6938									249	6	MCF7	3	3	32.139	2.59305
	250	6	0.25	HCC1569 MCT2	3	3	30.5037	0.120441			250	6	0.25	HCC1569 MCT2	3	3	279	99.2421									250	9	MCF7	3	3	34.4372	2.41066
	251	6	0.25	HCC1569 MCT2	8	3	31.3109	0.391279			251	6	0.25	HCC1569 MCT2	8	3	274.333	47.3718									251	12	MCF7	3	3	37.8082	2.48284
	252	6	0.25	HCC1569 MCT2	9	3	31.7967	1.49152			252	6	0.25	HCC1569 MCT2	9	3	278.667	81.09									252	15	MCF7	3	3	40.7387	3.17068
	253	6	0.5	HCC1569 EV	1	3	32.7956	1.2706			253	6	0.5	HCC1569 EV	1	3	278.667	97.7706									253	18	MCF7	3	3	43.5814	3.49652
	254	6	0.5	HCC1569 EV	10	3	33.3663	0.201613			254	6	0.5	HCC1569 EV	10	3	247.667	44.2559									254	21	MCF7	3	3	46.6085	3.53153
	255	6	0.5	HCC1569 EV	2	3	33.4486	0.886167			255	6	0.5	HCC1569 EV	2	3	250.167	15.2998									255	24	MCF7	3	3	49.5786	3.38318
	256	6	0.5	HCC1569 EV	3	3	31.3468	1.07021			256	6	0.5	HCC1569 EV	3	3	210.167	15.2998									256	27	MCF7	3	3	51.7918	3.43072
	257	6	0.5	HCC1569 EV	8	3	32.1553	0.650982			257	6	0.5	HCC1569 EV	8	3	258.833	17.4809									257	30	MCF7	3	3	56.0427	3.34268
	258	6	0.5	HCC1569 EV	9	3	35.0372	1.19194			258	6	0.5	HCC1569 EV	9	3	283.333	49.6521									258	33	MCF7	3	3	60.4067	3.27282
	259	6	0.5	HCC1569 MCT2	1	3	32.1372	1.28619			259	6	0.5	HCC1569 MCT2	1	3	374.167	34.1845									259	36	MCF7	3	3	65.1493	2.90049
	260	6	0.5	HCC1569 MCT2	10	3	31.7488	1.04603			260	6	0.5	HCC1569 MCT2	10	3	241	7.79423									260	39	MCF7	3	3	69.9441	2.80703
	261	6	0.5	HCC1569 MCT2	2	3	31.6174	1.1209			261	6	0.5	HCC1569 MCT2	2	3	267.667	40.535									261	42	MCF7	3	3	73.6706	3.09576
	262	6	0.5	HCC1569 MCT2	3	3	30.2917	0.487485			262	6	0.5	HCC1569 MCT2	3	3	276.5	82.7693									262	45	MCF7	3	3	76.5327	2.38901
	263	6	0.5	HCC1569 MCT2	8	3	31.1886	1.18123			263	6	0.5	HCC1569 MCT2	8	3	296.5	66.7139									263	48	MCF7	3	3	78.6722	2.27942
	264	6	0.5	HCC1569 MCT2	9	3	31.8537	0.753054			264	6	0.5	HCC1569 MCT2	9	3	263.167	42.8262									264	51	MCF7	3	3	80.7983	2.09837
	265	6	1	HCC1569 EV	1	3	33.0669	1.72554			265	6	1	HCC1569 EV	1	3	227.833	60.2377									265	54	MCF7	3	3	82.4697	1.84605
	266	6	1	HCC1569 EV	10	3	32.7261	0.935718			266	6	1	HCC1569 EV	10	3	201	27.0324									266	57	MCF7	3	3	83.7778	1.95617
	267	6	1	HCC1569 EV	2	3	33.978	0.742821			267	6	1	HCC1569 EV	2	3	212.333	50.3322									267	60	MCF7	3	3	85.2818	1.85931
	268	6	1	HCC1569 EV	3	3	30.4798	0.714509			268	6	1	HCC1569 EV	3	3	232.167	63.264									268	63	MCF7	3	3	86.5842	1.95598
	269	6	1	HCC1569 EV	8	3	30.8259	0.638496			269	6	1	HCC1569 EV	8	3	230.167	30.068									269	66	MCF7	3	3	88.3328	2.09136
	270	6	1	HCC1569 EV	9	3	34.2718	1.09971			270	6	1	HCC1569 EV	9	3	265.5	43.6148									270	69	MCF7	3	3	88.8107	2.31607
	271	6	1	HCC1569 MCT2	1	3	31.624	0.819347			271	6	1	HCC1569 MCT2	1	3	303.167	34.1187									271	72	MCF7	3	3	90.6129	2.07423
	272	6	1	HCC1569 MCT2	10	3	31.9425	0.101078			272	6	1	HCC1569 MCT2	10	3	221.333	53.1539									272	75	MCF7	3	3	91.0556	2.03539
	273	6	1	HCC1569 MCT2	2	3	30.5602	0.768829			273	6	1	HCC1569 MCT2	2	3	314.167	23.3256									273	78	MCF7	3	3	91.9274	1.76681
	274	6	1	HCC1569 MCT2	3	3	29.1272	1.27546			274	6	1	HCC1569 MCT2	3	3	252	6.5									274	81	MCF7	3	3	92.413	1.87272
	275	6	1	HCC1569 MCT2	8	3	31.8497	0.933063			275	6	1	HCC1569 MCT2	8	3	314.167	63.76									275	84	MCF7	3	3	93.0497	1.87682
	276	6	1	HCC1569 MCT2	9	3	30.6865	0.299744			276	6	1	HCC1569 MCT2	9	3	292	34.641									276	87	MCF7	3	3	93.5742	1.86264
	277	6	2	HCC1569 EV	1	3	32.1018	1.16413			277	6	2	HCC1569 EV	1	3	265.333	23.9913									277	90	MCF7	3	3	93.8837	1.98165
	278	6	2	HCC1569 EV	10	3	32.0562	0.875647			278	6	2	HCC1569 EV	10	3	216.667	38.0011									278	93	MCF7	3	3	94.1005	2.05507
	279	6	2	HCC1569 EV	2	3	33.1953	0.790223			279	6	2	HCC1569 EV	2	3	254.5	73.036									279	96	MCF7	3	3	94.3089	2.1303
	280	6	2	HCC1569 EV	3	3	29.7727	0.643047			280	6	2	HCC1569 EV	3	3	252.167	47.9122									280	99	MCF7	3	3	94.5852	2.17116
	281	6	2	HCC1569 EV	8	3	32.516	1.2739			281	6	2	HCC1569 EV	8	3	261.167	49.7854									281	102	MCF7	3	3	94.7333	2.2085
	282	6	2	HCC1569 EV	9	3	31.9123	0.75701			282	6	2	HCC1569 EV	9	3	223.333	58.2502									282	105	MCF7	3	3	94.7027	2.36593
	283	6	2	HCC1569 MCT2	1	3	27.1581	1.11624			283	6	2	HCC1569 MCT2	1	3	238.833	34.9619									283	108	MCF7	3	3	94.9034	2.38024
	284	6	2	HCC1569 MCT2	10	3	31.8301	0.254682			284	6	2	HCC1569 MCT2	10	3	249.833	40.1757									284	111	MCF7	3	3	94.6488	2.60216
	285	6	2	HCC1569 MCT2	2	3	30.465	0.229266			285	6	2	HCC1569 MCT2	2	3	300.667	56.6046									285	114	MCF7	3	3	94.8021	2.56252
	286	6	2	HCC1569 MCT2	3	3	28.8792	1.81477			286	6	2	HCC1569 MCT2	3	3	269.833	10.4203									286	117	MCF7	3	3	94.583	2.69068
	287	6	2	HCC1569 MCT2	8	3	30.2391	0.473622			287	6	2	HCC1569 MCT2	8	3	225.5	57.0285									287	120	MCF7	3	3	94.7943	2.70584
	288	6	2	HCC1569 MCT2	9	3	29.9248	0.428535			288	6	2	HCC1569 MCT2	9	3	265.333	56.7942									288	0	MCF7	1	3	31.1094	1.90994
	289	9	0	HCC1569 EV	1	3	31.8396	1.83614			289	9	0	HCC1569 EV	1	3	234.5	48.1742									289	3	MCF7	1	3	31.4936	2.46023
	290	9	0	HCC1569 EV	10	3	34.1286	1.30552			290	9	0	HCC1569 EV	10	3	281	10.1489									290	6	MCF7	1	3	32.5888	2.29167
	291	9	0	HCC1569 EV	2	3	33.4843	1.80687			291	9	0	HCC1569 EV	2	3	301	84.3845									291	9	MCF7	1	3	34.9865	2.5553
	292	9	0	HCC1569 EV	3	3	32.7487	1.42938			292	9	0	HCC1569 EV	3	3	272	17.6706									292	12	MCF7	1	3	37.7269	2.8632
	293	9	0	HCC1569 EV	8	3	33.1604	0.687711			293	9	0	HCC1569 EV	8	3	239	53.5									293	15	MCF7	1	3	39.8994	2.92313
	294	9	0	HCC1569 EV	9	3	34.8599	1.1849			294	9	0	HCC1569 EV	9	3	238.833	40.5658									294	18	MCF7	1	3	41.7993	3.22306
	295	9	0	HCC1569 MCT2	1	3	29.9113	1.53073			295	9	0	HCC1569 MCT2	1	3	342.833	42.6449									295	21	MCF7	1	3	42.6216	3.3302
	296	9	0	HCC1569 MCT2	10	3	30.8256	1.47574			296	9	0	HCC1569 MCT2	10	3	332	30.6064									296	24	MCF7	1	3	43.9971	3.23021
	297	9	0	HCC1569 MCT2	2	3	31.17	1.47855			297	9	0	HCC1569 MCT2	2	3	325.333	30.3329									297	27	MCF7	1	3	43.872	3.15305
	298	9	0	HCC1569 MCT2	3	3	31.3858	1.1833			298	9	0	HCC1569 MCT2	3	3	314.167	37.7966									298	30	MCF7	1	3	42.6703	3.04935
	299	9	0	HCC1569 MCT2	8	3	31.2712	0.805487			299	9	0	HCC1569 MCT2	8	3	323.167	68.2373									299	33	MCF7	1	3	40.7777	2.80823
	300	9	0	HCC1569 MCT2	9	3	30.3768	0.394358			300	9	0	HCC1569 MCT2	9	3	310	54.0856									300	36	MCF7	1	3	40.3838	2.58535
	301	9	0.03125	HCC1569 EV	1	3	32.511	0.832228			301	9	0.03125	HCC1569 EV	1	3	232.167	46.2502									301	39	MCF7	1	3	38.5634	2.41058
	302	9	0.03125	HCC1569 EV	10	3	34.7713	0.442531			302	9	0.03125	HCC1569 EV	10	3	316.333	26.7036									302	42	MCF7	1	3	38.2644	2.20077
	303	9	0.03125	HCC1569 EV	2	3	34.3909	0.595124			303	9	0.03125	HCC1569 EV	2	3	274.5	46.9122									303	45	MCF7	1	3	38.1339	2.82069
	304	9	0.03125	HCC1569 EV	3	3	33.5362	1.10148			304	9	0.03125	HCC1569 EV	3	3	296.5	15.5885									304	48	MCF7	1	3	37.626	2.09684
	305	9	0.03125	HCC1569 EV	8	3	35.162	1.82374			305	9	0.03125	HCC1569 EV	8	3	263.167	20.4042									305	51	MCF7	1	3	37.5037	2.48407
	306	9	0.03125	HCC1569 EV	9	3	37.3819	0.682176			306	9	0.03125	HCC1569 EV	9	3	265.5	40.4011									306	54	MCF7	1	3	37.7126	2.59787
	307	9	0.03125	HCC1569 MCT2	1	3	32.8365	0.97576			307	9	0.03125	HCC1569 MCT2	1	3	349.833	79.3494									307	57	MCF7	1	3	37.5694	2.54852
	308	9	0.03125	HCC1569 MCT2	10	3	32.3481	1.83715			308	9	0.03125	HCC1569 MCT2	10	3	272	35.2456									308	60	MCF7	1	3	38.9859	2.50483
	309	9	0.03125	HCC1569 MCT2	2	3	33.2691	0.523186			309	9	0.03125	HCC1569 MCT2	2	3	409.5	86.338									309	63	MCF7	1	3	39.0724	2.622
	310	9	0.03125	HCC1569 MCT2	3	3	30.9866	0.376716			310	9	0.03125	HCC1569 MCT2	3	3	349.667	44.4307									310	66	MCF7	1	3	40.3871	2.65167
	311	9	0.03125	HCC1569 MCT2	8	3	31.0947	0.191489			311	9	0.03125	HCC1569 MCT2	8	3	345.167	79.7501									311	69	MCF7	1	3	40.0117	2.44421
	312	9	0.03125	HCC1569 MCT2	9	3	30.7363	0.340591			312	9	0.03125	HCC1569 MCT2	9	3	223.5	25.3574									312	72	MCF7	1	3	41.8334	3.02158
	313	9	0.0625	HCC1569 EV	1	3	33.6609	0.913023			313	9	0.0625	HCC1569 EV	1	3	263.5	21.4651									313	75	MCF7	1	3	41.5791	2.56841
	314	9	0.0625	HCC1569 EV	10	3	34.7363	1.7801			314	9	0.0625	HCC1569 EV	10	3	241.167	23.3256									314	78	MCF7	1	3	41.661	2.78549
	315	9	0.0625	HCC1569 EV	2	3	34.5961	2.79964			315	9	0.0625	HCC1569 EV	2	3	303.167	68.2373									315	81	MCF7	1	3	41.327	2.60752
	316	9	0.0625	HCC1569 EV	3	3	33.2991	0.525758			316	9	0.0625	HCC1569 EV	3	3	261	13.8112									316	84	MCF7	1	3	41.8709	2.62655
	317	9	0.0625	HCC1569 EV	8	3	33.0083	0.555148			317	9	0.0625	HCC1569 EV	8	3	252.167	29.0789									317	87	MCF7	1	3	41.1527	2.54456
	318	9	0.0625	HCC1569 EV	9	3	36.0237	0.813472			318	9	0.0625	HCC1569 EV	9	3	301	46.9122									318	90	MCF7	1	3	41.7548	3.00045
	319	9	0.0625	HCC1569 MCT2	1	3	31.9789	0.378797			319	9	0.0625	HCC1569 MCT2	1	3	265.5	73									319	93	MCF7	1	3	41.712	2.84564
	320	9	0.0625	HCC1569 MCT2	10	3	32.4771	1.89461			320	9	0.0625	HCC1569 MCT2	10	3	303.167	56.7722									320	96	MCF7	1	3	42.146	3.32492
	321	9	0.0625	HCC1569 MCT2	2	3	33.6152	1.2448			321	9	0.0625	HCC1569 MCT2	2	3	362.833	14.0119									321	99	MCF7	1	3	41.3776	3.18072
	322	9	0.0625	HCC1569 MCT2	3	3	31.6641	1.36279			322	9	0.0625	HCC1569 MCT2	3	3	291.833	36.9538									322	102	MCF7	1	3	42.6054	3.19906
	323	9	0.0625	HCC1569 MCT2	8	3	32.3905	0.563586			323	9	0.0625	HCC1569 MCT2	8	3	307.5	39.9406									323	105	MCF7	1	3	41.9345	3.15847
	324	9	0.0625	HCC1569 MCT2	9	3	31.2368	0.856214			324	9	0.0625	HCC1569 MCT2	9	3	294.333	42.8262									324	108	MCF7	1	3	42.5509	3.41596
	325	9	0.125	HCC1569 EV	1	3	33.6953	0.974103			325	9	0.125	HCC1569 EV	1	3	260.833	65.5636									325	111	MCF7	1	3	43.0563	3.40619
	326	9	0.125	HCC1569 EV	10	3	35.2496	0.416787			326	9	0.125	HCC1569 EV	10	3	265.667	61.101									326	114	MCF7	1	3	43.8569	3.60846
	327	9	0.125	HCC1569 EV	2	3	35.44	2.79791			327	9	0.125	HCC1569 EV	2	3	276.5	19.0526									327	117	MCF7	1	3	43.879	3.23774
	328	9	0.125	HCC1569 EV	3	3	32.5028	1.38205			328	9	0.125	HCC1569 EV	3	3	272	89.7343									328	120	MCF7	1	3	46.2625	3.7369
	329	9	0.125	HCC1569 EV	8	3	33.517	0.931977			329	9	0.125	HCC1569 EV	8	3	316.333	118.25									329	0	SN12C	2	3	10.4598	0.464723
	330	9	0.125	HCC1569 EV	9	3	37.5664	1.12531			330	9	0.125	HCC1569 EV	9	3	338.667	74.8487									330	3	SN12C	2	3	13.0884	0.533434
	331	9	0.125	HCC1569 MCT2	1	3	32.7245	1.07209			331	9	0.125	HCC1569 MCT2	1	3	343.167	93.0878									331	6	SN12C	2	3	16.6524	0.750872
	332	9	0.125	HCC1569 MCT2	10	3	32.9548	1.92389			332	9	0.125	HCC1569 MCT2	10	3	314.167	56.6046									332	9	SN12C	2	3	20.4554	1.01256
	333	9	0.125	HCC1569 MCT2	2	3	32.8896	0.524399			333	9	0.125	HCC1569 MCT2	2	3	398.333	61.1562									333	12	SN12C	2	3	24.2913	1.17473
	334	9	0.125	HCC1569 MCT2	3	3	31.2405	0.345216			334	9	0.125	HCC1569 MCT2	3	3	316.167	10.2021									334	15	SN12C	2	3	26.2354	1.51103
	335	9	0.125	HCC1569 MCT2	8	3	32.4275	0.227222			335	9	0.125	HCC1569 MCT2	8	3	345.333	56.7656									335	18	SN12C	2	3	26.4958	1.71786
	336	9	0.125	HCC1569 MCT2	9	3	31.9593	0.355868			336	9	0.125	HCC1569 MCT2	9	3	256.667	26.4969									336	21	SN12C	2	3	26.8337	1.62144
	337	9	0.25	HCC1569 EV	1	3	33.5789	1.32956			337	9	0.25	HCC1569 EV	1	3	338.667	76.4793									337	24	SN12C	2	3	30.5604	2.00251
	338	9	0.25	HCC1569 EV	10	3	35.9444	1.97131			338	9	0.25	HCC1569 EV	10	3	285.333	29.0789									338	27	SN12C	2	3	33.6405	2.12103
	339	9	0.25	HCC1569 EV	2	3	35.2051	0.59402			339	9	0.25	HCC1569 EV	2	3	334.167	58.1062									339	30	SN12C	2	3	37.5659	2.40391
	340	9	0.25	HCC1569 EV	3	3	32.3952	0.920325			340	9	0.25	HCC1569 EV	3	3	309.833	50.0758									340	33	SN12C	2	3	41.0286	2.54858
	341	9	0.25	HCC1569 EV	8	3	33.6475	1.09275			341	9	0.25	HCC1569 EV	8	3	323.333	60.1172									341	36	SN12C	2	3	43.5467	2.86336
	342	9	0.25	HCC1569 EV	9	3	36.6319	1.40877			342	9	0.25	HCC1569 EV	9	3	325.167	57.4464									342	39	SN12C	2	3	45.7849	3.11856
	343	9	0.25	HCC1569 MCT2	1	3	32.8652	0.629876			343	9	0.25	HCC1569 MCT2	1	3	327.5	79.147									343	42	SN12C	2	3	48.1742	3.02703
	344	9	0.25	HCC1569 MCT2	10	3	33.2183	1.46488			344	9	0.25	HCC1569 MCT2	10	3	327.5	55.9531									344	45	SN12C	2	3	51.6035	3.0193
	345	9	0.25	HCC1569 MCT2	2	3	33.2976	1.35128			345	9	0.25	HCC1569 MCT2	2	3	429.5	46.4139									345	48	SN12C	2	3	54.4377	2.91325
	346	9	0.25	HCC1569 MCT2	3	3	32.2667	0.390273			346	9	0.25	HCC1569 MCT2	3	3	349.833	130.787									346	51	SN12C	2	3	57.1796	2.8941
	347	9	0.25	HCC1569 MCT2	8	3	33.0233	0.620623			347	9	0.25	HCC1569 MCT2	8	3	318.667	47.9122									347	54	SN12C	2	3	61.1965	3.0698
	348	9	0.25	HCC1569 MCT2	9	3	33.603	1.15021			348	9	0.25	HCC1569 MCT2	9	3	343.167	108.042									348	57	SN12C	2	3	63.3703	2.84148
	349	9	0.5	HCC1569 EV	1	3	33.9815	1.27516			349	9	0.5	HCC1569 EV	1	3	320.833	80.7099									349	60	SN12C	2	3	67.7612	2.59612
	350	9	0.5	HCC1569 EV	10	3	34.5306	0.410987			350	9	0.5	HCC1569 EV	10	3	320.833	48.0477									350	63	SN12C	2	3	69.1952	2.51197
	351	9	0.5	HCC1569 EV	2	3	34.8495	1.19966			351	9	0.5	HCC1569 EV	2	3	309.667	31.7582									351	66	SN12C	2	3	74.1412	2.21912
	352	9	0.5	HCC1569 EV	3	3	33.0189	1.4356			352	9	0.5	HCC1569 EV	3	3	294.167	45.0897									352	69	SN12C	2	3	74.0267	2.57636
	353	9	0.5	HCC1569 EV	8	3	33.3692	0.446975			353	9	0.5	HCC1569 EV	8	3	283.5	7.79423									353	72	SN12C	2	3	77.322	2.05057
	354	9	0.5	HCC1569 EV	9	3	36.6091	0.84946			354	9	0.5	HCC1569 EV	9	3	360.833	68.2373									354	75	SN12C	2	3	77.6619	1.57605
	355	9	0.5	HCC1569 MCT2	1	3	33.935	1.45559			355	9	0.5	HCC1569 MCT2	1	3	475.667	25.181									355	78	SN12C	2	3	79.4797	1.66517
	356	9	0.5	HCC1569 MCT2	10	3	33.7477	1.09884			356	9	0.5	HCC1569 MCT2	10	3	301	39.9406									356	81	SN12C	2	3	80.4331	1.41241
	357	9	0.5	HCC1569 MCT2	2	3	32.7944	0.993536			357	9	0.5	HCC1569 MCT2	2	3	347.5	40.7523									357	84	SN12C	2	3	81.9995	1.89359
	358	9	0.5	HCC1569 MCT2	3	3	31.7811	0.453919			358	9	0.5	HCC1569 MCT2	3	3	343	81.1773									358	87	SN12C	2	3	82.1063	0.997578
	359	9	0.5	HCC1569 MCT2	8	3	32.86	1.43919			359	9	0.5	HCC1569 MCT2	8	3	340.833	93.1589									359	90	SN12C	2	3	84.4151	1.2275
	360	9	0.5	HCC1569 MCT2	9	3	33.9467	0.875584			360	9	0.5	HCC1569 MCT2	9	3	305.333	59.2924									360	93	SN12C	2	3	84.7181	1.06668
	361	9	1	HCC1569 EV	1	3	34.8061	1.59738			361	9	1	HCC1569 EV	1	3	287.833	60.136									361	96	SN12C	2	3	87.5287	0.788427
	362	9	1	HCC1569 EV	10	3	34.3913	0.753751			362	9	1	HCC1569 EV	10	3	254.5	21.4651									362	99	SN12C	2	3	86.6023	0.775728
	363	9	1	HCC1569 EV	2	3	35.5209	0.876066			363	9	1	HCC1569 EV	2	3	270	37.7227									363	102	SN12C	2	3	89.4524	0.24093
	364	9	1	HCC1569 EV	3	3	32.0144	0.767476			364	9	1	HCC1569 EV	3	3	276.667	56.5361									364	105	SN12C	2	3	88.5988	0.453072
	365	9	1	HCC1569 EV	8	3	32.3187	0.529224			365	9	1	HCC1569 EV	8	3	258.667	46.6431									365	108	SN12C	2	3	88.7072	0.414499
	366	9	1	HCC1569 EV	9	3	35.9109	1.29005			366	9	1	HCC1569 EV	9	3	336.333	26.7644									366	111	SN12C	2	3	89.0059	0.378909
	367	9	1	HCC1569 MCT2	1	3	33.3798	1.55237			367	9	1	HCC1569 MCT2	1	3	347.333	38.0011									367	114	SN12C	2	3	89.7843	0.520859
	368	9	1	HCC1569 MCT2	10	3	34.092	0.0382515			368	9	1	HCC1569 MCT2	10	3	294.167	81.2317									368	117	SN12C	2	3	89.6278	0.52906
	369	9	1	HCC1569 MCT2	2	3	32.355	0.85845			369	9	1	HCC1569 MCT2	2	3	351.833	6.50641									369	120	SN12C	2	3	91.4637	0.793893
	370	9	1	HCC1569 MCT2	3	3	30.8743	1.22234			370	9	1	HCC1569 MCT2	3	3	320.833	26.9923									370	0	SN12C	DMSO	3	11.014	0.521876
	371	9	1	HCC1569 MCT2	8	3	33.6821	0.692381			371	9	1	HCC1569 MCT2	8	3	382.833	77.1271									371	3	SN12C	DMSO	3	14.2027	0.522033
	372	9	1	HCC1569 MCT2	9	3	32.3278	0.536682			372	9	1	HCC1569 MCT2	9	3	325.333	6.75154									372	6	SN12C	DMSO	3	18.6564	1.09327
	373	9	2	HCC1569 EV	1	3	33.5507	0.831473			373	9	2	HCC1569 EV	1	3	329.833	90.6564									373	9	SN12C	DMSO	3	23.1919	1.209
	374	9	2	HCC1569 EV	10	3	33.6672	0.910293			374	9	2	HCC1569 EV	10	3	314.167	85.756									374	12	SN12C	DMSO	3	26.7691	1.49004
	375	9	2	HCC1569 EV	2	3	34.5205	0.775286			375	9	2	HCC1569 EV	2	3	318.667	86.5193									375	15	SN12C	DMSO	3	29.1335	1.35958
	376	9	2	HCC1569 EV	3	3	31.1647	1.00566			376	9	2	HCC1569 EV	3	3	294.333	48.9524									376	18	SN12C	DMSO	3	28.9951	1.60614
	377	9	2	HCC1569 EV	8	3	33.7948	1.59285			377	9	2	HCC1569 EV	8	3	325.333	75.7188									377	21	SN12C	DMSO	3	29.3549	1.55512
	378	9	2	HCC1569 EV	9	3	32.5688	0.946334			378	9	2	HCC1569 EV	9	3	258.667	89.3257									378	24	SN12C	DMSO	3	32.1902	1.64732
	379	9	2	HCC1569 MCT2	1	3	28.7869	1.08389			379	9	2	HCC1569 MCT2	1	3	305.333	40.5658									379	27	SN12C	DMSO	3	35.239	1.52353
	380	9	2	HCC1569 MCT2	10	3	33.9182	0.448567			380	9	2	HCC1569 MCT2	10	3	327.667	30.8882									380	30	SN12C	DMSO	3	39.2524	2.24306
	381	9	2	HCC1569 MCT2	2	3	32.1305	0.390463			381	9	2	HCC1569 MCT2	2	3	378.5	52.915									381	33	SN12C	DMSO	3	41.4959	2.04556
	382	9	2	HCC1569 MCT2	3	3	30.2917	1.79541			382	9	2	HCC1569 MCT2	3	3	351.833	30.3329									382	36	SN12C	DMSO	3	43.9666	2.38147
	383	9	2	HCC1569 MCT2	8	3	32.1218	1.10381			383	9	2	HCC1569 MCT2	8	3	294.333	20.4042									383	39	SN12C	DMSO	3	44.8251	2.23074
	384	9	2	HCC1569 MCT2	9	3	31.3758	0.62202			384	9	2	HCC1569 MCT2	9	3	352	109.894									384	42	SN12C	DMSO	3	48.3607	2.50984
	385	12	0	HCC1569 EV	1	3	33.3104	1.49545			385	12	0	HCC1569 EV	1	3	307.5	66.7139									385	45	SN12C	DMSO	3	53.021	2.33086
	386	12	0	HCC1569 EV	10	3	35.5645	1.28895			386	12	0	HCC1569 EV	10	3	362.833	23.3256									386	48	SN12C	DMSO	3	58.884	2.99681
	387	12	0	HCC1569 EV	2	3	34.6645	1.47515			387	12	0	HCC1569 EV	2	3	336.333	55.795									387	51	SN12C	DMSO	3	62.8867	3.57792
	388	12	0	HCC1569 EV	3	3	33.972	1.42482			388	12	0	HCC1569 EV	3	3	321	16.5907									388	54	SN12C	DMSO	3	67.5405	3.62288
	389	12	0	HCC1569 EV	8	3	34.733	0.65208			389	12	0	HCC1569 EV	8	3	289.833	56.781									389	57	SN12C	DMSO	3	71.1858	3.25852
	390	12	0	HCC1569 EV	9	3	36.2138	1.18496			390	12	0	HCC1569 EV	9	3	321	46.9122									390	60	SN12C	DMSO	3	77.1803	3.20242
	391	12	0	HCC1569 MCT2	1	3	31.5353	1.53772			391	12	0	HCC1569 MCT2	1	3	405.167	64.291									391	63	SN12C	DMSO	3	82.394	3.04675
	392	12	0	HCC1569 MCT2	10	3	32.6393	1.41648			392	12	0	HCC1569 MCT2	10	3	389.667	20.4042									392	66	SN12C	DMSO	3	87.6321	2.62712
	393	12	0	HCC1569 MCT2	2	3	32.6578	1.91096			393	12	0	HCC1569 MCT2	2	3	385.333	70.3959									393	69	SN12C	DMSO	3	91.0705	2.54863
	394	12	0	HCC1569 MCT2	3	3	32.8314	1.21347			394	12	0	HCC1569 MCT2	3	3	363	44.0426									394	72	SN12C	DMSO	3	94.2812	1.79193
	395	12	0	HCC1569 MCT2	8	3	33.1186	0.662024			395	12	0	HCC1569 MCT2	8	3	416	60.5041									395	75	SN12C	DMSO	3	96.2113	1.31059
	396	12	0	HCC1569 MCT2	9	3	32.0194	0.552383			396	12	0	HCC1569 MCT2	9	3	380.667	44.1428									396	78	SN12C	DMSO	3	97.4717	0.912575
	397	12	0.03125	HCC1569 EV	1	3	33.3338	1.09459			397	12	0.03125	HCC1569 EV	1	3	287.667	16.8548									397	81	SN12C	DMSO	3	98.4075	0.725691
	398	12	0.03125	HCC1569 EV	10	3	36.3042	0.334289			398	12	0.03125	HCC1569 EV	10	3	349.667	19.3412									398	84	SN12C	DMSO	3	99.0032	0.446067
	399	12	0.03125	HCC1569 EV	2	3	35.4846	0.69781			399	12	0.03125	HCC1569 EV	2	3	336.167	25.181									399	87	SN12C	DMSO	3	99.3931	0.30176
	400	12	0.03125	HCC1569 EV	3	3	35.1729	1.34334			400	12	0.03125	HCC1569 EV	3	3	325.333	24.1988									400	90	SN12C	DMSO	3	99.6573	0.171779
	401	12	0.03125	HCC1569 EV	8	3	36.6706	1.83754			401	12	0.03125	HCC1569 EV	8	3	340.833	31.7582									401	93	SN12C	DMSO	3	99.7799	0.147291
	402	12	0.03125	HCC1569 EV	9	3	39.1171	0.712726			402	12	0.03125	HCC1569 EV	9	3	345.167	6.75154									402	96	SN12C	DMSO	3	99.8647	0.105453
	403	12	0.03125	HCC1569 MCT2	1	3	34.5412	1.13373			403	12	0.03125	HCC1569 MCT2	1	3	418.5	69.5863									403	99	SN12C	DMSO	3	99.9305	0.0497157
	404	12	0.03125	HCC1569 MCT2	10	3	34.3335	2.15088			404	12	0.03125	HCC1569 MCT2	10	3	300.833	44.4307									404	102	SN12C	DMSO	3	99.9692	0.0197558
	405	12	0.03125	HCC1569 MCT2	2	3	34.9859	0.3668			405	12	0.03125	HCC1569 MCT2	2	3	482.667	83.1645									405	105	SN12C	DMSO	3	99.9731	0.0124418
	406	12	0.03125	HCC1569 MCT2	3	3	32.3976	0.349091			406	12	0.03125	HCC1569 MCT2	3	3	433.833	55.6649									406	108	SN12C	DMSO	3	99.9808	0.0120128
	407	12	0.03125	HCC1569 MCT2	8	3	33.19	0.276573			407	12	0.03125	HCC1569 MCT2	8	3	414	79.2733									407	111	SN12C	DMSO	3	99.9708	0.037054
	408	12	0.03125	HCC1569 MCT2	9	3	32.3396	0.424672			408	12	0.03125	HCC1569 MCT2	9	3	287.833	21.1798									408	114	SN12C	DMSO	3	99.9888	0.0145582
	409	12	0.0625	HCC1569 EV	1	3	35.014	1.04687			409	12	0.0625	HCC1569 EV	1	3	303	27.0324									409	117	SN12C	DMSO	3	99.9947	0.00730248
	410	12	0.0625	HCC1569 EV	10	3	36.4276	1.63543			410	12	0.0625	HCC1569 EV	10	3	300.833	21.6468									410	120	SN12C	DMSO	3	99.999	0.00119113
	411	12	0.0625	HCC1569 EV	2	3	36.047	2.90476			411	12	0.0625	HCC1569 EV	2	3	374	96.9691									411	0	SN12C	3	3	12.9237	0.758538
	412	12	0.0625	HCC1569 EV	3	3	34.9139	0.857323			412	12	0.0625	HCC1569 EV	3	3	336.5	27.0324									412	3	SN12C	3	3	16.8061	1.03966
	413	12	0.0625	HCC1569 EV	8	3	34.6073	0.694394			413	12	0.0625	HCC1569 EV	8	3	314.167	16.8548									413	6	SN12C	3	3	21.3958	1.2041
	414	12	0.0625	HCC1569 EV	9	3	37.1068	0.574024			414	12	0.0625	HCC1569 EV	9	3	382.667	87.8427									414	9	SN12C	3	3	26.5918	1.5266
	415	12	0.0625	HCC1569 MCT2	1	3	33.4097	0.317932			415	12	0.0625	HCC1569 MCT2	1	3	347.5	112.491									415	12	SN12C	3	3	30.8209	2.05698
	416	12	0.0625	HCC1569 MCT2	10	3	33.8697	1.71484			416	12	0.0625	HCC1569 MCT2	10	3	367.333	48.0139									416	15	SN12C	3	3	33.7076	2.53129
	417	12	0.0625	HCC1569 MCT2	2	3	35.2991	1.03107			417	12	0.0625	HCC1569 MCT2	2	3	434	42.5412									417	18	SN12C	3	3	34.1308	2.64876
	418	12	0.0625	HCC1569 MCT2	3	3	32.9971	1.07633			418	12	0.0625	HCC1569 MCT2	3	3	371.833	59.7502									418	21	SN12C	3	3	34.3326	2.77388
	419	12	0.0625	HCC1569 MCT2	8	3	33.8308	0.797697			419	12	0.0625	HCC1569 MCT2	8	3	367.333	61.4356									419	24	SN12C	3	3	38.5671	3.02915
	420	12	0.0625	HCC1569 MCT2	9	3	33.0518	1.10312			420	12	0.0625	HCC1569 MCT2	9	3	329.833	36.7979									420	27	SN12C	3	3	42.4312	3.01706
	421	12	0.125	HCC1569 EV	1	3	35.1336	0.837363			421	12	0.125	HCC1569 EV	1	3	283.333	66.9222									421	30	SN12C	3	3	47.5348	3.63542
	422	12	0.125	HCC1569 EV	10	3	36.4811	0.167275			422	12	0.125	HCC1569 EV	10	3	347.333	77.2275									422	33	SN12C	3	3	51.664	3.72024
	423	12	0.125	HCC1569 EV	2	3	37.0114	2.926			423	12	0.125	HCC1569 EV	2	3	329.833	36.6617									423	36	SN12C	3	3	53.6733	4.42829
	424	12	0.125	HCC1569 EV	3	3	33.8191	1.66708			424	12	0.125	HCC1569 EV	3	3	330	90.6201									424	39	SN12C	3	3	56.1076	4.01838
	425	12	0.125	HCC1569 EV	8	3	34.7854	0.865048			425	12	0.125	HCC1569 EV	8	3	356.333	127.178									425	42	SN12C	3	3	59.6863	3.92213
	426	12	0.125	HCC1569 EV	9	3	39.64	0.92904			426	12	0.125	HCC1569 EV	9	3	363	106.127									426	45	SN12C	3	3	64.9844	4.37965
	427	12	0.125	HCC1569 MCT2	1	3	34.4372	1.06649			427	12	0.125	HCC1569 MCT2	1	3	389.5	80.5171									427	48	SN12C	3	3	69.6016	4.65256
	428	12	0.125	HCC1569 MCT2	10	3	34.9841	1.68897			428	12	0.125	HCC1569 MCT2	10	3	380.667	38.9401									428	51	SN12C	3	3	73.7437	4.16335
	429	12	0.125	HCC1569 MCT2	2	3	34.7032	0.864299			429	12	0.125	HCC1569 MCT2	2	3	462.833	84.1016									429	54	SN12C	3	3	78.049	4.16563
	430	12	0.125	HCC1569 MCT2	3	3	32.9784	0.363923			430	12	0.125	HCC1569 MCT2	3	3	391.833	54.4572									430	57	SN12C	3	3	80.6164	3.54435
	431	12	0.125	HCC1569 MCT2	8	3	34.1282	0.4092			431	12	0.125	HCC1569 MCT2	8	3	391.833	46.5358									431	60	SN12C	3	3	84.725	2.81408
	432	12	0.125	HCC1569 MCT2	9	3	33.9014	0.339721			432	12	0.125	HCC1569 MCT2	9	3	316.167	19.3412									432	63	SN12C	3	3	87.6853	2.75776
	433	12	0.25	HCC1569 EV	1	3	35.2351	1.46167			433	12	0.25	HCC1569 EV	1	3	363	75.7974									433	66	SN12C	3	3	91.0462	1.92053
	434	12	0.25	HCC1569 EV	10	3	37.3981	1.90361			434	12	0.25	HCC1569 EV	10	3	358.667	54.2433									434	69	SN12C	3	3	92.4028	1.93305
	435	12	0.25	HCC1569 EV	2	3	36.7633	0.829296			435	12	0.25	HCC1569 EV	2	3	360.667	50.5379									435	72	SN12C	3	3	94.5237	1.39479
	436	12	0.25	HCC1569 EV	3	3	33.8018	0.974315			436	12	0.25	HCC1569 EV	3	3	354	36.5411									436	75	SN12C	3	3	95.186	1.05351
	437	12	0.25	HCC1569 EV	8	3	34.9665	1.02627			437	12	0.25	HCC1569 EV	8	3	376.333	73.0964									437	78	SN12C	3	3	96.6136	1.02715
	438	12	0.25	HCC1569 EV	9	3	38.3519	1.18868			438	12	0.25	HCC1569 EV	9	3	365.167	104.224									438	81	SN12C	3	3	96.7595	0.834491
	439	12	0.25	HCC1569 MCT2	1	3	34.426	0.295398			439	12	0.25	HCC1569 MCT2	1	3	400.833	44.4307									439	84	SN12C	3	3	97.4559	0.607536
	440	12	0.25	HCC1569 MCT2	10	3	35.1341	0.997135			440	12	0.25	HCC1569 MCT2	10	3	418.333	81.7654									440	87	SN12C	3	3	97.9291	0.622465
	441	12	0.25	HCC1569 MCT2	2	3	35.384	1.24747			441	12	0.25	HCC1569 MCT2	2	3	471.667	65.4147									441	90	SN12C	3	3	98.4122	0.507767
	442	12	0.25	HCC1569 MCT2	3	3	34.011	0.651481			442	12	0.25	HCC1569 MCT2	3	3	413.833	110.809									442	93	SN12C	3	3	98.3053	0.225902
	443	12	0.25	HCC1569 MCT2	8	3	35.009	0.636603			443	12	0.25	HCC1569 MCT2	8	3	340.833	49.9408									443	96	SN12C	3	3	98.7485	0.398316
	444	12	0.25	HCC1569 MCT2	9	3	34.9465	1.32037			444	12	0.25	HCC1569 MCT2	9	3	458	145.828									444	99	SN12C	3	3	98.7977	0.330879
	445	12	0.5	HCC1569 EV	1	3	35.6383	1.5243			445	12	0.5	HCC1569 EV	1	3	371.833	69.2989									445	102	SN12C	3	3	98.8847	0.320648
	446	12	0.5	HCC1569 EV	10	3	36.1534	0.237081			446	12	0.5	HCC1569 EV	10	3	403	68.3026									446	105	SN12C	3	3	99.0289	0.287932
	447	12	0.5	HCC1569 EV	2	3	36.1918	1.06278			447	12	0.5	HCC1569 EV	2	3	343.167	27.8224									447	108	SN12C	3	3	99.285	0.202597
	448	12	0.5	HCC1569 EV	3	3	34.1628	2.05778			448	12	0.5	HCC1569 EV	3	3	363	71.0774									448	111	SN12C	3	3	99.1165	0.193081
	449	12	0.5	HCC1569 EV	8	3	34.8973	0.5148			449	12	0.5	HCC1569 EV	8	3	338.333	11.547									449	114	SN12C	3	3	99.0647	0.179867
	450	12	0.5	HCC1569 EV	9	3	37.8471	1.27739			450	12	0.5	HCC1569 EV	9	3	398.5	69.5863									450	117	SN12C	3	3	99.1238	0.230278
	451	12	0.5	HCC1569 MCT2	1	3	35.7837	1.64685			451	12	0.5	HCC1569 MCT2	1	3	529.333	56.781									451	120	SN12C	3	3	99.3594	0.288641
	452	12	0.5	HCC1569 MCT2	10	3	35.6965	1.42634			452	12	0.5	HCC1569 MCT2	10	3	403	44.3058									452	0	SN12C	1	3	10.502	0.380215
	453	12	0.5	HCC1569 MCT2	2	3	34.6641	1.40724			453	12	0.5	HCC1569 MCT2	2	3	431.667	24.1988									453	3	SN12C	1	3	13.0878	1.33611
	454	12	0.5	HCC1569 MCT2	3	3	33.7233	0.716859			454	12	0.5	HCC1569 MCT2	3	3	407.167	60.302									454	6	SN12C	1	3	16.7138	1.68819
	455	12	0.5	HCC1569 MCT2	8	3	34.8432	1.00525			455	12	0.5	HCC1569 MCT2	8	3	400.5	78.886									455	9	SN12C	1	3	20.5098	2.05397
	456	12	0.5	HCC1569 MCT2	9	3	35.5776	0.742096			456	12	0.5	HCC1569 MCT2	9	3	387.333	79.0195									456	12	SN12C	1	3	23.8579	2.36772
	457	12	1	HCC1569 EV	1	3	35.6931	1.93782			457	12	1	HCC1569 EV	1	3	323	44.2691									457	15	SN12C	1	3	26.3434	2.77148
	458	12	1	HCC1569 EV	10	3	35.8137	0.887337			458	12	1	HCC1569 EV	10	3	347.5	39.9406									458	18	SN12C	1	3	27.18	2.69156
	459	12	1	HCC1569 EV	2	3	37.2025	0.945855			459	12	1	HCC1569 EV	2	3	343	52.012									459	21	SN12C	1	3	27.862	3.07588
	460	12	1	HCC1569 EV	3	3	33.0162	0.850279			460	12	1	HCC1569 EV	3	3	329.667	53.3721									460	24	SN12C	1	3	28.2499	3.43556
	461	12	1	HCC1569 EV	8	3	33.7429	0.777038			461	12	1	HCC1569 EV	8	3	285.333	34.9619									461	27	SN12C	1	3	26.5801	3.42796
	462	12	1	HCC1569 EV	9	3	36.8559	0.973494			462	12	1	HCC1569 EV	9	3	409.5	31.4762									462	30	SN12C	1	3	24.8668	3.11651
	463	12	1	HCC1569 MCT2	1	3	35.0519	1.69992			463	12	1	HCC1569 MCT2	1	3	442.833	71.2326									463	33	SN12C	1	3	22.0925	3.03127
	464	12	1	HCC1569 MCT2	10	3	35.9189	0.323992			464	12	1	HCC1569 MCT2	10	3	358.667	80.9666									464	36	SN12C	1	3	20.1791	2.48542
	465	12	1	HCC1569 MCT2	2	3	34.3274	0.890599			465	12	1	HCC1569 MCT2	2	3	418.5	30.2779									465	39	SN12C	1	3	17.5124	2.19291
	466	12	1	HCC1569 MCT2	3	3	32.4381	0.907985			466	12	1	HCC1569 MCT2	3	3	389.667	38.8405									466	42	SN12C	1	3	16.3437	2.0002
	467	12	1	HCC1569 MCT2	8	3	35.7158	0.529708			467	12	1	HCC1569 MCT2	8	3	420.667	45.0897									467	45	SN12C	1	3	15.4153	1.95253
	468	12	1	HCC1569 MCT2	9	3	34.2162	0.452844			468	12	1	HCC1569 MCT2	9	3	358.5	52.915									468	48	SN12C	1	3	14.7989	1.73912
	469	12	2	HCC1569 EV	1	3	34.9456	1.7517			469	12	2	HCC1569 EV	1	3	360.833	109.33									469	51	SN12C	1	3	14.2124	1.68581
	470	12	2	HCC1569 EV	10	3	35.1975	0.966543			470	12	2	HCC1569 EV	10	3	396.167	114.735									470	54	SN12C	1	3	13.8504	1.50413
	471	12	2	HCC1569 EV	2	3	36.1729	1.11465			471	12	2	HCC1569 EV	2	3	358.667	89.9449									471	57	SN12C	1	3	13.6002	1.54221
	472	12	2	HCC1569 EV	3	3	32.512	0.380273			472	12	2	HCC1569 EV	3	3	369.667	56.5361									472	60	SN12C	1	3	13.722	1.5964
	473	12	2	HCC1569 EV	8	3	34.983	0.875954			473	12	2	HCC1569 EV	8	3	382.833	77.0622									473	63	SN12C	1	3	13.5644	1.73207
	474	12	2	HCC1569 EV	9	3	33.9204	0.577089			474	12	2	HCC1569 EV	9	3	301	90.5704									474	66	SN12C	1	3	14.7008	1.2012
	475	12	2	HCC1569 MCT2	1	3	30.4007	0.901933			475	12	2	HCC1569 MCT2	1	3	347.5	31.4762									475	69	SN12C	1	3	14.2422	1.01891
	476	12	2	HCC1569 MCT2	10	3	35.6251	0.88251			476	12	2	HCC1569 MCT2	10	3	371.833	35.4342									476	72	SN12C	1	3	18.8354	1.8228
	477	12	2	HCC1569 MCT2	2	3	33.8338	0.38732			477	12	2	HCC1569 MCT2	2	3	476	90.5704									477	75	SN12C	1	3	19.0851	1.68967
	478	12	2	HCC1569 MCT2	3	3	31.9421	1.83507			478	12	2	HCC1569 MCT2	3	3	385.167	11.547									478	78	SN12C	1	3	18.6767	1.81685
	479	12	2	HCC1569 MCT2	8	3	33.4489	0.507448			479	12	2	HCC1569 MCT2	8	3	383	3.90512									479	81	SN12C	1	3	18.5549	1.81169
	480	12	2	HCC1569 MCT2	9	3	33.2297	0.938384			480	12	2	HCC1569 MCT2	9	3	436	89.3602									480	84	SN12C	1	3	18.2978	1.57232
	481	15	0	HCC1569 EV	1	3	34.8903	1.87614			481	15	0	HCC1569 EV	1	3	398.5	34.641									481	87	SN12C	1	3	18.0197	1.73229
	482	15	0	HCC1569 EV	10	3	37.2576	1.24815			482	15	0	HCC1569 EV	10	3	402.833	50.5379									482	90	SN12C	1	3	18.3323	2.00403
	483	15	0	HCC1569 EV	2	3	36.6258	1.37274			483	15	0	HCC1569 EV	2	3	354	49.7971									483	93	SN12C	1	3	17.6628	1.74959
	484	15	0	HCC1569 EV	3	3	35.7792	1.39029			484	15	0	HCC1569 EV	3	3	343	30.7449									484	96	SN12C	1	3	18.3171	1.70232
	485	15	0	HCC1569 EV	8	3	36.3179	0.301296			485	15	0	HCC1569 EV	8	3	340.833	62.6704									485	99	SN12C	1	3	17.8104	1.77213
	486	15	0	HCC1569 EV	9	3	37.663	1.02536			486	15	0	HCC1569 EV	9	3	352	43.6148									486	102	SN12C	1	3	17.8724	1.81326
	487	15	0	HCC1569 MCT2	1	3	33.3276	1.01203			487	15	0	HCC1569 MCT2	1	3	471.5	76.761									487	105	SN12C	1	3	17.6635	1.61607
	488	15	0	HCC1569 MCT2	10	3	34.5295	1.8537			488	15	0	HCC1569 MCT2	10	3	445	20									488	108	SN12C	1	3	17.6996	1.62557
	489	15	0	HCC1569 MCT2	2	3	34.7726	1.59057			489	15	0	HCC1569 MCT2	2	3	414	66.9552									489	111	SN12C	1	3	17.444	1.54983
	490	15	0	HCC1569 MCT2	3	3	34.9298	1.50372			490	15	0	HCC1569 MCT2	3	3	462.833	27.9031									490	114	SN12C	1	3	17.6538	1.66731
	491	15	0	HCC1569 MCT2	8	3	35.0857	0.459384			491	15	0	HCC1569 MCT2	8	3	444.833	53.0008									491	117	SN12C	1	3	17.6479	1.59749
	492	15	0	HCC1569 MCT2	9	3	33.9336	0.376254			492	15	0	HCC1569 MCT2	9	3	456.167	38.8405									492	120	SN12C	1	3	17.7702	1.60903
	493	15	0.03125	HCC1569 EV	1	3	35.4089	0.601181			493	15	0.03125	HCC1569 EV	1	3	345.333	22.8053
	494	15	0.03125	HCC1569 EV	10	3	38.5334	0.381381			494	15	0.03125	HCC1569 EV	10	3	394	38.5389
	495	15	0.03125	HCC1569 EV	2	3	37.2171	0.586816			495	15	0.03125	HCC1569 EV	2	3	431.833	83.2006
	496	15	0.03125	HCC1569 EV	3	3	36.7699	1.79137			496	15	0.03125	HCC1569 EV	3	3	378.5	17.6706
	497	15	0.03125	HCC1569 EV	8	3	38.5112	1.85346			497	15	0.03125	HCC1569 EV	8	3	405.333	23.9913
	498	15	0.03125	HCC1569 EV	9	3	40.6658	1.07649			498	15	0.03125	HCC1569 EV	9	3	422.833	26.7644
	499	15	0.03125	HCC1569 MCT2	1	3	36.1859	1.57811			499	15	0.03125	HCC1569 MCT2	1	3	480.5	86.8317
	500	15	0.03125	HCC1569 MCT2	10	3	36.611	1.78059			500	15	0.03125	HCC1569 MCT2	10	3	367.333	63.0324
	501	15	0.03125	HCC1569 MCT2	2	3	36.9398	0.644397			501	15	0.03125	HCC1569 MCT2	2	3	558	116.905
	502	15	0.03125	HCC1569 MCT2	3	3	34.633	0.257764			502	15	0.03125	HCC1569 MCT2	3	3	531.333	126.764
	503	15	0.03125	HCC1569 MCT2	8	3	35.1084	0.196647			503	15	0.03125	HCC1569 MCT2	8	3	474	77.7801
	504	15	0.03125	HCC1569 MCT2	9	3	34.0598	0.294636			504	15	0.03125	HCC1569 MCT2	9	3	332	64.0059
	505	15	0.0625	HCC1569 EV	1	3	36.8427	1.36066			505	15	0.0625	HCC1569 EV	1	3	358.5	17.6706
	506	15	0.0625	HCC1569 EV	10	3	38.0047	1.82205			506	15	0.0625	HCC1569 EV	10	3	351.667	65.6169
	507	15	0.0625	HCC1569 EV	2	3	37.6552	3.32441			507	15	0.0625	HCC1569 EV	2	3	427.167	103.262
	508	15	0.0625	HCC1569 EV	3	3	36.4062	0.853794			508	15	0.0625	HCC1569 EV	3	3	362.833	25.0716
	509	15	0.0625	HCC1569 EV	8	3	36.1652	0.745898			509	15	0.0625	HCC1569 EV	8	3	334	26.8468
	510	15	0.0625	HCC1569 EV	9	3	39.1035	0.748242			510	15	0.0625	HCC1569 EV	9	3	473.833	184.893
	511	15	0.0625	HCC1569 MCT2	1	3	35.3845	0.646217			511	15	0.0625	HCC1569 MCT2	1	3	411.833	93.9446
	512	15	0.0625	HCC1569 MCT2	10	3	36.1327	2.06965			512	15	0.0625	HCC1569 MCT2	10	3	442.667	32.8075
	513	15	0.0625	HCC1569 MCT2	2	3	37.387	0.964087			513	15	0.0625	HCC1569 MCT2	2	3	502.5	79.8452
	514	15	0.0625	HCC1569 MCT2	3	3	35.2325	1.4998			514	15	0.0625	HCC1569 MCT2	3	3	405	67.7661
	515	15	0.0625	HCC1569 MCT2	8	3	36.09	0.763832			515	15	0.0625	HCC1569 MCT2	8	3	418.5	86.5
	516	15	0.0625	HCC1569 MCT2	9	3	35.0275	1.35893			516	15	0.0625	HCC1569 MCT2	9	3	400.667	15.0111
	517	15	0.125	HCC1569 EV	1	3	36.5094	0.60377			517	15	0.125	HCC1569 EV	1	3	307.5	74.369
	518	15	0.125	HCC1569 EV	10	3	38.6861	0.614114			518	15	0.125	HCC1569 EV	10	3	383	21.4651
	519	15	0.125	HCC1569 EV	2	3	38.7705	2.90349			519	15	0.125	HCC1569 EV	2	3	396.167	36.3742
	520	15	0.125	HCC1569 EV	3	3	35.3935	1.34919			520	15	0.125	HCC1569 EV	3	3	416.167	107.743
	521	15	0.125	HCC1569 EV	8	3	36.7986	1.05559			521	15	0.125	HCC1569 EV	8	3	427.333	109.625
	522	15	0.125	HCC1569 EV	9	3	41.1928	1.12749			522	15	0.125	HCC1569 EV	9	3	427.333	80.1161
	523	15	0.125	HCC1569 MCT2	1	3	35.8469	1.22362			523	15	0.125	HCC1569 MCT2	1	3	444.833	85.0622
	524	15	0.125	HCC1569 MCT2	10	3	36.6026	1.34615			524	15	0.125	HCC1569 MCT2	10	3	487	31.4762
	525	15	0.125	HCC1569 MCT2	2	3	36.6004	0.643656			525	15	0.125	HCC1569 MCT2	2	3	537.833	86.5193
	526	15	0.125	HCC1569 MCT2	3	3	34.9436	0.42497			526	15	0.125	HCC1569 MCT2	3	3	440.5	65.7324
	527	15	0.125	HCC1569 MCT2	8	3	35.9068	0.481798			527	15	0.125	HCC1569 MCT2	8	3	453.833	43.5469
	528	15	0.125	HCC1569 MCT2	9	3	36.0121	0.625074			528	15	0.125	HCC1569 MCT2	9	3	385.167	11.547
	529	15	0.25	HCC1569 EV	1	3	36.9444	1.16142			529	15	0.25	HCC1569 EV	1	3	433.833	85.7049
	530	15	0.25	HCC1569 EV	10	3	39.1114	1.85761			530	15	0.25	HCC1569 EV	10	3	400.667	55.4444
	531	15	0.25	HCC1569 EV	2	3	38.6914	1.19526			531	15	0.25	HCC1569 EV	2	3	462.667	40.2036
	532	15	0.25	HCC1569 EV	3	3	35.2739	1.22762			532	15	0.25	HCC1569 EV	3	3	451.5	20
	533	15	0.25	HCC1569 EV	8	3	36.5262	0.884743			533	15	0.25	HCC1569 EV	8	3	427.333	56.1122
	534	15	0.25	HCC1569 EV	9	3	39.9944	1.2078			534	15	0.25	HCC1569 EV	9	3	433.667	136.3
	535	15	0.25	HCC1569 MCT2	1	3	36.1532	0.310175			535	15	0.25	HCC1569 MCT2	1	3	462.833	83.2711
	536	15	0.25	HCC1569 MCT2	10	3	37.356	1.16207			536	15	0.25	HCC1569 MCT2	10	3	493.667	131.203
	537	15	0.25	HCC1569 MCT2	2	3	37.3147	1.79829			537	15	0.25	HCC1569 MCT2	2	3	549.167	38.8405
	538	15	0.25	HCC1569 MCT2	3	3	35.9478	0.682504			538	15	0.25	HCC1569 MCT2	3	3	487	84.4378
	539	15	0.25	HCC1569 MCT2	8	3	37.3629	0.944002			539	15	0.25	HCC1569 MCT2	8	3	462.5	53.3924
	540	15	0.25	HCC1569 MCT2	9	3	37.4794	1.61307			540	15	0.25	HCC1569 MCT2	9	3	520.5	99.8261
	541	15	0.5	HCC1569 EV	1	3	37.6407	1.79969			541	15	0.5	HCC1569 EV	1	3	443	59.4117
	542	15	0.5	HCC1569 EV	10	3	38.118	0.386264			542	15	0.5	HCC1569 EV	10	3	469.167	101.864
	543	15	0.5	HCC1569 EV	2	3	38.1283	1.22498			543	15	0.5	HCC1569 EV	2	3	391.833	23.9913
	544	15	0.5	HCC1569 EV	3	3	35.91	2.14834			544	15	0.5	HCC1569 EV	3	3	396.167	86.5944
	545	15	0.5	HCC1569 EV	8	3	36.44	0.515997			545	15	0.5	HCC1569 EV	8	3	374.167	50.6269
	546	15	0.5	HCC1569 EV	9	3	40.2034	1.30304			546	15	0.5	HCC1569 EV	9	3	469.333	65.0967
	547	15	0.5	HCC1569 MCT2	1	3	37.8131	1.24234			547	15	0.5	HCC1569 MCT2	1	3	589.167	61.92
	548	15	0.5	HCC1569 MCT2	10	3	37.4054	0.891938			548	15	0.5	HCC1569 MCT2	10	3	473.833	89.1801
	549	15	0.5	HCC1569 MCT2	2	3	36.7412	1.02495			549	15	0.5	HCC1569 MCT2	2	3	518	100.433
	550	15	0.5	HCC1569 MCT2	3	3	35.7115	0.936522			550	15	0.5	HCC1569 MCT2	3	3	509.167	96.5212
	551	15	0.5	HCC1569 MCT2	8	3	36.6716	1.31983			551	15	0.5	HCC1569 MCT2	8	3	451.5	74.1772
	552	15	0.5	HCC1569 MCT2	9	3	37.8005	0.887219			552	15	0.5	HCC1569 MCT2	9	3	462.667	116.422
	553	15	1	HCC1569 EV	1	3	37.4528	1.40057			553	15	1	HCC1569 EV	1	3	394.167	82.9915
	554	15	1	HCC1569 EV	10	3	37.4338	0.857451			554	15	1	HCC1569 EV	10	3	420.667	29.8091
	555	15	1	HCC1569 EV	2	3	39.1519	0.99029			555	15	1	HCC1569 EV	2	3	444.833	30.3329
	556	15	1	HCC1569 EV	3	3	34.8188	0.541612			556	15	1	HCC1569 EV	3	3	385.167	63.4475
	557	15	1	HCC1569 EV	8	3	35.2306	0.706216			557	15	1	HCC1569 EV	8	3	360.833	50.362
	558	15	1	HCC1569 EV	9	3	38.7223	0.772111			558	15	1	HCC1569 EV	9	3	476	77.4225
	559	15	1	HCC1569 MCT2	1	3	36.4055	1.07582			559	15	1	HCC1569 MCT2	1	3	502.667	53.1539
	560	15	1	HCC1569 MCT2	10	3	37.9318	0.248006			560	15	1	HCC1569 MCT2	10	3	467	92.2239
	561	15	1	HCC1569 MCT2	2	3	36.2156	1.08669			561	15	1	HCC1569 MCT2	2	3	476	53.3924
	562	15	1	HCC1569 MCT2	3	3	34.5503	1.5123			562	15	1	HCC1569 MCT2	3	3	447.167	40.535
	563	15	1	HCC1569 MCT2	8	3	37.7825	0.753599			563	15	1	HCC1569 MCT2	8	3	538.167	58.0998
	564	15	1	HCC1569 MCT2	9	3	36.0539	0.494763			564	15	1	HCC1569 MCT2	9	3	438.333	70.2074
	565	15	2	HCC1569 EV	1	3	36.1436	1.7291			565	15	2	HCC1569 EV	1	3	433.833	103.702
	566	15	2	HCC1569 EV	10	3	36.9139	0.742925			566	15	2	HCC1569 EV	10	3	436.333	97.4491
	567	15	2	HCC1569 EV	2	3	37.8796	1.0992			567	15	2	HCC1569 EV	2	3	431.667	94.2103
	568	15	2	HCC1569 EV	3	3	34.2074	0.588725			568	15	2	HCC1569 EV	3	3	378.5	87.2296
	569	15	2	HCC1569 EV	8	3	36.8617	1.89307			569	15	2	HCC1569 EV	8	3	436	63.7162
	570	15	2	HCC1569 EV	9	3	35.6514	0.401218			570	15	2	HCC1569 EV	9	3	354.167	83.2711
	571	15	2	HCC1569 MCT2	1	3	32.1972	1.18857			571	15	2	HCC1569 MCT2	1	3	416.333	82.0279
	572	15	2	HCC1569 MCT2	10	3	37.8238	0.674295			572	15	2	HCC1569 MCT2	10	3	425.167	19.7505
	573	15	2	HCC1569 MCT2	2	3	35.7879	0.465456			573	15	2	HCC1569 MCT2	2	3	551.333	103.838
	574	15	2	HCC1569 MCT2	3	3	33.8427	2.20198			574	15	2	HCC1569 MCT2	3	3	447.167	50.5379
	575	15	2	HCC1569 MCT2	8	3	35.3984	1.08542			575	15	2	HCC1569 MCT2	8	3	436.167	37.6508
	576	15	2	HCC1569 MCT2	9	3	35.2649	1.19359			576	15	2	HCC1569 MCT2	9	3	553.667	139.518
	577	18	0	HCC1569 EV	1	3	36.4636	1.61498			577	18	0	HCC1569 EV	1	3	382.833	49.7854
	578	18	0	HCC1569 EV	10	3	39.1462	1.14851			578	18	0	HCC1569 EV	10	3	451.667	61.101
	579	18	0	HCC1569 EV	2	3	38.5137	1.5068			579	18	0	HCC1569 EV	2	3	378.5	70.262
	580	18	0	HCC1569 EV	3	3	37.371	1.40157			580	18	0	HCC1569 EV	3	3	383	44.3819
	581	18	0	HCC1569 EV	8	3	38.5253	0.75495			581	18	0	HCC1569 EV	8	3	376.167	27.8224
	582	18	0	HCC1569 EV	9	3	39.9955	1.36417			582	18	0	HCC1569 EV	9	3	385.167	67.4951
	583	18	0	HCC1569 MCT2	1	3	35.0338	1.00072			583	18	0	HCC1569 MCT2	1	3	531.667	35.1509
	584	18	0	HCC1569 MCT2	10	3	36.0384	2.15055			584	18	0	HCC1569 MCT2	10	3	460.667	25.0716
	585	18	0	HCC1569 MCT2	2	3	36.5662	1.51137			585	18	0	HCC1569 MCT2	2	3	460.5	55.2449
	586	18	0	HCC1569 MCT2	3	3	37.0475	1.3338			586	18	0	HCC1569 MCT2	3	3	469.167	10.2021
	587	18	0	HCC1569 MCT2	8	3	36.9712	0.296466			587	18	0	HCC1569 MCT2	8	3	489.167	93.0878
	588	18	0	HCC1569 MCT2	9	3	35.8239	0.52746			588	18	0	HCC1569 MCT2	9	3	473.833	73.3388
	589	18	0.03125	HCC1569 EV	1	3	37.0917	0.92386			589	18	0.03125	HCC1569 EV	1	3	347.5	53.3924
	590	18	0.03125	HCC1569 EV	10	3	40.3176	0.663823			590	18	0.03125	HCC1569 EV	10	3	378.5	43.6148
	591	18	0.03125	HCC1569 EV	2	3	39.0291	0.646435			591	18	0.03125	HCC1569 EV	2	3	425.167	70.0006
	592	18	0.03125	HCC1569 EV	3	3	38.4013	1.27975			592	18	0.03125	HCC1569 EV	3	3	420.667	26.7644
	593	18	0.03125	HCC1569 EV	8	3	40.3808	2.11719			593	18	0.03125	HCC1569 EV	8	3	434	33.4776
	594	18	0.03125	HCC1569 EV	9	3	42.8104	0.389964			594	18	0.03125	HCC1569 EV	9	3	462.667	55.6649
	595	18	0.03125	HCC1569 MCT2	1	3	38.4999	0.889579			595	18	0.03125	HCC1569 MCT2	1	3	520.333	123.356
	596	18	0.03125	HCC1569 MCT2	10	3	37.6163	2.18545			596	18	0.03125	HCC1569 MCT2	10	3	394	66.8637
	597	18	0.03125	HCC1569 MCT2	2	3	38.9924	0.489848			597	18	0.03125	HCC1569 MCT2	2	3	624.333	104.669
	598	18	0.03125	HCC1569 MCT2	3	3	36.9038	0.381492			598	18	0.03125	HCC1569 MCT2	3	3	597.833	137.159
	599	18	0.03125	HCC1569 MCT2	8	3	36.8848	0.487904			599	18	0.03125	HCC1569 MCT2	8	3	529.333	58.1062
	600	18	0.03125	HCC1569 MCT2	9	3	36.3445	0.210295			600	18	0.03125	HCC1569 MCT2	9	3	374.167	57.7632
	601	18	0.0625	HCC1569 EV	1	3	38.6702	1.41846			601	18	0.0625	HCC1569 EV	1	3	376.167	19.3412
	602	18	0.0625	HCC1569 EV	10	3	40.2339	1.6459			602	18	0.0625	HCC1569 EV	10	3	338.5	20
	603	18	0.0625	HCC1569 EV	2	3	39.3321	3.45155			603	18	0.0625	HCC1569 EV	2	3	436.333	67.4839
	604	18	0.0625	HCC1569 EV	3	3	37.7548	1.2731			604	18	0.0625	HCC1569 EV	3	3	363	38.6555
	605	18	0.0625	HCC1569 EV	8	3	37.9496	0.847108			605	18	0.0625	HCC1569 EV	8	3	347.5	36.8137
	606	18	0.0625	HCC1569 EV	9	3	40.932	0.964608			606	18	0.0625	HCC1569 EV	9	3	485	230.363
	607	18	0.0625	HCC1569 MCT2	1	3	37.5491	0.211078			607	18	0.0625	HCC1569 MCT2	1	3	458.167	88.0658
	608	18	0.0625	HCC1569 MCT2	10	3	38.1665	2.31674			608	18	0.0625	HCC1569 MCT2	10	3	469.333	50.6269
	609	18	0.0625	HCC1569 MCT2	2	3	39.1307	1.16378			609	18	0.0625	HCC1569 MCT2	2	3	544.5	98.0421
	610	18	0.0625	HCC1569 MCT2	3	3	36.9295	1.77316			610	18	0.0625	HCC1569 MCT2	3	3	458.333	43.3859
	611	18	0.0625	HCC1569 MCT2	8	3	38.1911	1.06749			611	18	0.0625	HCC1569 MCT2	8	3	431.833	34.9619
	612	18	0.0625	HCC1569 MCT2	9	3	36.6684	1.15809			612	18	0.0625	HCC1569 MCT2	9	3	467	57.2975
	613	18	0.125	HCC1569 EV	1	3	38.4095	1.37729			613	18	0.125	HCC1569 EV	1	3	314.167	67.4839
	614	18	0.125	HCC1569 EV	10	3	40.3449	0.469531			614	18	0.125	HCC1569 EV	10	3	411.5	35.2456
	615	18	0.125	HCC1569 EV	2	3	40.5866	3.13687			615	18	0.125	HCC1569 EV	2	3	431.667	74.1322
	616	18	0.125	HCC1569 EV	3	3	37.279	1.37015			616	18	0.125	HCC1569 EV	3	3	485	115.181
	617	18	0.125	HCC1569 EV	8	3	38.4826	1.10452			617	18	0.125	HCC1569 EV	8	3	427.333	129.516
	618	18	0.125	HCC1569 EV	9	3	43.1473	1.29323			618	18	0.125	HCC1569 EV	9	3	502.667	99.4363
	619	18	0.125	HCC1569 MCT2	1	3	37.9302	1.45376			619	18	0.125	HCC1569 MCT2	1	3	478.333	124.7
	620	18	0.125	HCC1569 MCT2	10	3	38.8945	1.70007			620	18	0.125	HCC1569 MCT2	10	3	471.5	35.2456
	621	18	0.125	HCC1569 MCT2	2	3	38.7488	0.541092			621	18	0.125	HCC1569 MCT2	2	3	602.333	124.606
	622	18	0.125	HCC1569 MCT2	3	3	36.9198	0.262373			622	18	0.125	HCC1569 MCT2	3	3	522.333	95.2055
	623	18	0.125	HCC1569 MCT2	8	3	38.25	0.343963			623	18	0.125	HCC1569 MCT2	8	3	482.667	34.1187
	624	18	0.125	HCC1569 MCT2	9	3	38.0805	0.623916			624	18	0.125	HCC1569 MCT2	9	3	405	17.6706
	625	18	0.25	HCC1569 EV	1	3	38.2692	1.68843			625	18	0.25	HCC1569 EV	1	3	478.333	92.353
	626	18	0.25	HCC1569 EV	10	3	41.3286	1.75169			626	18	0.25	HCC1569 EV	10	3	411.5	91.6515
	627	18	0.25	HCC1569 EV	2	3	40.476	0.63303			627	18	0.25	HCC1569 EV	2	3	496	106.321
	628	18	0.25	HCC1569 EV	3	3	37.1193	1.58421			628	18	0.25	HCC1569 EV	3	3	465	30.2779
	629	18	0.25	HCC1569 EV	8	3	37.6942	1.31085			629	18	0.25	HCC1569 EV	8	3	431.5	59.0953
	630	18	0.25	HCC1569 EV	9	3	42.0071	1.19277			630	18	0.25	HCC1569 EV	9	3	427.333	64.7193
	631	18	0.25	HCC1569 MCT2	1	3	38.5558	0.324339			631	18	0.25	HCC1569 MCT2	1	3	476.167	84.1937
	632	18	0.25	HCC1569 MCT2	10	3	38.7619	1.08282			632	18	0.25	HCC1569 MCT2	10	3	518.333	119.75
	633	18	0.25	HCC1569 MCT2	2	3	39.1414	1.79769			633	18	0.25	HCC1569 MCT2	2	3	613.5	23.5637
	634	18	0.25	HCC1569 MCT2	3	3	37.7452	0.657364			634	18	0.25	HCC1569 MCT2	3	3	571.333	60.0007
	635	18	0.25	HCC1569 MCT2	8	3	39.1164	1.04663			635	18	0.25	HCC1569 MCT2	8	3	509.167	78.5976
	636	18	0.25	HCC1569 MCT2	9	3	39.4458	1.47649			636	18	0.25	HCC1569 MCT2	9	3	588.833	121.851
	637	18	0.5	HCC1569 EV	1	3	38.7668	1.40423			637	18	0.5	HCC1569 EV	1	3	420.5	39.1248
	638	18	0.5	HCC1569 EV	10	3	40.0673	0.165934			638	18	0.5	HCC1569 EV	10	3	449.333	96.7682
	639	18	0.5	HCC1569 EV	2	3	39.8155	1.06259			639	18	0.5	HCC1569 EV	2	3	473.833	13.7326
	640	18	0.5	HCC1569 EV	3	3	37.5592	1.72833			640	18	0.5	HCC1569 EV	3	3	427.5	90.5704
	641	18	0.5	HCC1569 EV	8	3	38.2146	1.03307			641	18	0.5	HCC1569 EV	8	3	358.667	33.2503
	642	18	0.5	HCC1569 EV	9	3	42.4379	1.11319			642	18	0.5	HCC1569 EV	9	3	496	89.7761
	643	18	0.5	HCC1569 MCT2	1	3	39.0116	2.1936			643	18	0.5	HCC1569 MCT2	1	3	660	112.491
	644	18	0.5	HCC1569 MCT2	10	3	39.5413	1.65535			644	18	0.5	HCC1569 MCT2	10	3	527	98.1873
	645	18	0.5	HCC1569 MCT2	2	3	38.8009	1.20269			645	18	0.5	HCC1569 MCT2	2	3	560.333	106.311
	646	18	0.5	HCC1569 MCT2	3	3	37.5752	1.01951			646	18	0.5	HCC1569 MCT2	3	3	527	66.5902
	647	18	0.5	HCC1569 MCT2	8	3	38.3913	1.65827			647	18	0.5	HCC1569 MCT2	8	3	482.667	20.0769
	648	18	0.5	HCC1569 MCT2	9	3	40.017	0.125581			648	18	0.5	HCC1569 MCT2	9	3	491.667	126.764
	649	18	1	HCC1569 EV	1	3	39.875	1.61544			649	18	1	HCC1569 EV	1	3	411.667	41.3532
	650	18	1	HCC1569 EV	10	3	39.2639	1.11699			650	18	1	HCC1569 EV	10	3	458.5	45.8993
	651	18	1	HCC1569 EV	2	3	41.5401	1.30905			651	18	1	HCC1569 EV	2	3	493.667	55.4444
	652	18	1	HCC1569 EV	3	3	36.7451	0.612783			652	18	1	HCC1569 EV	3	3	425	100.643
	653	18	1	HCC1569 EV	8	3	36.9636	1.12025			653	18	1	HCC1569 EV	8	3	365.167	37.136
	654	18	1	HCC1569 EV	9	3	40.9074	0.41842			654	18	1	HCC1569 EV	9	3	491.667	108.762
	655	18	1	HCC1569 MCT2	1	3	37.8832	1.06082			655	18	1	HCC1569 MCT2	1	3	515.833	29.8091
	656	18	1	HCC1569 MCT2	10	3	40.0715	0.27531			656	18	1	HCC1569 MCT2	10	3	562.167	30.068
	657	18	1	HCC1569 MCT2	2	3	38.3561	0.563319			657	18	1	HCC1569 MCT2	2	3	573.5	31.4762
	658	18	1	HCC1569 MCT2	3	3	36.5717	1.40959			658	18	1	HCC1569 MCT2	3	3	498.167	50.1007
	659	18	1	HCC1569 MCT2	8	3	39.8159	0.789689			659	18	1	HCC1569 MCT2	8	3	577.833	78.373
	660	18	1	HCC1569 MCT2	9	3	38.4133	0.734406			660	18	1	HCC1569 MCT2	9	3	544.667	83.2666
	661	18	2	HCC1569 EV	1	3	38.7455	1.63066			661	18	2	HCC1569 EV	1	3	535.667	78.0646
	662	18	2	HCC1569 EV	10	3	39.0354	0.598619			662	18	2	HCC1569 EV	10	3	449.167	68.2373
	663	18	2	HCC1569 EV	2	3	40.1364	1.27348			663	18	2	HCC1569 EV	2	3	571.333	95.8245
	664	18	2	HCC1569 EV	3	3	36.3647	1.01126			664	18	2	HCC1569 EV	3	3	792.667	215.179
	665	18	2	HCC1569 EV	8	3	38.7431	1.68344			665	18	2	HCC1569 EV	8	3	513.833	76.5267
	666	18	2	HCC1569 EV	9	3	37.6728	0.907611			666	18	2	HCC1569 EV	9	3	1174.33	304.056
	667	18	2	HCC1569 MCT2	1	3	34.0107	1.36048			667	18	2	HCC1569 MCT2	1	3	524.833	85.0622
	668	18	2	HCC1569 MCT2	10	3	40.2108	0.738907			668	18	2	HCC1569 MCT2	10	3	500.5	107.584
	669	18	2	HCC1569 MCT2	2	3	38.2597	0.735964			669	18	2	HCC1569 MCT2	2	3	719.833	72.7089
	670	18	2	HCC1569 MCT2	3	3	36.0757	2.46439			670	18	2	HCC1569 MCT2	3	3	1078.83	361.39
	671	18	2	HCC1569 MCT2	8	3	37.7833	0.583575			671	18	2	HCC1569 MCT2	8	3	520.167	57.3462
	672	18	2	HCC1569 MCT2	9	3	37.3469	1.06642			672	18	2	HCC1569 MCT2	9	3	1699.5	729.431
	673	21	0	HCC1569 EV	1	3	38.3295	1.87204			673	21	0	HCC1569 EV	1	3	422.833	66.6058
	674	21	0	HCC1569 EV	10	3	40.9759	1.2229			674	21	0	HCC1569 EV	10	3	487.167	105.84
	675	21	0	HCC1569 EV	2	3	41.0392	1.87794			675	21	0	HCC1569 EV	2	3	409.5	92.2239
	676	21	0	HCC1569 EV	3	3	39.7881	1.57722			676	21	0	HCC1569 EV	3	3	411.833	104.669
	677	21	0	HCC1569 EV	8	3	40.6391	0.594063			677	21	0	HCC1569 EV	8	3	451.833	28.9065
	678	21	0	HCC1569 EV	9	3	42.3781	1.40074			678	21	0	HCC1569 EV	9	3	438.167	70.0006
	679	21	0	HCC1569 MCT2	1	3	37.5237	0.443225			679	21	0	HCC1569 MCT2	1	3	569.167	90.3747
	680	21	0	HCC1569 MCT2	10	3	38.5217	2.05058			680	21	0	HCC1569 MCT2	10	3	507	32.6382
	691	21	0.03125	HCC1569 MCT2	1	3	40.5537	0.881771			681	21	0	HCC1569 MCT2	2	3	502.667	67.3523
	703	21	0.0625	HCC1569 MCT2	1	3	40.0669	0.828824			682	21	0	HCC1569 MCT2	3	3	520.333	31.2823
	683	21	0	HCC1569 MCT2	8	3	39.4942	0.380087			683	21	0	HCC1569 MCT2	8	3	571.167	123.217
	684	21	0	HCC1569 MCT2	9	3	38.0255	0.616465			684	21	0	HCC1569 MCT2	9	3	513.5	53.6936
	685	21	0.03125	HCC1569 EV	1	3	38.9413	0.728736			685	21	0.03125	HCC1569 EV	1	3	360.833	63.0324
	686	21	0.03125	HCC1569 EV	10	3	41.9953	1.03274			686	21	0.03125	HCC1569 EV	10	3	431.667	30.4973
	687	21	0.03125	HCC1569 EV	2	3	41.541	0.610218			687	21	0.03125	HCC1569 EV	2	3	480.5	66.7139
	688	21	0.03125	HCC1569 EV	3	3	40.4154	1.60813			688	21	0.03125	HCC1569 EV	3	3	442.667	57.0752
	689	21	0.03125	HCC1569 EV	8	3	43.1615	1.99846			689	21	0.03125	HCC1569 EV	8	3	533.667	40.6981
	690	21	0.03125	HCC1569 EV	9	3	44.8421	1.14937			690	21	0.03125	HCC1569 EV	9	3	507.167	99.7376
	715	21	0.125	HCC1569 MCT2	1	3	39.9877	1.08166			691	21	0.03125	HCC1569 MCT2	1	3	555.833	86.5814
	692	21	0.03125	HCC1569 MCT2	10	3	40.7388	2.07419			692	21	0.03125	HCC1569 MCT2	10	3	402.667	101.864
	727	21	0.25	HCC1569 MCT2	1	3	40.2172	0.373854			693	21	0.03125	HCC1569 MCT2	2	3	660	96.5155
	739	21	0.5	HCC1569 MCT2	1	3	41.5628	2.48021			694	21	0.03125	HCC1569 MCT2	3	3	651.167	118.106
	695	21	0.03125	HCC1569 MCT2	8	3	38.8981	0.523371			695	21	0.03125	HCC1569 MCT2	8	3	586.833	99.4363
	696	21	0.03125	HCC1569 MCT2	9	3	38.2699	0.304298			696	21	0.03125	HCC1569 MCT2	9	3	423	42.5412
	697	21	0.0625	HCC1569 EV	1	3	41.0616	1.90676			697	21	0.0625	HCC1569 EV	1	3	418.167	33.2503
	698	21	0.0625	HCC1569 EV	10	3	43.0209	2.11607			698	21	0.0625	HCC1569 EV	10	3	385	34.641
	699	21	0.0625	HCC1569 EV	2	3	41.376	3.10706			699	21	0.0625	HCC1569 EV	2	3	493.667	57.3462
	700	21	0.0625	HCC1569 EV	3	3	40.4791	0.661612			700	21	0.0625	HCC1569 EV	3	3	389.667	10.2021
	701	21	0.0625	HCC1569 EV	8	3	40.3255	0.507003			701	21	0.0625	HCC1569 EV	8	3	396.333	42.1466
	702	21	0.0625	HCC1569 EV	9	3	43.6187	1.68483			702	21	0.0625	HCC1569 EV	9	3	535.833	232.842
	751	21	1	HCC1569 MCT2	1	3	39.6925	0.847931			703	21	0.0625	HCC1569 MCT2	1	3	533.667	78.7311
	704	21	0.0625	HCC1569 MCT2	10	3	40.4427	2.19938			704	21	0.0625	HCC1569 MCT2	10	3	493.667	77.0622
	763	21	2	HCC1569 MCT2	1	3	34.6398	1.4309			705	21	0.0625	HCC1569 MCT2	2	3	589	114.595
	3079	96	0	HCC1569 MCT2	1	3	95.8874	0.505991			706	21	0.0625	HCC1569 MCT2	3	3	547	50.8994
	707	21	0.0625	HCC1569 MCT2	8	3	40.2037	1.08827			707	21	0.0625	HCC1569 MCT2	8	3	502.667	66.6227
	708	21	0.0625	HCC1569 MCT2	9	3	38.9616	1.5151			708	21	0.0625	HCC1569 MCT2	9	3	504.667	57.8129
	709	21	0.125	HCC1569 EV	1	3	40.9196	1.66361			709	21	0.125	HCC1569 EV	1	3	367.5	94.2974
	710	21	0.125	HCC1569 EV	10	3	42.9407	0.625668			710	21	0.125	HCC1569 EV	10	3	454	39.9406
	711	21	0.125	HCC1569 EV	2	3	43.1904	3.24188			711	21	0.125	HCC1569 EV	2	3	451.667	43.8815
	712	21	0.125	HCC1569 EV	3	3	39.2274	2.35187			712	21	0.125	HCC1569 EV	3	3	524.5	115.365
	713	21	0.125	HCC1569 EV	8	3	40.9387	0.65081			713	21	0.125	HCC1569 EV	8	3	496	160.184
	714	21	0.125	HCC1569 EV	9	3	44.9268	1.22013			714	21	0.125	HCC1569 EV	9	3	578	117.47
	3091	96	0.03125	HCC1569 MCT2	1	3	95.5898	0.116355			715	21	0.125	HCC1569 MCT2	1	3	529.167	138.519
	716	21	0.125	HCC1569 MCT2	10	3	41.2359	1.70518			716	21	0.125	HCC1569 MCT2	10	3	527.167	82.4808
	3103	96	0.0625	HCC1569 MCT2	1	3	91.8302	0.468369			717	21	0.125	HCC1569 MCT2	2	3	671	167.549
	3115	96	0.125	HCC1569 MCT2	1	3	80.8162	2.77982			718	21	0.125	HCC1569 MCT2	3	3	575.667	126.302
	719	21	0.125	HCC1569 MCT2	8	3	40.3237	0.236716			719	21	0.125	HCC1569 MCT2	8	3	546.833	25.181
	720	21	0.125	HCC1569 MCT2	9	3	40.4296	0.46944			720	21	0.125	HCC1569 MCT2	9	3	418.5	40.4011
	721	21	0.25	HCC1569 EV	1	3	40.4714	1.18287			721	21	0.25	HCC1569 EV	1	3	489.333	44.5935
	722	21	0.25	HCC1569 EV	10	3	43.5577	2.02942			722	21	0.25	HCC1569 EV	10	3	462.5	86.7165
	723	21	0.25	HCC1569 EV	2	3	42.8976	0.798358			723	21	0.25	HCC1569 EV	2	3	520.333	81.8189
	724	21	0.25	HCC1569 EV	3	3	38.9196	1.73908			724	21	0.25	HCC1569 EV	3	3	509.333	44.5935
	725	21	0.25	HCC1569 EV	8	3	40.0725	1.17485			725	21	0.25	HCC1569 EV	8	3	438.667	41.3532
	726	21	0.25	HCC1569 EV	9	3	44.5007	1.80801			726	21	0.25	HCC1569 EV	9	3	480.5	84.7068
	3127	96	0.25	HCC1569 MCT2	1	3	64.9496	1.50624			727	21	0.25	HCC1569 MCT2	1	3	551.333	137.159
	728	21	0.25	HCC1569 MCT2	10	3	41.1477	1.31199			728	21	0.25	HCC1569 MCT2	10	3	551.333	54.4572
	3139	96	0.5	HCC1569 MCT2	1	3	49.477	1.74498			729	21	0.25	HCC1569 MCT2	2	3	666.667	26.7644
	3151	96	1	HCC1569 MCT2	1	3	36.3558	1.49258			730	21	0.25	HCC1569 MCT2	3	3	606.833	26.9923
	731	21	0.25	HCC1569 MCT2	8	3	41.5406	1.51938			731	21	0.25	HCC1569 MCT2	8	3	564.667	90.185
	732	21	0.25	HCC1569 MCT2	9	3	41.8683	1.32553			732	21	0.25	HCC1569 MCT2	9	3	602.333	113.768
	733	21	0.5	HCC1569 EV	1	3	41.1598	1.51911			733	21	0.5	HCC1569 EV	1	3	507.167	36.6617
	734	21	0.5	HCC1569 EV	10	3	42.2459	0.518497			734	21	0.5	HCC1569 EV	10	3	476.167	79.1539
	735	21	0.5	HCC1569 EV	2	3	41.7386	1.16008			735	21	0.5	HCC1569 EV	2	3	509.167	47.3718
	736	21	0.5	HCC1569 EV	3	3	39.5192	1.93895			736	21	0.5	HCC1569 EV	3	3	465	84.788
	737	21	0.5	HCC1569 EV	8	3	40.5531	0.56715			737	21	0.5	HCC1569 EV	8	3	422.833	3.75278
	738	21	0.5	HCC1569 EV	9	3	44.8956	1.27576			738	21	0.5	HCC1569 EV	9	3	542.333	82.0279
	3163	96	2	HCC1569 MCT2	1	3	30.7545	1.77844			739	21	0.5	HCC1569 MCT2	1	3	666.667	133.212
	740	21	0.5	HCC1569 MCT2	10	3	42.1702	1.89447			740	21	0.5	HCC1569 MCT2	10	3	568.833	132.198
	681	21	0	HCC1569 MCT2	2	3	39.0488	1.41123			741	21	0.5	HCC1569 MCT2	2	3	631.333	78.5005
	693	21	0.03125	HCC1569 MCT2	2	3	41.359	0.309994			742	21	0.5	HCC1569 MCT2	3	3	522.5	63.287
	743	21	0.5	HCC1569 MCT2	8	3	41.3403	1.24938			743	21	0.5	HCC1569 MCT2	8	3	533.667	40.1757
	744	21	0.5	HCC1569 MCT2	9	3	42.8648	0.598549			744	21	0.5	HCC1569 MCT2	9	3	548.833	105.134
	745	21	1	HCC1569 EV	1	3	41.5093	1.49634			745	21	1	HCC1569 EV	1	3	447.167	56.6046
	746	21	1	HCC1569 EV	10	3	41.4618	1.41899			746	21	1	HCC1569 EV	10	3	515.667	40.4794
	747	21	1	HCC1569 EV	2	3	43.9265	1.26941			747	21	1	HCC1569 EV	2	3	518	113
	748	21	1	HCC1569 EV	3	3	39.1855	1.18286			748	21	1	HCC1569 EV	3	3	469.167	121.055
	749	21	1	HCC1569 EV	8	3	39.4402	1.10848			749	21	1	HCC1569 EV	8	3	383	51.5291
	750	21	1	HCC1569 EV	9	3	43.962	0.671431			750	21	1	HCC1569 EV	9	3	591.167	128.194
	705	21	0.0625	HCC1569 MCT2	2	3	41.4515	1.34737			751	21	1	HCC1569 MCT2	1	3	560.333	55.6447
	752	21	1	HCC1569 MCT2	10	3	42.3238	0.465747			752	21	1	HCC1569 MCT2	10	3	624.5	22.951
	717	21	0.125	HCC1569 MCT2	2	3	40.9553	0.698313			753	21	1	HCC1569 MCT2	2	3	642.5	31.4762
	729	21	0.25	HCC1569 MCT2	2	3	41.1371	1.78408			754	21	1	HCC1569 MCT2	3	3	540.167	56.781
	755	21	1	HCC1569 MCT2	8	3	42.3837	1.06769			755	21	1	HCC1569 MCT2	8	3	593.5	79.4402
	756	21	1	HCC1569 MCT2	9	3	41.4349	0.369696			756	21	1	HCC1569 MCT2	9	3	562.5	46.9122
	757	21	2	HCC1569 EV	1	3	40.8807	1.88812			757	21	2	HCC1569 EV	1	3	525	74.9817
	758	21	2	HCC1569 EV	10	3	41.4511	0.625957			758	21	2	HCC1569 EV	10	3	451.5	64.0059
	759	21	2	HCC1569 EV	2	3	42.4314	1.40124			759	21	2	HCC1569 EV	2	3	558.167	57.6982
	760	21	2	HCC1569 EV	3	3	37.9071	0.882098			760	21	2	HCC1569 EV	3	3	866.167	227.012
	761	21	2	HCC1569 EV	8	3	41.3478	1.28671			761	21	2	HCC1569 EV	8	3	502.5	23.3506
	762	21	2	HCC1569 EV	9	3	40.212	1.68636			762	21	2	HCC1569 EV	9	3	1120.67	231.241
	741	21	0.5	HCC1569 MCT2	2	3	41.0782	1.13713			763	21	2	HCC1569 MCT2	1	3	527.167	77.0622
	764	21	2	HCC1569 MCT2	10	3	42.6453	1.40721			764	21	2	HCC1569 MCT2	10	3	469.167	44.318
	753	21	1	HCC1569 MCT2	2	3	40.7362	0.834667			765	21	2	HCC1569 MCT2	2	3	730.667	90.185
	765	21	2	HCC1569 MCT2	2	3	40.2388	0.446058			766	21	2	HCC1569 MCT2	3	3	1280.83	457.452
	767	21	2	HCC1569 MCT2	8	3	40.1371	1.80883			767	21	2	HCC1569 MCT2	8	3	531.5	80.844
	768	21	2	HCC1569 MCT2	9	3	40.097	1.59924			768	21	2	HCC1569 MCT2	9	3	1619.5	638.784
	769	24	0	HCC1569 EV	1	3	40.9165	1.68733			769	24	0	HCC1569 EV	1	3	460.5	76.2807
	770	24	0	HCC1569 EV	10	3	43.2137	1.57376			770	24	0	HCC1569 EV	10	3	527	106.321
	771	24	0	HCC1569 EV	2	3	43.1629	1.92535			771	24	0	HCC1569 EV	2	3	458.5	67.2737
	772	24	0	HCC1569 EV	3	3	41.7523	1.29253			772	24	0	HCC1569 EV	3	3	476.167	65.5636
	773	24	0	HCC1569 EV	8	3	42.6234	0.253439			773	24	0	HCC1569 EV	8	3	531.5	17.6706
	774	24	0	HCC1569 EV	9	3	45.2711	1.49642			774	24	0	HCC1569 EV	9	3	471.667	76.5659
	775	24	0	HCC1569 MCT2	1	3	39.8223	1.66958			775	24	0	HCC1569 MCT2	1	3	655.667	55.1641
	776	24	0	HCC1569 MCT2	10	3	40.0512	2.66259			776	24	0	HCC1569 MCT2	10	3	558	17.6706
	777	24	0	HCC1569 MCT2	2	3	41.4566	1.47868			777	24	0	HCC1569 MCT2	2	3	562.5	66.9552
	778	24	0	HCC1569 MCT2	3	3	41.8166	1.42447			778	24	0	HCC1569 MCT2	3	3	613.667	34.1845
	779	24	0	HCC1569 MCT2	8	3	41.981	0.2475			779	24	0	HCC1569 MCT2	8	3	653.333	151.445
	780	24	0	HCC1569 MCT2	9	3	40.4483	0.768146			780	24	0	HCC1569 MCT2	9	3	580.167	42.1466
	781	24	0.03125	HCC1569 EV	1	3	41.7966	1.06553			781	24	0.03125	HCC1569 EV	1	3	429.667	86.3255
	782	24	0.03125	HCC1569 EV	10	3	44.7238	0.78492			782	24	0.03125	HCC1569 EV	10	3	491.5	20
	783	24	0.03125	HCC1569 EV	2	3	44.0133	0.880331			783	24	0.03125	HCC1569 EV	2	3	555.833	44.1428
	784	24	0.03125	HCC1569 EV	3	3	42.7119	1.64826			784	24	0.03125	HCC1569 EV	3	3	498.167	102.145
	785	24	0.03125	HCC1569 EV	8	3	45.6637	2.22542			785	24	0.03125	HCC1569 EV	8	3	606.833	60.4862
	786	24	0.03125	HCC1569 EV	9	3	47.332	1.11669			786	24	0.03125	HCC1569 EV	9	3	569.167	66.3482
	787	24	0.03125	HCC1569 MCT2	1	3	42.4992	1.24601			787	24	0.03125	HCC1569 MCT2	1	3	604.5	121.929
	788	24	0.03125	HCC1569 MCT2	10	3	42.7056	1.9467			788	24	0.03125	HCC1569 MCT2	10	3	480.667	78.7311
	789	24	0.03125	HCC1569 MCT2	2	3	43.6829	0.46348			789	24	0.03125	HCC1569 MCT2	2	3	664.333	100.725
	790	24	0.03125	HCC1569 MCT2	3	3	41.3351	0.503316			790	24	0.03125	HCC1569 MCT2	3	3	688.833	83.2711
	791	24	0.03125	HCC1569 MCT2	8	3	41.6644	0.821035			791	24	0.03125	HCC1569 MCT2	8	3	660	129.939
	792	24	0.03125	HCC1569 MCT2	9	3	40.7908	0.296926			792	24	0.03125	HCC1569 MCT2	9	3	511.833	103.634
	793	24	0.0625	HCC1569 EV	1	3	44.0124	1.59298			793	24	0.0625	HCC1569 EV	1	3	491.667	35.1509
	794	24	0.0625	HCC1569 EV	10	3	45.1486	2.69239			794	24	0.0625	HCC1569 EV	10	3	440.667	36.6617
	795	24	0.0625	HCC1569 EV	2	3	44.243	3.33332			795	24	0.0625	HCC1569 EV	2	3	507	34.0551
	796	24	0.0625	HCC1569 EV	3	3	42.9365	1.26397			796	24	0.0625	HCC1569 EV	3	3	427.333	33.4452
	797	24	0.0625	HCC1569 EV	8	3	42.2717	0.929564			797	24	0.0625	HCC1569 EV	8	3	431.667	67.4951
	798	24	0.0625	HCC1569 EV	9	3	46.6656	1.23231			798	24	0.0625	HCC1569 EV	9	3	582.5	205.334
	799	24	0.0625	HCC1569 MCT2	1	3	41.6729	1.1184			799	24	0.0625	HCC1569 MCT2	1	3	555.5	60.5867
	800	24	0.0625	HCC1569 MCT2	10	3	42.6927	2.87319			800	24	0.0625	HCC1569 MCT2	10	3	551.333	69.1381
	801	24	0.0625	HCC1569 MCT2	2	3	43.8434	1.33588			801	24	0.0625	HCC1569 MCT2	2	3	646.5	116.889
	802	24	0.0625	HCC1569 MCT2	3	3	41.6857	2.12391			802	24	0.0625	HCC1569 MCT2	3	3	593.5	73.3536
	803	24	0.0625	HCC1569 MCT2	8	3	42.5314	0.910489			803	24	0.0625	HCC1569 MCT2	8	3	578	52.915
	804	24	0.0625	HCC1569 MCT2	9	3	41.9155	1.51107			804	24	0.0625	HCC1569 MCT2	9	3	595.667	20.569
	805	24	0.125	HCC1569 EV	1	3	43.2979	1.31555			805	24	0.125	HCC1569 EV	1	3	418.5	23.9217
	806	24	0.125	HCC1569 EV	10	3	44.9011	0.480581			806	24	0.125	HCC1569 EV	10	3	507	93.326
	807	24	0.125	HCC1569 EV	2	3	45.4468	3.31317			807	24	0.125	HCC1569 EV	2	3	500.5	74.369
	808	24	0.125	HCC1569 EV	3	3	41.6237	2.06893			808	24	0.125	HCC1569 EV	3	3	624.5	135.856
	809	24	0.125	HCC1569 EV	8	3	43.0469	1.17692			809	24	0.125	HCC1569 EV	8	3	535.667	182.407
	810	24	0.125	HCC1569 EV	9	3	48.3807	0.940031			810	24	0.125	HCC1569 EV	9	3	662.167	132.131
	811	24	0.125	HCC1569 MCT2	1	3	41.63	1.48719			811	24	0.125	HCC1569 MCT2	1	3	582.333	167.355
	812	24	0.125	HCC1569 MCT2	10	3	43.5166	1.66945			812	24	0.125	HCC1569 MCT2	10	3	613.5	109.832
	813	24	0.125	HCC1569 MCT2	2	3	42.7957	0.635098			813	24	0.125	HCC1569 MCT2	2	3	713.167	168.599
	814	24	0.125	HCC1569 MCT2	3	3	41.3246	0.297579			814	24	0.125	HCC1569 MCT2	3	3	653.333	99.4363
	815	24	0.125	HCC1569 MCT2	8	3	43.0297	0.32259			815	24	0.125	HCC1569 MCT2	8	3	569.167	16.6233
	816	24	0.125	HCC1569 MCT2	9	3	42.8107	0.480885			816	24	0.125	HCC1569 MCT2	9	3	518	41.5542
	817	24	0.25	HCC1569 EV	1	3	42.7935	1.17826			817	24	0.25	HCC1569 EV	1	3	535.833	60.1172
	818	24	0.25	HCC1569 EV	10	3	46.1933	2.02983			818	24	0.25	HCC1569 EV	10	3	544.667	41.3532
	819	24	0.25	HCC1569 EV	2	3	44.7289	0.985409			819	24	0.25	HCC1569 EV	2	3	566.833	87.8427
	820	24	0.25	HCC1569 EV	3	3	41.2732	1.71843			820	24	0.25	HCC1569 EV	3	3	584.5	63.5
	821	24	0.25	HCC1569 EV	8	3	42.5927	1.51566			821	24	0.25	HCC1569 EV	8	3	493.833	71.085
	822	24	0.25	HCC1569 EV	9	3	47.4211	1.7828			822	24	0.25	HCC1569 EV	9	3	535.833	86.825
	823	24	0.25	HCC1569 MCT2	1	3	41.9907	0.322549			823	24	0.25	HCC1569 MCT2	1	3	664.5	127.052
	824	24	0.25	HCC1569 MCT2	10	3	43.3155	1.80164			824	24	0.25	HCC1569 MCT2	10	3	619.833	65.2406
	825	24	0.25	HCC1569 MCT2	2	3	43.0075	2.07822			825	24	0.25	HCC1569 MCT2	2	3	693.167	57.5203
	826	24	0.25	HCC1569 MCT2	3	3	42.5383	0.748671			826	24	0.25	HCC1569 MCT2	3	3	655.5	26.5377
	827	24	0.25	HCC1569 MCT2	8	3	43.8166	0.93827			827	24	0.25	HCC1569 MCT2	8	3	644.333	60.8283
	828	24	0.25	HCC1569 MCT2	9	3	44.4574	1.4991			828	24	0.25	HCC1569 MCT2	9	3	693	151.884
	829	24	0.5	HCC1569 EV	1	3	43.4926	2.09432			829	24	0.5	HCC1569 EV	1	3	575.5	51.5291
	830	24	0.5	HCC1569 EV	10	3	44.8383	0.67026			830	24	0.5	HCC1569 EV	10	3	566.833	114.031
	831	24	0.5	HCC1569 EV	2	3	44.2147	0.838803			831	24	0.5	HCC1569 EV	2	3	588.833	95.5436
	832	24	0.5	HCC1569 EV	3	3	41.7297	2.06072			832	24	0.5	HCC1569 EV	3	3	509.333	97.4491
	833	24	0.5	HCC1569 EV	8	3	42.818	0.791218			833	24	0.5	HCC1569 EV	8	3	482.833	62.7581
	834	24	0.5	HCC1569 EV	9	3	47.9532	1.44331			834	24	0.5	HCC1569 EV	9	3	584.5	93
	835	24	0.5	HCC1569 MCT2	1	3	42.7338	2.36852			835	24	0.5	HCC1569 MCT2	1	3	708.667	153.185
	836	24	0.5	HCC1569 MCT2	10	3	44.2722	1.49953			836	24	0.5	HCC1569 MCT2	10	3	688.833	117.463
	837	24	0.5	HCC1569 MCT2	2	3	41.8927	1.49781			837	24	0.5	HCC1569 MCT2	2	3	657.833	79.7501
	838	24	0.5	HCC1569 MCT2	3	3	41.9187	0.961921			838	24	0.5	HCC1569 MCT2	3	3	578	35.2456
	839	24	0.5	HCC1569 MCT2	8	3	43.5569	1.64656			839	24	0.5	HCC1569 MCT2	8	3	613.333	40.4794
	840	24	0.5	HCC1569 MCT2	9	3	45.2939	0.316976			840	24	0.5	HCC1569 MCT2	9	3	591.167	94.2342
	841	24	1	HCC1569 EV	1	3	43.4792	1.75807			841	24	1	HCC1569 EV	1	3	518	103.49
	842	24	1	HCC1569 EV	10	3	44.1392	1.36472			842	24	1	HCC1569 EV	10	3	589.333	21.362
	843	24	1	HCC1569 EV	2	3	45.6724	1.69146			843	24	1	HCC1569 EV	2	3	560	77.0909
	844	24	1	HCC1569 EV	3	3	40.6747	1.19649			844	24	1	HCC1569 EV	3	3	493.833	109.625
	845	24	1	HCC1569 EV	8	3	41.3329	1.18147			845	24	1	HCC1569 EV	8	3	440.5	50.03
	846	24	1	HCC1569 EV	9	3	46.8254	1.04074			846	24	1	HCC1569 EV	9	3	631	107.249
	847	24	1	HCC1569 MCT2	1	3	39.6383	1.2067			847	24	1	HCC1569 MCT2	1	3	644.333	74.1322
	848	24	1	HCC1569 MCT2	10	3	44.7159	0.233033			848	24	1	HCC1569 MCT2	10	3	662	59.4117
	849	24	1	HCC1569 MCT2	2	3	42.3533	0.741754			849	24	1	HCC1569 MCT2	2	3	695.5	86.338
	850	24	1	HCC1569 MCT2	3	3	40.4276	2.49338			850	24	1	HCC1569 MCT2	3	3	584.333	88.0658
	851	24	1	HCC1569 MCT2	8	3	44.4586	1.41798			851	24	1	HCC1569 MCT2	8	3	637.667	87.0005
	852	24	1	HCC1569 MCT2	9	3	44.1971	0.933839			852	24	1	HCC1569 MCT2	9	3	626.667	96.8947
	853	24	2	HCC1569 EV	1	3	41.3857	1.74489			853	24	2	HCC1569 EV	1	3	547	36.5411
	854	24	2	HCC1569 EV	10	3	43.4729	0.85117			854	24	2	HCC1569 EV	10	3	462.667	78.5976
	855	24	2	HCC1569 EV	2	3	44.2239	1.05709			855	24	2	HCC1569 EV	2	3	580.167	44.2559
	856	24	2	HCC1569 EV	3	3	38.9246	0.818402			856	24	2	HCC1569 EV	3	3	936.833	285.475
	857	24	2	HCC1569 EV	8	3	43.534	1.74451			857	24	2	HCC1569 EV	8	3	527.167	36.6617
	858	24	2	HCC1569 EV	9	3	41.5437	1.96747			858	24	2	HCC1569 EV	9	3	1114.17	235.954
	859	24	2	HCC1569 MCT2	1	3	35.3085	1.17005			859	24	2	HCC1569 MCT2	1	3	542.5	71.0299
	860	24	2	HCC1569 MCT2	10	3	44.9615	1.16508			860	24	2	HCC1569 MCT2	10	3	566.833	46.3906
	861	24	2	HCC1569 MCT2	2	3	41.5012	0.219865			861	24	2	HCC1569 MCT2	2	3	759.5	71.0299
	862	24	2	HCC1569 MCT2	3	3	38.7521	3.17756			862	24	2	HCC1569 MCT2	3	3	1386.83	434.514
	863	24	2	HCC1569 MCT2	8	3	41.4766	1.21246			863	24	2	HCC1569 MCT2	8	3	544.833	95.8245
	864	24	2	HCC1569 MCT2	9	3	41.2779	2.12014			864	24	2	HCC1569 MCT2	9	3	1661.5	672.393
	865	27	0	HCC1569 EV	1	3	42.6417	2.23701			865	27	0	HCC1569 EV	1	3	535.833	97.9953
	866	27	0	HCC1569 EV	10	3	45.9001	1.70161			866	27	0	HCC1569 EV	10	3	580.167	109.554
	867	27	0	HCC1569 EV	2	3	45.3665	2.13713			867	27	0	HCC1569 EV	2	3	518.167	132.754
	868	27	0	HCC1569 EV	3	3	44.1384	1.09485			868	27	0	HCC1569 EV	3	3	524.833	63.1592
	869	27	0	HCC1569 EV	8	3	44.6836	0.682735			869	27	0	HCC1569 EV	8	3	558.167	70.3959
	870	27	0	HCC1569 EV	9	3	47.6409	2.18484			870	27	0	HCC1569 EV	9	3	544.667	104.399
	871	27	0	HCC1569 MCT2	1	3	42.3902	1.62688			871	27	0	HCC1569 MCT2	1	3	673.167	65.4453
	872	27	0	HCC1569 MCT2	10	3	42.744	1.86745			872	27	0	HCC1569 MCT2	10	3	604.5	30.2779
	873	27	0	HCC1569 MCT2	2	3	43.7139	1.54628			873	27	0	HCC1569 MCT2	2	3	622.333	72.9149
	874	27	0	HCC1569 MCT2	3	3	43.762	1.69416			874	27	0	HCC1569 MCT2	3	3	649	59.877
	875	27	0	HCC1569 MCT2	8	3	44.1722	0.529263			875	27	0	HCC1569 MCT2	8	3	664.333	123.311
	876	27	0	HCC1569 MCT2	9	3	42.4419	0.630728			876	27	0	HCC1569 MCT2	9	3	618	11.2583
	877	27	0.03125	HCC1569 EV	1	3	43.8963	1.16014			877	27	0.03125	HCC1569 EV	1	3	509.5	125.794
	878	27	0.03125	HCC1569 EV	10	3	47.007	0.908433			878	27	0.03125	HCC1569 EV	10	3	546.833	7.65398
	879	27	0.03125	HCC1569 EV	2	3	46.4117	0.920083			879	27	0.03125	HCC1569 EV	2	3	633.333	4.04145
	880	27	0.03125	HCC1569 EV	3	3	45.358	2.00523			880	27	0.03125	HCC1569 EV	3	3	571.333	124.7
	881	27	0.03125	HCC1569 EV	8	3	47.6876	2.22967			881	27	0.03125	HCC1569 EV	8	3	699.833	70.9442
	882	27	0.03125	HCC1569 EV	9	3	49.8121	0.977987			882	27	0.03125	HCC1569 EV	9	3	637.667	68.9934
	883	27	0.03125	HCC1569 MCT2	1	3	44.7257	1.7029			883	27	0.03125	HCC1569 MCT2	1	3	669	110.609
	884	27	0.03125	HCC1569 MCT2	10	3	45.4012	1.54616			884	27	0.03125	HCC1569 MCT2	10	3	606.667	95.9848
	885	27	0.03125	HCC1569 MCT2	2	3	45.8564	0.304994			885	27	0.03125	HCC1569 MCT2	2	3	732.833	106.525
	886	27	0.03125	HCC1569 MCT2	3	3	43.4389	0.37818			886	27	0.03125	HCC1569 MCT2	3	3	699.833	129.103
	887	27	0.03125	HCC1569 MCT2	8	3	43.9905	0.296934			887	27	0.03125	HCC1569 MCT2	8	3	684.333	119.75
	888	27	0.03125	HCC1569 MCT2	9	3	42.8571	0.119834			888	27	0.03125	HCC1569 MCT2	9	3	571.333	104.669
	889	27	0.0625	HCC1569 EV	1	3	45.7735	1.50699			889	27	0.0625	HCC1569 EV	1	3	562.5	26.8468
	890	27	0.0625	HCC1569 EV	10	3	47.4725	1.81387			890	27	0.0625	HCC1569 EV	10	3	480.5	26.5377
	891	27	0.0625	HCC1569 EV	2	3	46.597	3.97318			891	27	0.0625	HCC1569 EV	2	3	582.333	117.287
	892	27	0.0625	HCC1569 EV	3	3	45.0923	1.39334			892	27	0.0625	HCC1569 EV	3	3	485	26.5
	893	27	0.0625	HCC1569 EV	8	3	44.1992	1.11088			893	27	0.0625	HCC1569 EV	8	3	478.167	75.4326
	894	27	0.0625	HCC1569 EV	9	3	48.5966	2.15372			894	27	0.0625	HCC1569 EV	9	3	624.333	161.431
	895	27	0.0625	HCC1569 MCT2	1	3	43.3295	0.714203			895	27	0.0625	HCC1569 MCT2	1	3	606.667	71.3028
	896	27	0.0625	HCC1569 MCT2	10	3	45.281	3.25088			896	27	0.0625	HCC1569 MCT2	10	3	615.667	116.518
	897	27	0.0625	HCC1569 MCT2	2	3	46.1611	0.991679			897	27	0.0625	HCC1569 MCT2	2	3	715.5	96.2743
	898	27	0.0625	HCC1569 MCT2	3	3	43.9421	2.03787			898	27	0.0625	HCC1569 MCT2	3	3	657.833	83.4601
	899	27	0.0625	HCC1569 MCT2	8	3	45.0704	1.05298			899	27	0.0625	HCC1569 MCT2	8	3	628.833	7.50555
	900	27	0.0625	HCC1569 MCT2	9	3	44.0788	1.79778			900	27	0.0625	HCC1569 MCT2	9	3	637.833	80.5145
	901	27	0.125	HCC1569 EV	1	3	45.1761	1.24351			901	27	0.125	HCC1569 EV	1	3	491.5	34.641
	902	27	0.125	HCC1569 EV	10	3	47.5578	0.500026			902	27	0.125	HCC1569 EV	10	3	593.333	133.145
	903	27	0.125	HCC1569 EV	2	3	47.9639	3.85468			903	27	0.125	HCC1569 EV	2	3	535.833	119.344
	904	27	0.125	HCC1569 EV	3	3	43.8107	3.03842			904	27	0.125	HCC1569 EV	3	3	673.167	106.764
	905	27	0.125	HCC1569 EV	8	3	45.3689	0.697588			905	27	0.125	HCC1569 EV	8	3	617.833	196.739
	906	27	0.125	HCC1569 EV	9	3	50.3118	1.64748			906	27	0.125	HCC1569 EV	9	3	695.333	95.9848
	907	27	0.125	HCC1569 MCT2	1	3	43.1885	1.34047			907	27	0.125	HCC1569 MCT2	1	3	678	157.181
	908	27	0.125	HCC1569 MCT2	10	3	45.7638	1.75046			908	27	0.125	HCC1569 MCT2	10	3	688.667	68.0006
	909	27	0.125	HCC1569 MCT2	2	3	45	0.857493			909	27	0.125	HCC1569 MCT2	2	3	806.167	193.368
	910	27	0.125	HCC1569 MCT2	3	3	43.4744	0.170418			910	27	0.125	HCC1569 MCT2	3	3	693.167	96.8947
	911	27	0.125	HCC1569 MCT2	8	3	44.9371	0.671694			911	27	0.125	HCC1569 MCT2	8	3	664.5	81.6639
	912	27	0.125	HCC1569 MCT2	9	3	45.7967	0.503068			912	27	0.125	HCC1569 MCT2	9	3	615.667	67.6098
	913	27	0.25	HCC1569 EV	1	3	44.7137	0.985634			913	27	0.25	HCC1569 EV	1	3	529.167	56.5361
	914	27	0.25	HCC1569 EV	10	3	48.8206	2.4061			914	27	0.25	HCC1569 EV	10	3	618	23.9217
	915	27	0.25	HCC1569 EV	2	3	47.1827	0.826592			915	27	0.25	HCC1569 EV	2	3	584.5	87.2296
	916	27	0.25	HCC1569 EV	3	3	43.1999	1.89716			916	27	0.25	HCC1569 EV	3	3	648.833	79.2659
	917	27	0.25	HCC1569 EV	8	3	44.4898	0.846416			917	27	0.25	HCC1569 EV	8	3	549	84.3845
	918	27	0.25	HCC1569 EV	9	3	49.5124	1.93845			918	27	0.25	HCC1569 EV	9	3	591.333	53.0008
	919	27	0.25	HCC1569 MCT2	1	3	42.1405	0.197452			919	27	0.25	HCC1569 MCT2	1	3	753.167	147.852
	920	27	0.25	HCC1569 MCT2	10	3	45.3656	1.315			920	27	0.25	HCC1569 MCT2	10	3	697.5	73.863
	921	27	0.25	HCC1569 MCT2	2	3	44.9529	2.64193			921	27	0.25	HCC1569 MCT2	2	3	759.833	36.5559
	922	27	0.25	HCC1569 MCT2	3	3	44.6858	0.699669			922	27	0.25	HCC1569 MCT2	3	3	713.167	31.5647
	923	27	0.25	HCC1569 MCT2	8	3	46.2873	1.52811			923	27	0.25	HCC1569 MCT2	8	3	748.5	111.489
	924	27	0.25	HCC1569 MCT2	9	3	47.3678	1.72748			924	27	0.25	HCC1569 MCT2	9	3	786.5	143.317
	925	27	0.5	HCC1569 EV	1	3	44.7038	2.35421			925	27	0.5	HCC1569 EV	1	3	631.167	59.2924
	926	27	0.5	HCC1569 EV	10	3	47.7757	0.804449			926	27	0.5	HCC1569 EV	10	3	571.333	47.9122
	927	27	0.5	HCC1569 EV	2	3	46.3337	1.00162			927	27	0.5	HCC1569 EV	2	3	662.167	108.042
	928	27	0.5	HCC1569 EV	3	3	43.0391	1.79531			928	27	0.5	HCC1569 EV	3	3	582.333	21.362
	929	27	0.5	HCC1569 EV	8	3	45.1174	1.21202			929	27	0.5	HCC1569 EV	8	3	567	65.7324
	930	27	0.5	HCC1569 EV	9	3	50.8212	1.57396			930	27	0.5	HCC1569 EV	9	3	655.5	105.408
	931	27	0.5	HCC1569 MCT2	1	3	43.0202	1.79437			931	27	0.5	HCC1569 MCT2	1	3	790.833	142.159
	932	27	0.5	HCC1569 MCT2	10	3	47.2406	1.24164			932	27	0.5	HCC1569 MCT2	10	3	766.167	117.146
	933	27	0.5	HCC1569 MCT2	2	3	44.2464	1.08408			933	27	0.5	HCC1569 MCT2	2	3	711	51.6309
	934	27	0.5	HCC1569 MCT2	3	3	43.8734	0.927766			934	27	0.5	HCC1569 MCT2	3	3	644.5	54.5183
	935	27	0.5	HCC1569 MCT2	8	3	45.9825	1.70182			935	27	0.5	HCC1569 MCT2	8	3	753.167	100.065
	936	27	0.5	HCC1569 MCT2	9	3	48.2607	0.640456			936	27	0.5	HCC1569 MCT2	9	3	682.167	151.169
	937	27	1	HCC1569 EV	1	3	44.6524	2.0267			937	27	1	HCC1569 EV	1	3	571.333	138.275
	938	27	1	HCC1569 EV	10	3	46.2853	1.76359			938	27	1	HCC1569 EV	10	3	595.5	75.4453
	939	27	1	HCC1569 EV	2	3	47.4124	1.83826			939	27	1	HCC1569 EV	2	3	626.833	108.345
	940	27	1	HCC1569 EV	3	3	41.6678	1.2236			940	27	1	HCC1569 EV	3	3	520.167	129.405
	941	27	1	HCC1569 EV	8	3	43.2109	1.58043			941	27	1	HCC1569 EV	8	3	489.5	80.089
	942	27	1	HCC1569 EV	9	3	48.9609	1.61632			942	27	1	HCC1569 EV	9	3	635.667	80.1161
	943	27	1	HCC1569 MCT2	1	3	39.5069	1.28215			943	27	1	HCC1569 MCT2	1	3	744	65.3376
	944	27	1	HCC1569 MCT2	10	3	47.1182	0.480444			944	27	1	HCC1569 MCT2	10	3	702	45.2852
	945	27	1	HCC1569 MCT2	2	3	43.4522	0.649731			945	27	1	HCC1569 MCT2	2	3	744.167	80.0005
	946	27	1	HCC1569 MCT2	3	3	42.0302	2.4309			946	27	1	HCC1569 MCT2	3	3	611.333	87.0005
	947	27	1	HCC1569 MCT2	8	3	46.9282	1.30082			947	27	1	HCC1569 MCT2	8	3	733	74.8014
	948	27	1	HCC1569 MCT2	9	3	46.811	0.486666			948	27	1	HCC1569 MCT2	9	3	691.167	70.3959
	949	27	2	HCC1569 EV	1	3	41.7818	1.86708			949	27	2	HCC1569 EV	1	3	575.667	66.5232
	950	27	2	HCC1569 EV	10	3	45.5359	0.93242			950	27	2	HCC1569 EV	10	3	540.333	134.68
	951	27	2	HCC1569 EV	2	3	45.0812	0.955965			951	27	2	HCC1569 EV	2	3	642.333	44.5935
	952	27	2	HCC1569 EV	3	3	39.6897	0.97018			952	27	2	HCC1569 EV	3	3	1023.33	327.985
	953	27	2	HCC1569 EV	8	3	45.1774	1.22127			953	27	2	HCC1569 EV	8	3	564.667	56.7942
	954	27	2	HCC1569 EV	9	3	42.8625	1.85238			954	27	2	HCC1569 EV	9	3	1183	297.124
	955	27	2	HCC1569 MCT2	1	3	35.2025	1.25952			955	27	2	HCC1569 MCT2	1	3	591.167	46.7502
	956	27	2	HCC1569 MCT2	10	3	47.2189	1.32093			956	27	2	HCC1569 MCT2	10	3	620.333	73.6484
	957	27	2	HCC1569 MCT2	2	3	42.4811	0.25086			957	27	2	HCC1569 MCT2	2	3	826.333	110.809
	958	27	2	HCC1569 MCT2	3	3	39.3767	3.69328			958	27	2	HCC1569 MCT2	3	3	1566.5	526.149
	959	27	2	HCC1569 MCT2	8	3	44.0925	1.72545			959	27	2	HCC1569 MCT2	8	3	582.167	107.593
	960	27	2	HCC1569 MCT2	9	3	43.0525	2.85438			960	27	2	HCC1569 MCT2	9	3	1783.5	778.233
	961	30	0	HCC1569 EV	1	3	44.6955	2.02961			961	30	0	HCC1569 EV	1	3	598	127.158
	962	30	0	HCC1569 EV	10	3	48.1254	1.56231			962	30	0	HCC1569 EV	10	3	633.333	126.565
	963	30	0	HCC1569 EV	2	3	47.7078	2.40581			963	30	0	HCC1569 EV	2	3	566.833	98.2781
	964	30	0	HCC1569 EV	3	3	46.4411	0.962793			964	30	0	HCC1569 EV	3	3	562.5	101.81
	965	30	0	HCC1569 EV	8	3	47.0342	0.840311			965	30	0	HCC1569 EV	8	3	617.833	75.4326
	966	30	0	HCC1569 EV	9	3	50.1099	2.37753			966	30	0	HCC1569 EV	9	3	582.333	124.792
	967	30	0	HCC1569 MCT2	1	3	44.7575	0.912354			967	30	0	HCC1569 MCT2	1	3	748.5	39.9406
	968	30	0	HCC1569 MCT2	10	3	45.4865	2.15196			968	30	0	HCC1569 MCT2	10	3	682	55.9531
	969	30	0	HCC1569 MCT2	2	3	46.4067	1.56321			969	30	0	HCC1569 MCT2	2	3	653.333	113.508
	970	30	0	HCC1569 MCT2	3	3	46.3389	1.83928			970	30	0	HCC1569 MCT2	3	3	682.167	38.0011
	971	30	0	HCC1569 MCT2	8	3	46.1167	0.535936			971	30	0	HCC1569 MCT2	8	3	735.333	56.781
	972	30	0	HCC1569 MCT2	9	3	45.0321	0.657682			972	30	0	HCC1569 MCT2	9	3	688.5	13.8112
	973	30	0.03125	HCC1569 EV	1	3	45.4081	0.760194			973	30	0.03125	HCC1569 EV	1	3	564.667	127.732
	974	30	0.03125	HCC1569 EV	10	3	49.027	1.0911			974	30	0.03125	HCC1569 EV	10	3	609	20.6216
	975	30	0.03125	HCC1569 EV	2	3	48.1268	0.912888			975	30	0.03125	HCC1569 EV	2	3	706.333	45.3716
	976	30	0.03125	HCC1569 EV	3	3	47.3968	2.65961			976	30	0.03125	HCC1569 EV	3	3	635.5	97.1815
	977	30	0.03125	HCC1569 EV	8	3	49.721	2.83775			977	30	0.03125	HCC1569 EV	8	3	764.167	104.669
	978	30	0.03125	HCC1569 EV	9	3	51.7194	0.659373			978	30	0.03125	HCC1569 EV	9	3	699.833	70.9442
	979	30	0.03125	HCC1569 MCT2	1	3	46.1517	1.09974			979	30	0.03125	HCC1569 MCT2	1	3	684.333	127.393
	980	30	0.03125	HCC1569 MCT2	10	3	47.6834	2.80897			980	30	0.03125	HCC1569 MCT2	10	3	660	67.8951
	981	30	0.03125	HCC1569 MCT2	2	3	48.2746	0.354295			981	30	0.03125	HCC1569 MCT2	2	3	819.667	90.239
	982	30	0.03125	HCC1569 MCT2	3	3	45.9895	0.333913			982	30	0.03125	HCC1569 MCT2	3	3	779.667	116.913
	983	30	0.03125	HCC1569 MCT2	8	3	46.2119	0.966538			983	30	0.03125	HCC1569 MCT2	8	3	746.333	109.761
	984	30	0.03125	HCC1569 MCT2	9	3	45.4417	0.48946			984	30	0.03125	HCC1569 MCT2	9	3	657.667	132.891
	985	30	0.0625	HCC1569 EV	1	3	47.8719	1.90059			985	30	0.0625	HCC1569 EV	1	3	580	60.1186
	986	30	0.0625	HCC1569 EV	10	3	50.0148	1.77268			986	30	0.0625	HCC1569 EV	10	3	529	13.8112
	987	30	0.0625	HCC1569 EV	2	3	48.8738	4.0349			987	30	0.0625	HCC1569 EV	2	3	602.5	149.803
	988	30	0.0625	HCC1569 EV	3	3	47.0975	1.15123			988	30	0.0625	HCC1569 EV	3	3	529.333	37.7966
	989	30	0.0625	HCC1569 EV	8	3	46.8436	0.804901			989	30	0.0625	HCC1569 EV	8	3	557.833	41.6333
	990	30	0.0625	HCC1569 EV	9	3	50.983	2.38783			990	30	0.0625	HCC1569 EV	9	3	673.5	149.446
	991	30	0.0625	HCC1569 MCT2	1	3	44.7131	0.282959			991	30	0.0625	HCC1569 MCT2	1	3	651.167	82.7864
	992	30	0.0625	HCC1569 MCT2	10	3	47.98	4.11461			992	30	0.0625	HCC1569 MCT2	10	3	688.667	135.626
	993	30	0.0625	HCC1569 MCT2	2	3	48.1702	2.10091			993	30	0.0625	HCC1569 MCT2	2	3	786.167	149.762
	994	30	0.0625	HCC1569 MCT2	3	3	45.7734	2.09767			994	30	0.0625	HCC1569 MCT2	3	3	759.5	70.6452
	995	30	0.0625	HCC1569 MCT2	8	3	47.6434	0.592357			995	30	0.0625	HCC1569 MCT2	8	3	684.167	13.2508
	996	30	0.0625	HCC1569 MCT2	9	3	46.3507	1.81912			996	30	0.0625	HCC1569 MCT2	9	3	668.667	118.358
	997	30	0.125	HCC1569 EV	1	3	47.2619	1.86842			997	30	0.125	HCC1569 EV	1	3	555.667	72.0006
	998	30	0.125	HCC1569 EV	10	3	49.1914	1.25803			998	30	0.125	HCC1569 EV	10	3	668.833	169.126
	999	30	0.125	HCC1569 EV	2	3	50.0933	4.09585			999	30	0.125	HCC1569 EV	2	3	628.833	128.686
	1000	30	0.125	HCC1569 EV	3	3	45.5479	2.95674			1000	30	0.125	HCC1569 EV	3	3	757.5	80.7883
	1001	30	0.125	HCC1569 EV	8	3	47.3063	1.16851			1001	30	0.125	HCC1569 EV	8	3	657.833	202.214
	1002	30	0.125	HCC1569 EV	9	3	53.2936	1.63145			1002	30	0.125	HCC1569 EV	9	3	744	76.761
	1003	30	0.125	HCC1569 MCT2	1	3	44.206	1.26873			1003	30	0.125	HCC1569 MCT2	1	3	730.667	186.358
	1004	30	0.125	HCC1569 MCT2	10	3	47.972	2.16202			1004	30	0.125	HCC1569 MCT2	10	3	728.667	76.0022
	1005	30	0.125	HCC1569 MCT2	2	3	46.6833	0.809982			1005	30	0.125	HCC1569 MCT2	2	3	837.167	240.611
	1006	30	0.125	HCC1569 MCT2	3	3	45.6711	0.0669461			1006	30	0.125	HCC1569 MCT2	3	3	726.167	62.7581
	1007	30	0.125	HCC1569 MCT2	8	3	47.703	0.0512859			1007	30	0.125	HCC1569 MCT2	8	3	686.5	90.5704
	1008	30	0.125	HCC1569 MCT2	9	3	48.3187	0.446893			1008	30	0.125	HCC1569 MCT2	9	3	669	61.8304
	1009	30	0.25	HCC1569 EV	1	3	46.4328	1.51328			1009	30	0.25	HCC1569 EV	1	3	653.167	43.2907
	1010	30	0.25	HCC1569 EV	10	3	51.1244	2.87694			1010	30	0.25	HCC1569 EV	10	3	695.333	27.5424
	1011	30	0.25	HCC1569 EV	2	3	49.412	0.948358			1011	30	0.25	HCC1569 EV	2	3	640.167	62.7581
	1012	30	0.25	HCC1569 EV	3	3	45.1261	1.87712			1012	30	0.25	HCC1569 EV	3	3	655.5	81.7511
	1013	30	0.25	HCC1569 EV	8	3	46.5835	1.58056			1013	30	0.25	HCC1569 EV	8	3	606.833	132.131
	1014	30	0.25	HCC1569 EV	9	3	51.7982	1.60521			1014	30	0.25	HCC1569 EV	9	3	655.5	109.234
	1015	30	0.25	HCC1569 MCT2	1	3	43.1787	0.316464			1015	30	0.25	HCC1569 MCT2	1	3	894.833	144.544
	1016	30	0.25	HCC1569 MCT2	10	3	48.7581	1.68831			1016	30	0.25	HCC1569 MCT2	10	3	766.333	53.973
	1017	30	0.25	HCC1569 MCT2	2	3	47.1135	2.77903			1017	30	0.25	HCC1569 MCT2	2	3	826.167	84.5434
	1018	30	0.25	HCC1569 MCT2	3	3	46.6814	0.755944			1018	30	0.25	HCC1569 MCT2	3	3	726.333	49.5412
	1019	30	0.25	HCC1569 MCT2	8	3	48.4943	0.983102			1019	30	0.25	HCC1569 MCT2	8	3	824.167	106.86
	1020	30	0.25	HCC1569 MCT2	9	3	49.7194	1.57403			1020	30	0.25	HCC1569 MCT2	9	3	854.667	201.833
	1021	30	0.5	HCC1569 EV	1	3	46.5251	2.1226			1021	30	0.5	HCC1569 EV	1	3	686.5	65.2763
	1022	30	0.5	HCC1569 EV	10	3	49.8508	1.03742			1022	30	0.5	HCC1569 EV	10	3	675.5	54.0856
	1023	30	0.5	HCC1569 EV	2	3	48.4821	0.840328			1023	30	0.5	HCC1569 EV	2	3	688.833	133.053
	1024	30	0.5	HCC1569 EV	3	3	45.0116	2.30253			1024	30	0.5	HCC1569 EV	3	3	640.167	38.9401
	1025	30	0.5	HCC1569 EV	8	3	47.5286	1.12592			1025	30	0.5	HCC1569 EV	8	3	624.5	11.694
	1026	30	0.5	HCC1569 EV	9	3	51.895	0.359919			1026	30	0.5	HCC1569 EV	9	3	688.667	83.0246
	1027	30	0.5	HCC1569 MCT2	1	3	42.9349	2.14118			1027	30	0.5	HCC1569 MCT2	1	3	883.833	177.085
	1028	30	0.5	HCC1569 MCT2	10	3	49.4861	0.779278			1028	30	0.5	HCC1569 MCT2	10	3	859.333	103.204
	1029	30	0.5	HCC1569 MCT2	2	3	45.8541	1.20687			1029	30	0.5	HCC1569 MCT2	2	3	755.167	65.2406
	1030	30	0.5	HCC1569 MCT2	3	3	46.0159	1.2029			1030	30	0.5	HCC1569 MCT2	3	3	697.667	93.7141
	1031	30	0.5	HCC1569 MCT2	8	3	48.6432	1.94005			1031	30	0.5	HCC1569 MCT2	8	3	828.5	106.321
	1032	30	0.5	HCC1569 MCT2	9	3	50.7961	0.279288			1032	30	0.5	HCC1569 MCT2	9	3	704.167	131.081
	1033	30	1	HCC1569 EV	1	3	45.7293	2.00375			1033	30	1	HCC1569 EV	1	3	608.833	60.302
	1034	30	1	HCC1569 EV	10	3	48.5212	1.5088			1034	30	1	HCC1569 EV	10	3	629.167	55.6649
	1035	30	1	HCC1569 EV	2	3	48.6366	0.858431			1035	30	1	HCC1569 EV	2	3	653.333	107.743
	1036	30	1	HCC1569 EV	3	3	43.5509	1.3164			1036	30	1	HCC1569 EV	3	3	608.833	145.728
	1037	30	1	HCC1569 EV	8	3	45.6419	1.10622			1037	30	1	HCC1569 EV	8	3	560.333	71.085
	1038	30	1	HCC1569 EV	9	3	51.0041	1.19514			1038	30	1	HCC1569 EV	9	3	684.167	102.421
	1039	30	1	HCC1569 MCT2	1	3	39.2278	1.21516			1039	30	1	HCC1569 MCT2	1	3	868.333	53.1327
	1040	30	1	HCC1569 MCT2	10	3	49.6522	0.904227			1040	30	1	HCC1569 MCT2	10	3	824	43.6148
	1041	30	1	HCC1569 MCT2	2	3	44.9501	1.14514			1041	30	1	HCC1569 MCT2	2	3	735.333	45.5668
	1042	30	1	HCC1569 MCT2	3	3	43.4996	2.325			1042	30	1	HCC1569 MCT2	3	3	662	100.895
	1043	30	1	HCC1569 MCT2	8	3	49.0167	0.905844			1043	30	1	HCC1569 MCT2	8	3	803.833	172.628
	1044	30	1	HCC1569 MCT2	9	3	49.1805	0.189992			1044	30	1	HCC1569 MCT2	9	3	757.5	86.2308
	1045	30	2	HCC1569 EV	1	3	42.6761	2.2657			1045	30	2	HCC1569 EV	1	3	608.833	64.4444
	1046	30	2	HCC1569 EV	10	3	47.6713	1.16463			1046	30	2	HCC1569 EV	10	3	589	84.7068
	1047	30	2	HCC1569 EV	2	3	46.1847	0.882038			1047	30	2	HCC1569 EV	2	3	680	16.5907
	1048	30	2	HCC1569 EV	3	3	40.2075	1.10051			1048	30	2	HCC1569 EV	3	3	1107.5	401.481
	1049	30	2	HCC1569 EV	8	3	46.8155	1.06185			1049	30	2	HCC1569 EV	8	3	613.5	71.0299
	1050	30	2	HCC1569 EV	9	3	44.0354	1.92677			1050	30	2	HCC1569 EV	9	3	1302.67	276.609
	1051	30	2	HCC1569 MCT2	1	3	34.7136	1.11997			1051	30	2	HCC1569 MCT2	1	3	773	87.8934
	1052	30	2	HCC1569 MCT2	10	3	49.5663	1.30292			1052	30	2	HCC1569 MCT2	10	3	624.5	73.863
	1053	30	2	HCC1569 MCT2	2	3	43.0187	0.447102			1053	30	2	HCC1569 MCT2	2	3	917	155.486
	1054	30	2	HCC1569 MCT2	3	3	40.1685	3.84319			1054	30	2	HCC1569 MCT2	3	3	1686.17	616.568
	1055	30	2	HCC1569 MCT2	8	3	45.7591	1.30966			1055	30	2	HCC1569 MCT2	8	3	615.833	95.5436
	1056	30	2	HCC1569 MCT2	9	3	44.8897	2.64019			1056	30	2	HCC1569 MCT2	9	3	1894.67	788.021
	1057	33	0	HCC1569 EV	1	3	47.3498	2.26394			1057	33	0	HCC1569 EV	1	3	651.167	133.239
	1058	33	0	HCC1569 EV	10	3	50.7711	2.06907			1058	33	0	HCC1569 EV	10	3	677.667	134.99
	1059	33	0	HCC1569 EV	2	3	50.3801	2.22309			1059	33	0	HCC1569 EV	2	3	611.167	83.2006
	1060	33	0	HCC1569 EV	3	3	49.0645	0.413279			1060	33	0	HCC1569 EV	3	3	626.833	135.198
	1061	33	0	HCC1569 EV	8	3	49.202	0.459233			1061	33	0	HCC1569 EV	8	3	682.167	26.9923
	1062	33	0	HCC1569 EV	9	3	52.3958	1.82835			1062	33	0	HCC1569 EV	9	3	615.833	131.203
	1063	33	0	HCC1569 MCT2	1	3	47.3062	1.08524			1063	33	0	HCC1569 MCT2	1	3	797.333	64.291
	1064	33	0	HCC1569 MCT2	10	3	48.0328	2.39491			1064	33	0	HCC1569 MCT2	10	3	710.667	53.2502
	1065	33	0	HCC1569 MCT2	2	3	49.0116	1.71351			1065	33	0	HCC1569 MCT2	2	3	739.667	133.645
	1066	33	0	HCC1569 MCT2	3	3	48.8165	2.12898			1066	33	0	HCC1569 MCT2	3	3	700	85.4708
	1067	33	0	HCC1569 MCT2	8	3	49.0708	0.938946			1067	33	0	HCC1569 MCT2	8	3	810.5	76.4575
	1068	33	0	HCC1569 MCT2	9	3	47.4796	0.96573			1068	33	0	HCC1569 MCT2	9	3	719.833	26.9923
	1069	33	0.03125	HCC1569 EV	1	3	47.8843	0.981315			1069	33	0.03125	HCC1569 EV	1	3	611.167	83.187
	1070	33	0.03125	HCC1569 EV	10	3	51.4456	0.5883			1070	33	0.03125	HCC1569 EV	10	3	673	71.0299
	1071	33	0.03125	HCC1569 EV	2	3	50.732	1.18021			1071	33	0.03125	HCC1569 EV	2	3	779.5	10.1489
	1072	33	0.03125	HCC1569 EV	3	3	50.1705	1.73803			1072	33	0.03125	HCC1569 EV	3	3	700	100.253
	1073	33	0.03125	HCC1569 EV	8	3	52.3333	2.77505			1073	33	0.03125	HCC1569 EV	8	3	779.667	140.478
	1074	33	0.03125	HCC1569 EV	9	3	54.2481	0.909057			1074	33	0.03125	HCC1569 EV	9	3	761.833	90.907
	1075	33	0.03125	HCC1569 MCT2	1	3	48.6359	1.27847			1075	33	0.03125	HCC1569 MCT2	1	3	748.5	147.553
	1076	33	0.03125	HCC1569 MCT2	10	3	50.4796	2.6612			1076	33	0.03125	HCC1569 MCT2	10	3	702	116.145
	1077	33	0.03125	HCC1569 MCT2	2	3	50.8176	0.453139			1077	33	0.03125	HCC1569 MCT2	2	3	903.833	126.553
	1078	33	0.03125	HCC1569 MCT2	3	3	48.5003	0.124656			1078	33	0.03125	HCC1569 MCT2	3	3	830.667	143.117
	1079	33	0.03125	HCC1569 MCT2	8	3	48.6189	0.732118			1079	33	0.03125	HCC1569 MCT2	8	3	817.333	97.7706
	1080	33	0.03125	HCC1569 MCT2	9	3	47.994	1.14994			1080	33	0.03125	HCC1569 MCT2	9	3	680	109.914
	1081	33	0.0625	HCC1569 EV	1	3	49.8162	2.06057			1081	33	0.0625	HCC1569 EV	1	3	671	52.0481
	1082	33	0.0625	HCC1569 EV	10	3	52.5427	2.58611			1082	33	0.0625	HCC1569 EV	10	3	611.333	13.2508
	1083	33	0.0625	HCC1569 EV	2	3	51.0407	3.85129			1083	33	0.0625	HCC1569 EV	2	3	673	150.35
	1084	33	0.0625	HCC1569 EV	3	3	49.8684	1.46424			1084	33	0.0625	HCC1569 EV	3	3	547	27.6225
	1085	33	0.0625	HCC1569 EV	8	3	48.7306	1.03431			1085	33	0.0625	HCC1569 EV	8	3	613.333	23.0886
	1086	33	0.0625	HCC1569 EV	9	3	52.5606	2.25547			1086	33	0.0625	HCC1569 EV	9	3	688.667	162.014
	1087	33	0.0625	HCC1569 MCT2	1	3	46.3855	1.20689			1087	33	0.0625	HCC1569 MCT2	1	3	695.333	36.2985
	1088	33	0.0625	HCC1569 MCT2	10	3	50.4817	3.44332			1088	33	0.0625	HCC1569 MCT2	10	3	753	103.273
	1089	33	0.0625	HCC1569 MCT2	2	3	50.0848	1.98068			1089	33	0.0625	HCC1569 MCT2	2	3	846.167	187.237
	1090	33	0.0625	HCC1569 MCT2	3	3	48.3673	2.12574			1090	33	0.0625	HCC1569 MCT2	3	3	790.667	128.116
	1091	33	0.0625	HCC1569 MCT2	8	3	50.842	0.448367			1091	33	0.0625	HCC1569 MCT2	8	3	719.833	40.2036
	1092	33	0.0625	HCC1569 MCT2	9	3	48.903	1.79603			1092	33	0.0625	HCC1569 MCT2	9	3	773	124.757
	1093	33	0.125	HCC1569 EV	1	3	49.6044	1.37872			1093	33	0.125	HCC1569 EV	1	3	646.667	55.795
	1094	33	0.125	HCC1569 EV	10	3	52.0099	1.17269			1094	33	0.125	HCC1569 EV	10	3	695.167	149.581
	1095	33	0.125	HCC1569 EV	2	3	52.4718	3.76555			1095	33	0.125	HCC1569 EV	2	3	693	86.8504
	1096	33	0.125	HCC1569 EV	3	3	47.9292	2.83343			1096	33	0.125	HCC1569 EV	3	3	782	54.0856
	1097	33	0.125	HCC1569 EV	8	3	50.5284	1.0099			1097	33	0.125	HCC1569 EV	8	3	731	226.694
	1098	33	0.125	HCC1569 EV	9	3	55.0718	1.93219			1098	33	0.125	HCC1569 EV	9	3	806.167	34.1845
	1099	33	0.125	HCC1569 MCT2	1	3	45.4842	1.58999			1099	33	0.125	HCC1569 MCT2	1	3	801.833	234.509
	1100	33	0.125	HCC1569 MCT2	10	3	51.0686	1.77627			1100	33	0.125	HCC1569 MCT2	10	3	797.333	97.7706
	1101	33	0.125	HCC1569 MCT2	2	3	48.8551	0.608361			1101	33	0.125	HCC1569 MCT2	2	3	899.167	222.833
	1102	33	0.125	HCC1569 MCT2	3	3	48.5009	0.334962			1102	33	0.125	HCC1569 MCT2	3	3	761.833	31.5647
	1103	33	0.125	HCC1569 MCT2	8	3	50.2178	0.332741			1103	33	0.125	HCC1569 MCT2	8	3	748.5	124.757
	1104	33	0.125	HCC1569 MCT2	9	3	51.1294	0.715875			1104	33	0.125	HCC1569 MCT2	9	3	757.5	56.8243
	1105	33	0.25	HCC1569 EV	1	3	48.7083	0.950046			1105	33	0.25	HCC1569 EV	1	3	653.333	73.3388
	1106	33	0.25	HCC1569 EV	10	3	52.8699	1.70746			1106	33	0.25	HCC1569 EV	10	3	761.833	44.1428
	1107	33	0.25	HCC1569 EV	2	3	51.7553	1.68633			1107	33	0.25	HCC1569 EV	2	3	721.833	69.7752
	1108	33	0.25	HCC1569 EV	3	3	46.8955	1.4978			1108	33	0.25	HCC1569 EV	3	3	699.667	84.1016
	1109	33	0.25	HCC1569 EV	8	3	48.6741	1.5962			1109	33	0.25	HCC1569 EV	8	3	671.167	128.297
	1110	33	0.25	HCC1569 EV	9	3	54.2757	2.63642			1110	33	0.25	HCC1569 EV	9	3	675.5	107.584
	1111	33	0.25	HCC1569 MCT2	1	3	43.6337	0.262179			1111	33	0.25	HCC1569 MCT2	1	3	917	167.827
	1112	33	0.25	HCC1569 MCT2	10	3	50.6799	1.74129			1112	33	0.25	HCC1569 MCT2	10	3	845.833	34.1187
	1113	33	0.25	HCC1569 MCT2	2	3	48.9788	2.11937			1113	33	0.25	HCC1569 MCT2	2	3	874.833	31.1943
	1114	33	0.25	HCC1569 MCT2	3	3	49.5328	0.58876			1114	33	0.25	HCC1569 MCT2	3	3	792.833	103.702
	1115	33	0.25	HCC1569 MCT2	8	3	51.2989	0.723955			1115	33	0.25	HCC1569 MCT2	8	3	868.333	149.387
	1116	33	0.25	HCC1569 MCT2	9	3	52.4998	1.16466			1116	33	0.25	HCC1569 MCT2	9	3	897	189.833
	1117	33	0.5	HCC1569 EV	1	3	48.335	2.04261			1117	33	0.5	HCC1569 EV	1	3	746.333	44.318
	1118	33	0.5	HCC1569 EV	10	3	51.5217	0.201609			1118	33	0.5	HCC1569 EV	10	3	704	46.5
	1119	33	0.5	HCC1569 EV	2	3	49.9736	1.36041			1119	33	0.5	HCC1569 EV	2	3	773	129.691
	1120	33	0.5	HCC1569 EV	3	3	47.5057	2.8127			1120	33	0.5	HCC1569 EV	3	3	711	80
	1121	33	0.5	HCC1569 EV	8	3	49.5873	1.74054			1121	33	0.5	HCC1569 EV	8	3	670.833	69.2989
	1122	33	0.5	HCC1569 EV	9	3	54.6111	0.847129			1122	33	0.5	HCC1569 EV	9	3	762	114.421
	1123	33	0.5	HCC1569 MCT2	1	3	42.767	1.88959			1123	33	0.5	HCC1569 MCT2	1	3	921.5	150.35
	1124	33	0.5	HCC1569 MCT2	10	3	52.4238	0.949125			1124	33	0.5	HCC1569 MCT2	10	3	890.333	86.8912
	1125	33	0.5	HCC1569 MCT2	2	3	47.8524	1.02615			1125	33	0.5	HCC1569 MCT2	2	3	830.5	80.5404
	1126	33	0.5	HCC1569 MCT2	3	3	48.3498	1.30162			1126	33	0.5	HCC1569 MCT2	3	3	766.333	38.0011
	1127	33	0.5	HCC1569 MCT2	8	3	51.3859	1.69164			1127	33	0.5	HCC1569 MCT2	8	3	934.833	113.993
	1128	33	0.5	HCC1569 MCT2	9	3	53.5703	0.305756			1128	33	0.5	HCC1569 MCT2	9	3	781.833	183.79
	1129	33	1	HCC1569 EV	1	3	47.2531	2.20521			1129	33	1	HCC1569 EV	1	3	675.5	136.333
	1130	33	1	HCC1569 EV	10	3	51.3234	1.71091			1130	33	1	HCC1569 EV	10	3	693.167	98.0973
	1131	33	1	HCC1569 EV	2	3	50.9808	1.33974			1131	33	1	HCC1569 EV	2	3	731	151.151
	1132	33	1	HCC1569 EV	3	3	45.0108	1.59838			1132	33	1	HCC1569 EV	3	3	624.5	155.789
	1133	33	1	HCC1569 EV	8	3	47.8499	1.43122			1133	33	1	HCC1569 EV	8	3	547	39.9406
	1134	33	1	HCC1569 EV	9	3	53.5125	1.03419			1134	33	1	HCC1569 EV	9	3	726.5	151.884
	1135	33	1	HCC1569 MCT2	1	3	38.5948	0.737939			1135	33	1	HCC1569 MCT2	1	3	1072.17	27.1355
	1136	33	1	HCC1569 MCT2	10	3	52.4645	1.00144			1136	33	1	HCC1569 MCT2	10	3	895	157.772
	1137	33	1	HCC1569 MCT2	2	3	45.5594	0.442566			1137	33	1	HCC1569 MCT2	2	3	815	75.4453
	1138	33	1	HCC1569 MCT2	3	3	45.2834	2.61098			1138	33	1	HCC1569 MCT2	3	3	746.333	134.399
	1139	33	1	HCC1569 MCT2	8	3	51.4428	0.993769			1139	33	1	HCC1569 MCT2	8	3	821.667	132.005
	1140	33	1	HCC1569 MCT2	9	3	51.2927	0.652143			1140	33	1	HCC1569 MCT2	9	3	801.667	48.9524
	1141	33	2	HCC1569 EV	1	3	43.0973	2.26441			1141	33	2	HCC1569 EV	1	3	631.333	94.2342
	1142	33	2	HCC1569 EV	10	3	49.8755	1.16286			1142	33	2	HCC1569 EV	10	3	651.167	112.185
	1143	33	2	HCC1569 EV	2	3	47.6008	0.820079			1143	33	2	HCC1569 EV	2	3	755.333	53.799
	1144	33	2	HCC1569 EV	3	3	41.0012	1.21973			1144	33	2	HCC1569 EV	3	3	1265	451.944
	1145	33	2	HCC1569 EV	8	3	48.7457	1.13974			1145	33	2	HCC1569 EV	8	3	618	98.0421
	1146	33	2	HCC1569 EV	9	3	45.8011	3.11856			1146	33	2	HCC1569 EV	9	3	1413.33	371.991
	1147	33	2	HCC1569 MCT2	1	3	34.4884	1.25751			1147	33	2	HCC1569 MCT2	1	3	1092	56.5265
	1148	33	2	HCC1569 MCT2	10	3	52.445	1.52496			1148	33	2	HCC1569 MCT2	10	3	651	89.9264
	1149	33	2	HCC1569 MCT2	2	3	43.3226	0.273815			1149	33	2	HCC1569 MCT2	2	3	970.333	231.508
	1150	33	2	HCC1569 MCT2	3	3	41.0988	4.31294			1150	33	2	HCC1569 MCT2	3	3	1832.33	702.211
	1151	33	2	HCC1569 MCT2	8	3	47.8141	0.773143			1151	33	2	HCC1569 MCT2	8	3	690.833	50.2999
	1152	33	2	HCC1569 MCT2	9	3	46.5426	3.77042			1152	33	2	HCC1569 MCT2	9	3	2067.17	947.664
	1153	36	0	HCC1569 EV	1	3	49.2091	2.93566			1153	36	0	HCC1569 EV	1	3	697.5	97.9234
	1154	36	0	HCC1569 EV	10	3	53.2822	1.96176			1154	36	0	HCC1569 EV	10	3	755.5	126.31
	1155	36	0	HCC1569 EV	2	3	52.5793	2.77997			1155	36	0	HCC1569 EV	2	3	684	52.0793
	1156	36	0	HCC1569 EV	3	3	51.4618	1.726			1156	36	0	HCC1569 EV	3	3	682	137.424
	1157	36	0	HCC1569 EV	8	3	52.5255	0.627411			1157	36	0	HCC1569 EV	8	3	735.333	71.8929
	1158	36	0	HCC1569 EV	9	3	55.0516	2.1144			1158	36	0	HCC1569 EV	9	3	646.667	133.212
	1159	36	0	HCC1569 MCT2	1	3	49.6396	0.679185			1159	36	0	HCC1569 MCT2	1	3	899.333	65.2406
	1160	36	0	HCC1569 MCT2	10	3	49.9265	3.20961			1160	36	0	HCC1569 MCT2	10	3	806.167	65.4453
	1161	36	0	HCC1569 MCT2	2	3	51.7002	2.17752			1161	36	0	HCC1569 MCT2	2	3	797.333	161.163
	1162	36	0	HCC1569 MCT2	3	3	51.3341	1.76609			1162	36	0	HCC1569 MCT2	3	3	753	82.096
	1163	36	0	HCC1569 MCT2	8	3	52.0008	1.16614			1163	36	0	HCC1569 MCT2	8	3	903.667	132.891
	1164	36	0	HCC1569 MCT2	9	3	50.1138	1.03326			1164	36	0	HCC1569 MCT2	9	3	759.667	49.235
	1165	36	0.03125	HCC1569 EV	1	3	49.892	0.817695			1165	36	0.03125	HCC1569 EV	1	3	648.833	110.889
	1166	36	0.03125	HCC1569 EV	10	3	53.9946	0.341262			1166	36	0.03125	HCC1569 EV	10	3	744.167	65.6169
	1167	36	0.03125	HCC1569 EV	2	3	53.8159	1.22171			1167	36	0.03125	HCC1569 EV	2	3	844	23.9217
	1168	36	0.03125	HCC1569 EV	3	3	53.0241	2.99223			1168	36	0.03125	HCC1569 EV	3	3	713	99.8048
	1169	36	0.03125	HCC1569 EV	8	3	55.0289	3.26109			1169	36	0.03125	HCC1569 EV	8	3	868.5	128.265
	1170	36	0.03125	HCC1569 EV	9	3	57.582	1.12716			1170	36	0.03125	HCC1569 EV	9	3	810.667	98.0591
	1171	36	0.03125	HCC1569 MCT2	1	3	51.1403	1.52177			1171	36	0.03125	HCC1569 MCT2	1	3	793	144.318
	1172	36	0.03125	HCC1569 MCT2	10	3	53.3702	2.86511			1172	36	0.03125	HCC1569 MCT2	10	3	770.833	93.2501
	1173	36	0.03125	HCC1569 MCT2	2	3	53.3806	0.324697			1173	36	0.03125	HCC1569 MCT2	2	3	968.167	56.4188
	1174	36	0.03125	HCC1569 MCT2	3	3	50.9795	0.335502			1174	36	0.03125	HCC1569 MCT2	3	3	868.167	83.0246
	1175	36	0.03125	HCC1569 MCT2	8	3	50.9608	0.114923			1175	36	0.03125	HCC1569 MCT2	8	3	844	63.291
	1176	36	0.03125	HCC1569 MCT2	9	3	50.5055	0.699042			1176	36	0.03125	HCC1569 MCT2	9	3	788.5	149.852
	1177	36	0.0625	HCC1569 EV	1	3	52.7294	0.87583			1177	36	0.0625	HCC1569 EV	1	3	682.167	36.5559
	1178	36	0.0625	HCC1569 EV	10	3	54.4271	2.69964			1178	36	0.0625	HCC1569 EV	10	3	666.667	16.8548
	1179	36	0.0625	HCC1569 EV	2	3	53.6913	4.42262			1179	36	0.0625	HCC1569 EV	2	3	733.167	127.701
	1180	36	0.0625	HCC1569 EV	3	3	52.1275	2.12004			1180	36	0.0625	HCC1569 EV	3	3	655.333	3.75278
	1181	36	0.0625	HCC1569 EV	8	3	51.3388	0.774008			1181	36	0.0625	HCC1569 EV	8	3	659.833	51.7333
	1182	36	0.0625	HCC1569 EV	9	3	55.8184	2.95899			1182	36	0.0625	HCC1569 EV	9	3	764.167	164.81
	1183	36	0.0625	HCC1569 MCT2	1	3	48.8084	0.692002			1183	36	0.0625	HCC1569 MCT2	1	3	761.833	42.6449
	1184	36	0.0625	HCC1569 MCT2	10	3	53.3199	4.24297			1184	36	0.0625	HCC1569 MCT2	10	3	759.833	113.072
	1185	36	0.0625	HCC1569 MCT2	2	3	53.4266	1.85415			1185	36	0.0625	HCC1569 MCT2	2	3	868.333	170.805
	1186	36	0.0625	HCC1569 MCT2	3	3	51.4996	1.91678			1186	36	0.0625	HCC1569 MCT2	3	3	861.667	140.855
	1187	36	0.0625	HCC1569 MCT2	8	3	53.2347	1.0193			1187	36	0.0625	HCC1569 MCT2	8	3	775.167	83.1645
	1188	36	0.0625	HCC1569 MCT2	9	3	51.3825	2.01132			1188	36	0.0625	HCC1569 MCT2	9	3	808.333	111.509
	1189	36	0.125	HCC1569 EV	1	3	51.8117	1.52044			1189	36	0.125	HCC1569 EV	1	3	668.833	63.2778
	1190	36	0.125	HCC1569 EV	10	3	54.6573	1.0919			1190	36	0.125	HCC1569 EV	10	3	788.5	116.145
	1191	36	0.125	HCC1569 EV	2	3	55.3772	4.17489			1191	36	0.125	HCC1569 EV	2	3	772.833	120.475
	1192	36	0.125	HCC1569 EV	3	3	50.6138	3.24843			1192	36	0.125	HCC1569 EV	3	3	806.333	42.8262
	1193	36	0.125	HCC1569 EV	8	3	52.6799	1.18785			1193	36	0.125	HCC1569 EV	8	3	748.667	183.187
	1194	36	0.125	HCC1569 EV	9	3	57.7195	2.61681			1194	36	0.125	HCC1569 EV	9	3	857.333	0.288675
	1195	36	0.125	HCC1569 MCT2	1	3	47.0162	1.86163			1195	36	0.125	HCC1569 MCT2	1	3	857	203.148
	1196	36	0.125	HCC1569 MCT2	10	3	53.7686	2.14235			1196	36	0.125	HCC1569 MCT2	10	3	837.333	74.8487
	1197	36	0.125	HCC1569 MCT2	2	3	51.3849	0.944657			1197	36	0.125	HCC1569 MCT2	2	3	963.5	205.944
	1198	36	0.125	HCC1569 MCT2	3	3	51.1305	0.323294			1198	36	0.125	HCC1569 MCT2	3	3	870.5	69.5863
	1199	36	0.125	HCC1569 MCT2	8	3	53.0264	0.433478			1199	36	0.125	HCC1569 MCT2	8	3	806	101.581
	1200	36	0.125	HCC1569 MCT2	9	3	53.8945	1.14044			1200	36	0.125	HCC1569 MCT2	9	3	872.667	86.6333
	1201	36	0.25	HCC1569 EV	1	3	50.8687	1.89939			1201	36	0.25	HCC1569 EV	1	3	722	149.51
	1202	36	0.25	HCC1569 EV	10	3	54.8036	2.90619			1202	36	0.25	HCC1569 EV	10	3	813.167	71.2326
	1203	36	0.25	HCC1569 EV	2	3	54.6351	1.35628			1203	36	0.25	HCC1569 EV	2	3	755.333	36.7979
	1204	36	0.25	HCC1569 EV	3	3	49.7799	1.97054			1204	36	0.25	HCC1569 EV	3	3	759.667	103.675
	1205	36	0.25	HCC1569 EV	8	3	51.2969	1.62372			1205	36	0.25	HCC1569 EV	8	3	757.667	154.733
	1206	36	0.25	HCC1569 EV	9	3	56.9696	2.51632			1206	36	0.25	HCC1569 EV	9	3	710.833	63.5262
	1207	36	0.25	HCC1569 MCT2	1	3	44.642	0.572281			1207	36	0.25	HCC1569 MCT2	1	3	1016.83	143.941
	1208	36	0.25	HCC1569 MCT2	10	3	54.1729	1.56259			1208	36	0.25	HCC1569 MCT2	10	3	894.833	27.1355
	1209	36	0.25	HCC1569 MCT2	2	3	51.7492	2.70648			1209	36	0.25	HCC1569 MCT2	2	3	921.667	51.7333
	1210	36	0.25	HCC1569 MCT2	3	3	51.8154	0.775782			1210	36	0.25	HCC1569 MCT2	3	3	841.5	60.5041
	1211	36	0.25	HCC1569 MCT2	8	3	53.6281	1.2776			1211	36	0.25	HCC1569 MCT2	8	3	928.333	164.974
	1212	36	0.25	HCC1569 MCT2	9	3	55.1722	1.01231			1212	36	0.25	HCC1569 MCT2	9	3	970.167	99.7501
	1213	36	0.5	HCC1569 EV	1	3	50.4611	2.78878			1213	36	0.5	HCC1569 EV	1	3	844	82.9864
	1214	36	0.5	HCC1569 EV	10	3	54.0602	1.5096			1214	36	0.5	HCC1569 EV	10	3	828.5	60.5041
	1215	36	0.5	HCC1569 EV	2	3	52.9875	1.4621			1215	36	0.5	HCC1569 EV	2	3	830.5	127.563
	1216	36	0.5	HCC1569 EV	3	3	49.6634	2.01951			1216	36	0.5	HCC1569 EV	3	3	724.167	110.645
	1217	36	0.5	HCC1569 EV	8	3	51.7588	1.20322			1217	36	0.5	HCC1569 EV	8	3	724.167	99.1417
	1218	36	0.5	HCC1569 EV	9	3	57.3328	0.540153			1218	36	0.5	HCC1569 EV	9	3	835	63.7162
	1219	36	0.5	HCC1569 MCT2	1	3	42.1683	2.7177			1219	36	0.5	HCC1569 MCT2	1	3	1056.5	178.855
	1220	36	0.5	HCC1569 MCT2	10	3	54.5384	1.61081			1220	36	0.5	HCC1569 MCT2	10	3	965.833	21.6468
	1221	36	0.5	HCC1569 MCT2	2	3	49.7699	0.742912			1221	36	0.5	HCC1569 MCT2	2	3	934.667	130.592
	1222	36	0.5	HCC1569 MCT2	3	3	50.7216	1.3673			1222	36	0.5	HCC1569 MCT2	3	3	859.5	40.7523
	1223	36	0.5	HCC1569 MCT2	8	3	54.0345	2.69334			1223	36	0.5	HCC1569 MCT2	8	3	963.5	121.929
	1224	36	0.5	HCC1569 MCT2	9	3	56.5665	0.146917			1224	36	0.5	HCC1569 MCT2	9	3	850.5	159.5
	1225	36	1	HCC1569 EV	1	3	48.6967	2.01897			1225	36	1	HCC1569 EV	1	3	733.167	84.1016
	1226	36	1	HCC1569 EV	10	3	53.3697	1.98421			1226	36	1	HCC1569 EV	10	3	744.167	103.779
	1227	36	1	HCC1569 EV	2	3	53.1697	1.18209			1227	36	1	HCC1569 EV	2	3	810.5	167.442
	1228	36	1	HCC1569 EV	3	3	47.0007	1.84516			1228	36	1	HCC1569 EV	3	3	622.5	149.446
	1229	36	1	HCC1569 EV	8	3	50.4828	1.25446			1229	36	1	HCC1569 EV	8	3	613.167	36.6617
	1230	36	1	HCC1569 EV	9	3	56.2175	1.33871			1230	36	1	HCC1569 EV	9	3	821.667	107.593
	1231	36	1	HCC1569 MCT2	1	3	38.066	0.708638			1231	36	1	HCC1569 MCT2	1	3	1486.67	60.2377
	1232	36	1	HCC1569 MCT2	10	3	54.9524	0.526302			1232	36	1	HCC1569 MCT2	10	3	939.167	122.328
	1233	36	1	HCC1569 MCT2	2	3	47.1034	0.439987			1233	36	1	HCC1569 MCT2	2	3	881.5	39.1248
	1234	36	1	HCC1569 MCT2	3	3	46.8832	2.92185			1234	36	1	HCC1569 MCT2	3	3	761.833	144.687
	1235	36	1	HCC1569 MCT2	8	3	54.6512	0.752414			1235	36	1	HCC1569 MCT2	8	3	868.167	202.98
	1236	36	1	HCC1569 MCT2	9	3	54.388	0.327081			1236	36	1	HCC1569 MCT2	9	3	883.833	54.4572
	1237	36	2	HCC1569 EV	1	3	43.5499	2.11529			1237	36	2	HCC1569 EV	1	3	697.667	46.7502
	1238	36	2	HCC1569 EV	10	3	52.7389	1.60538			1238	36	2	HCC1569 EV	10	3	655.5	137.424
	1239	36	2	HCC1569 EV	2	3	49.4045	1.01816			1239	36	2	HCC1569 EV	2	3	839.5	80.089
	1240	36	2	HCC1569 EV	3	3	41.4541	1.38421			1240	36	2	HCC1569 EV	3	3	1229.33	411.328
	1241	36	2	HCC1569 EV	8	3	51.6287	1.98029			1241	36	2	HCC1569 EV	8	3	695.333	45.0897
	1242	36	2	HCC1569 EV	9	3	47.3426	2.21107			1242	36	2	HCC1569 EV	9	3	1570.67	352.567
	1243	36	2	HCC1569 MCT2	1	3	33.6502	1.19265			1243	36	2	HCC1569 MCT2	1	3	1681.67	63.6049
	1244	36	2	HCC1569 MCT2	10	3	54.9655	1.39833			1244	36	2	HCC1569 MCT2	10	3	679.833	48.0477
	1245	36	2	HCC1569 MCT2	2	3	43.7076	0.753137			1245	36	2	HCC1569 MCT2	2	3	1032.33	284.134
	1246	36	2	HCC1569 MCT2	3	3	41.702	4.56966			1246	36	2	HCC1569 MCT2	3	3	1976.5	734.08
	1247	36	2	HCC1569 MCT2	8	3	50.2492	0.988482			1247	36	2	HCC1569 MCT2	8	3	766.333	44.018
	1248	36	2	HCC1569 MCT2	9	3	48.3102	4.30348			1248	36	2	HCC1569 MCT2	9	3	2224.83	1007.91
	1249	39	0	HCC1569 EV	1	3	52.1698	2.70658			1249	39	0	HCC1569 EV	1	3	759.5	121.009
	1250	39	0	HCC1569 EV	10	3	56.9698	1.96482			1250	39	0	HCC1569 EV	10	3	837.333	145.874
	1251	39	0	HCC1569 EV	2	3	55.4988	2.65035			1251	39	0	HCC1569 EV	2	3	739.833	42.2916
	1252	39	0	HCC1569 EV	3	3	54.8151	1.68886			1252	39	0	HCC1569 EV	3	3	724.333	157.223
	1253	39	0	HCC1569 EV	8	3	55.2785	1.00572			1253	39	0	HCC1569 EV	8	3	788.5	51.5291
	1254	39	0	HCC1569 EV	9	3	58.3448	2.67549			1254	39	0	HCC1569 EV	9	3	666.833	149.506
	1255	39	0	HCC1569 MCT2	1	3	51.8935	1.43327			1255	39	0	HCC1569 MCT2	1	3	945.667	65.4453
	1256	39	0	HCC1569 MCT2	10	3	53.5092	3.22798			1256	39	0	HCC1569 MCT2	10	3	852.833	21.1798
	1257	39	0	HCC1569 MCT2	2	3	54.3125	2.72029			1257	39	0	HCC1569 MCT2	2	3	852.667	191.994
	1258	39	0	HCC1569 MCT2	3	3	54.3458	2.5063			1258	39	0	HCC1569 MCT2	3	3	770.833	83.187
	1259	39	0	HCC1569 MCT2	8	3	54.9383	0.645494			1259	39	0	HCC1569 MCT2	8	3	894.833	133.645
	1260	39	0	HCC1569 MCT2	9	3	53.3207	0.791152			1260	39	0	HCC1569 MCT2	9	3	781.667	55.6649
	1261	39	0.03125	HCC1569 EV	1	3	53.1287	1.77538			1261	39	0.03125	HCC1569 EV	1	3	739.5	122.976
	1262	39	0.03125	HCC1569 EV	10	3	57.3516	0.984087			1262	39	0.03125	HCC1569 EV	10	3	792.833	83.8098
	1263	39	0.03125	HCC1569 EV	2	3	56.858	1.43178			1263	39	0.03125	HCC1569 EV	2	3	908.167	50.0408
	1264	39	0.03125	HCC1569 EV	3	3	55.0652	2.18057			1264	39	0.03125	HCC1569 EV	3	3	775.167	120.889
	1265	39	0.03125	HCC1569 EV	8	3	58.0417	2.87708			1265	39	0.03125	HCC1569 EV	8	3	892.667	164.607
	1266	39	0.03125	HCC1569 EV	9	3	60.2612	1.3561			1266	39	0.03125	HCC1569 EV	9	3	835	114.251
	1267	39	0.03125	HCC1569 MCT2	1	3	53.1275	1.88518			1267	39	0.03125	HCC1569 MCT2	1	3	855.167	172.327
	1268	39	0.03125	HCC1569 MCT2	10	3	56.3694	3.15438			1268	39	0.03125	HCC1569 MCT2	10	3	781.667	116.518
	1269	39	0.03125	HCC1569 MCT2	2	3	55.6616	0.507135			1269	39	0.03125	HCC1569 MCT2	2	3	999	48.1742
	1270	39	0.03125	HCC1569 MCT2	3	3	54.0906	0.165562			1270	39	0.03125	HCC1569 MCT2	3	3	959.167	117.287
	1271	39	0.03125	HCC1569 MCT2	8	3	54.5223	1.00279			1271	39	0.03125	HCC1569 MCT2	8	3	899.333	80.9588
	1272	39	0.03125	HCC1569 MCT2	9	3	53.7186	0.591113			1272	39	0.03125	HCC1569 MCT2	9	3	775	96.9691
	1273	39	0.0625	HCC1569 EV	1	3	55.062	0.556721			1273	39	0.0625	HCC1569 EV	1	3	728.667	68.0006
	1274	39	0.0625	HCC1569 EV	10	3	57.7994	2.91199			1274	39	0.0625	HCC1569 EV	10	3	735.333	61.7137
	1275	39	0.0625	HCC1569 EV	2	3	56.4721	3.68425			1275	39	0.0625	HCC1569 EV	2	3	824	128.319
	1276	39	0.0625	HCC1569 EV	3	3	54.4716	1.26613			1276	39	0.0625	HCC1569 EV	3	3	713	15.5885
	1277	39	0.0625	HCC1569 EV	8	3	55.4598	0.891963			1277	39	0.0625	HCC1569 EV	8	3	693.167	47.8861
	1278	39	0.0625	HCC1569 EV	9	3	58.6749	2.54326			1278	39	0.0625	HCC1569 EV	9	3	812.833	219.147
	1279	39	0.0625	HCC1569 MCT2	1	3	50.3702	0.752598			1279	39	0.0625	HCC1569 MCT2	1	3	801.833	42.1466
	1280	39	0.0625	HCC1569 MCT2	10	3	56.6298	4.22451			1280	39	0.0625	HCC1569 MCT2	10	3	790.833	96.6557
	1281	39	0.0625	HCC1569 MCT2	2	3	56.1915	1.70666			1281	39	0.0625	HCC1569 MCT2	2	3	939.167	160.083
	1282	39	0.0625	HCC1569 MCT2	3	3	54.214	1.75985			1282	39	0.0625	HCC1569 MCT2	3	3	917	153.197
	1283	39	0.0625	HCC1569 MCT2	8	3	55.8236	1.04362			1283	39	0.0625	HCC1569 MCT2	8	3	852.833	74.5861
	1284	39	0.0625	HCC1569 MCT2	9	3	54.2033	2.32601			1284	39	0.0625	HCC1569 MCT2	9	3	824	160.177
	1285	39	0.125	HCC1569 EV	1	3	54.6213	2.13739			1285	39	0.125	HCC1569 EV	1	3	781.667	10.2021
	1286	39	0.125	HCC1569 EV	10	3	57.6053	0.995295			1286	39	0.125	HCC1569 EV	10	3	779.333	139.959
	1287	39	0.125	HCC1569 EV	2	3	58.0879	4.1121			1287	39	0.125	HCC1569 EV	2	3	806.333	139.959
	1288	39	0.125	HCC1569 EV	3	3	53.6037	2.38463			1288	39	0.125	HCC1569 EV	3	3	832.667	14.0119
	1289	39	0.125	HCC1569 EV	8	3	55.7233	0.630155			1289	39	0.125	HCC1569 EV	8	3	863.5	180.792
	1290	39	0.125	HCC1569 EV	9	3	61.1697	2.37562			1290	39	0.125	HCC1569 EV	9	3	921.5	44.3058
	1291	39	0.125	HCC1569 MCT2	1	3	48.2495	1.14735			1291	39	0.125	HCC1569 MCT2	1	3	899.167	192.079
	1292	39	0.125	HCC1569 MCT2	10	3	56.8074	2.43289			1292	39	0.125	HCC1569 MCT2	10	3	901.5	55.9531
	1293	39	0.125	HCC1569 MCT2	2	3	53.8105	0.663502			1293	39	0.125	HCC1569 MCT2	2	3	1018.83	186.804
	1294	39	0.125	HCC1569 MCT2	3	3	54.0371	0.716716			1294	39	0.125	HCC1569 MCT2	3	3	912.5	96.6087
	1295	39	0.125	HCC1569 MCT2	8	3	56.276	0.297743			1295	39	0.125	HCC1569 MCT2	8	3	850.667	74.6933
	1296	39	0.125	HCC1569 MCT2	9	3	57.057	0.781747			1296	39	0.125	HCC1569 MCT2	9	3	939.333	77.644
	1297	39	0.25	HCC1569 EV	1	3	53.7321	1.84902			1297	39	0.25	HCC1569 EV	1	3	790.667	173.385
	1298	39	0.25	HCC1569 EV	10	3	58.3207	3.30977			1298	39	0.25	HCC1569 EV	10	3	866.167	37.7966
	1299	39	0.25	HCC1569 EV	2	3	58.2018	1.1307			1299	39	0.25	HCC1569 EV	2	3	835	71.1003
	1300	39	0.25	HCC1569 EV	3	3	52.5393	2.16339			1300	39	0.25	HCC1569 EV	3	3	808.5	73.1796
	1301	39	0.25	HCC1569 EV	8	3	53.7136	1.83857			1301	39	0.25	HCC1569 EV	8	3	835.167	144.89
	1302	39	0.25	HCC1569 EV	9	3	60.4081	2.46229			1302	39	0.25	HCC1569 EV	9	3	770.667	29.0789
	1303	39	0.25	HCC1569 MCT2	1	3	45.3917	0.802833			1303	39	0.25	HCC1569 MCT2	1	3	1143	93.1786
	1304	39	0.25	HCC1569 MCT2	10	3	56.756	1.69551			1304	39	0.25	HCC1569 MCT2	10	3	965.833	15.2998
	1305	39	0.25	HCC1569 MCT2	2	3	54.0006	2.70042			1305	39	0.25	HCC1569 MCT2	2	3	997	69.9768
	1306	39	0.25	HCC1569 MCT2	3	3	54.4376	0.589486			1306	39	0.25	HCC1569 MCT2	3	3	952.5	81.7511
	1307	39	0.25	HCC1569 MCT2	8	3	57.1555	0.667417			1307	39	0.25	HCC1569 MCT2	8	3	983.5	167.442
	1308	39	0.25	HCC1569 MCT2	9	3	58.2788	1.12553			1308	39	0.25	HCC1569 MCT2	9	3	1034.33	100.065
	1309	39	0.5	HCC1569 EV	1	3	53.1615	2.69608			1309	39	0.5	HCC1569 EV	1	3	883.667	63.264
	1310	39	0.5	HCC1569 EV	10	3	56.622	1.4528			1310	39	0.5	HCC1569 EV	10	3	895	32.6382
	1311	39	0.5	HCC1569 EV	2	3	55.4998	1.34165			1311	39	0.5	HCC1569 EV	2	3	864.167	134.668
	1312	39	0.5	HCC1569 EV	3	3	52.2728	2.38791			1312	39	0.5	HCC1569 EV	3	3	755	134.911
	1313	39	0.5	HCC1569 EV	8	3	55.34	0.93977			1313	39	0.5	HCC1569 EV	8	3	784.167	107.171
	1314	39	0.5	HCC1569 EV	9	3	60.1448	1.76816			1314	39	0.5	HCC1569 EV	9	3	892.667	116.265
	1315	39	0.5	HCC1569 MCT2	1	3	42.4037	2.51386			1315	39	0.5	HCC1569 MCT2	1	3	1185	146.302
	1316	39	0.5	HCC1569 MCT2	10	3	57.7811	1.27847			1316	39	0.5	HCC1569 MCT2	10	3	1043.33	46.5358
	1317	39	0.5	HCC1569 MCT2	2	3	51.5164	1.76131			1317	39	0.5	HCC1569 MCT2	2	3	1061	94.9316
	1318	39	0.5	HCC1569 MCT2	3	3	53.1734	1.13464			1318	39	0.5	HCC1569 MCT2	3	3	901.5	53.6936
	1319	39	0.5	HCC1569 MCT2	8	3	56.9694	2.08881			1319	39	0.5	HCC1569 MCT2	8	3	994.5	141.102
	1320	39	0.5	HCC1569 MCT2	9	3	59.2212	0.620695			1320	39	0.5	HCC1569 MCT2	9	3	928.167	184.448
	1321	39	1	HCC1569 EV	1	3	49.9288	2.1687			1321	39	1	HCC1569 EV	1	3	757.667	140.792
	1322	39	1	HCC1569 EV	10	3	56.7514	1.32493			1322	39	1	HCC1569 EV	10	3	775.167	60.4035
	1323	39	1	HCC1569 EV	2	3	55.6134	0.853118			1323	39	1	HCC1569 EV	2	3	844	138.765
	1324	39	1	HCC1569 EV	3	3	47.983	1.65404			1324	39	1	HCC1569 EV	3	3	664.5	199.817
	1325	39	1	HCC1569 EV	8	3	53.1276	1.23163			1325	39	1	HCC1569 EV	8	3	675.333	53.5288
	1326	39	1	HCC1569 EV	9	3	59.0383	2.17467			1326	39	1	HCC1569 EV	9	3	850.5	115.365
	1327	39	1	HCC1569 MCT2	1	3	37.3399	0.871959			1327	39	1	HCC1569 MCT2	1	3	1863.5	204.548
	1328	39	1	HCC1569 MCT2	10	3	58.1568	0.479735			1328	39	1	HCC1569 MCT2	10	3	965.667	130.216
	1329	39	1	HCC1569 MCT2	2	3	48.8029	0.79105			1329	39	1	HCC1569 MCT2	2	3	903.667	53.0102
	1330	39	1	HCC1569 MCT2	3	3	48.5287	2.90355			1330	39	1	HCC1569 MCT2	3	3	850.5	86.777
	1331	39	1	HCC1569 MCT2	8	3	58.0014	0.903621			1331	39	1	HCC1569 MCT2	8	3	917.167	190.264
	1332	39	1	HCC1569 MCT2	9	3	56.9642	0.484576			1332	39	1	HCC1569 MCT2	9	3	921.333	10.4203
	1333	39	2	HCC1569 EV	1	3	44.0836	1.95178			1333	39	2	HCC1569 EV	1	3	771	50.0675
	1334	39	2	HCC1569 EV	10	3	55.5554	1.70744			1334	39	2	HCC1569 EV	10	3	702.167	130.481
	1335	39	2	HCC1569 EV	2	3	50.3882	1.25262			1335	39	2	HCC1569 EV	2	3	819.667	32.9254
	1336	39	2	HCC1569 EV	3	3	42.4916	1.57255			1336	39	2	HCC1569 EV	3	3	1293.83	449.084
	1337	39	2	HCC1569 EV	8	3	53.9511	1.53873			1337	39	2	HCC1569 EV	8	3	693.333	60.136
	1338	39	2	HCC1569 EV	9	3	49.0228	2.881			1338	39	2	HCC1569 EV	9	3	1723.83	399.642
	1339	39	2	HCC1569 MCT2	1	3	33.164	1.29049			1339	39	2	HCC1569 MCT2	1	3	2464.17	60.136
	1340	39	2	HCC1569 MCT2	10	3	57.9676	1.67839			1340	39	2	HCC1569 MCT2	10	3	719.667	118.25
	1341	39	2	HCC1569 MCT2	2	3	44.1229	0.574416			1341	39	2	HCC1569 MCT2	2	3	1149.67	308.328
	1342	39	2	HCC1569 MCT2	3	3	42.1405	4.76539			1342	39	2	HCC1569 MCT2	3	3	2071.67	676.699
	1343	39	2	HCC1569 MCT2	8	3	54.1123	1.31958			1343	39	2	HCC1569 MCT2	8	3	828.333	100.614
	1344	39	2	HCC1569 MCT2	9	3	50.5216	4.79733			1344	39	2	HCC1569 MCT2	9	3	2335.5	974.415
	1345	42	0	HCC1569 EV	1	3	55.1077	2.93794			1345	42	0	HCC1569 EV	1	3	757.5	158.921
	1346	42	0	HCC1569 EV	10	3	59.5406	2.28604			1346	42	0	HCC1569 EV	10	3	883.833	108.975
	1347	42	0	HCC1569 EV	2	3	58.6765	2.39113			1347	42	0	HCC1569 EV	2	3	766.333	53.9823
	1348	42	0	HCC1569 EV	3	3	57.666	1.60948			1348	42	0	HCC1569 EV	3	3	746.5	175.16
	1349	42	0	HCC1569 EV	8	3	58.5062	0.678738			1349	42	0	HCC1569 EV	8	3	861.667	53.5498
	1350	42	0	HCC1569 EV	9	3	62.0158	2.24311			1350	42	0	HCC1569 EV	9	3	710.833	152.05
	1351	42	0	HCC1569 MCT2	1	3	55.2393	0.751595			1351	42	0	HCC1569 MCT2	1	3	963.333	81.4806
	1352	42	0	HCC1569 MCT2	10	3	56.9743	2.64173			1352	42	0	HCC1569 MCT2	10	3	923.5	23.9217
	1353	42	0	HCC1569 MCT2	2	3	57.2184	2.45256			1353	42	0	HCC1569 MCT2	2	3	897.333	174.251
	1354	42	0	HCC1569 MCT2	3	3	57.3351	2.09926			1354	42	0	HCC1569 MCT2	3	3	852.833	50.6812
	1355	42	0	HCC1569 MCT2	8	3	58.0936	0.474516			1355	42	0	HCC1569 MCT2	8	3	968	135.683
	1356	42	0	HCC1569 MCT2	9	3	56.3529	0.527356			1356	42	0	HCC1569 MCT2	9	3	837.333	41.6333
	1357	42	0.03125	HCC1569 EV	1	3	56.0729	0.981567			1357	42	0.03125	HCC1569 EV	1	3	793	213.85
	1358	42	0.03125	HCC1569 EV	10	3	60.3438	0.572783			1358	42	0.03125	HCC1569 EV	10	3	877	63.3167
	1359	42	0.03125	HCC1569 EV	2	3	59.4447	1.45735			1359	42	0.03125	HCC1569 EV	2	3	954.667	15.2998
	1360	42	0.03125	HCC1569 EV	3	3	59.1521	3.1715			1360	42	0.03125	HCC1569 EV	3	3	859.167	169.76
	1361	42	0.03125	HCC1569 EV	8	3	60.8203	3.17111			1361	42	0.03125	HCC1569 EV	8	3	919.5	151.884
	1362	42	0.03125	HCC1569 EV	9	3	63.5002	1.68113			1362	42	0.03125	HCC1569 EV	9	3	925.833	100.327
	1363	42	0.03125	HCC1569 MCT2	1	3	55.7637	1.82625			1363	42	0.03125	HCC1569 MCT2	1	3	967.833	224.178
	1364	42	0.03125	HCC1569 MCT2	10	3	59.5344	3.604			1364	42	0.03125	HCC1569 MCT2	10	3	810.667	103.634
	1365	42	0.03125	HCC1569 MCT2	2	3	58.4807	0.332974			1365	42	0.03125	HCC1569 MCT2	2	3	999	15.5885
	1366	42	0.03125	HCC1569 MCT2	3	3	57.0024	0.116423			1366	42	0.03125	HCC1569 MCT2	3	3	937.167	93.4483
	1367	42	0.03125	HCC1569 MCT2	8	3	57.2939	0.711511			1367	42	0.03125	HCC1569 MCT2	8	3	956.833	100.168
	1368	42	0.03125	HCC1569 MCT2	9	3	56.4576	1.04659			1368	42	0.03125	HCC1569 MCT2	9	3	888.333	133.053
	1369	42	0.0625	HCC1569 EV	1	3	58.2077	1.75626			1369	42	0.0625	HCC1569 EV	1	3	793	44.0426
	1370	42	0.0625	HCC1569 EV	10	3	60.6139	2.92852			1370	42	0.0625	HCC1569 EV	10	3	797.333	65.5407
	1371	42	0.0625	HCC1569 EV	2	3	59.2856	4.40596			1371	42	0.0625	HCC1569 EV	2	3	870.5	96.4145
	1372	42	0.0625	HCC1569 EV	3	3	57.5014	1.27201			1372	42	0.0625	HCC1569 EV	3	3	826	71.0299
	1373	42	0.0625	HCC1569 EV	8	3	57.9315	0.789858			1373	42	0.0625	HCC1569 EV	8	3	764.167	85.0622
	1374	42	0.0625	HCC1569 EV	9	3	61.4223	2.92254			1374	42	0.0625	HCC1569 EV	9	3	868.5	212.176
	1375	42	0.0625	HCC1569 MCT2	1	3	52.2991	0.106786			1375	42	0.0625	HCC1569 MCT2	1	3	892.667	23.3256
	1376	42	0.0625	HCC1569 MCT2	10	3	59.1445	3.64111			1376	42	0.0625	HCC1569 MCT2	10	3	788.5	86.8504
	1377	42	0.0625	HCC1569 MCT2	2	3	59.3058	1.42207			1377	42	0.0625	HCC1569 MCT2	2	3	1019	200.33
	1378	42	0.0625	HCC1569 MCT2	3	3	57.6058	1.87204			1378	42	0.0625	HCC1569 MCT2	3	3	970.333	92.3165
	1379	42	0.0625	HCC1569 MCT2	8	3	59.6875	1.42725			1379	42	0.0625	HCC1569 MCT2	8	3	912.833	99.8816
	1380	42	0.0625	HCC1569 MCT2	9	3	57.5061	2.60564			1380	42	0.0625	HCC1569 MCT2	9	3	866	117.022
	1381	42	0.125	HCC1569 EV	1	3	57.2164	1.4442			1381	42	0.125	HCC1569 EV	1	3	815.167	25.181
	1382	42	0.125	HCC1569 EV	10	3	61.0884	0.858762			1382	42	0.125	HCC1569 EV	10	3	832.833	130.179
	1383	42	0.125	HCC1569 EV	2	3	60.8622	4.15378			1383	42	0.125	HCC1569 EV	2	3	863.833	205.042
	1384	42	0.125	HCC1569 EV	3	3	56.229	3.05308			1384	42	0.125	HCC1569 EV	3	3	910.333	52.6316
	1385	42	0.125	HCC1569 EV	8	3	58.1865	1.1876			1385	42	0.125	HCC1569 EV	8	3	863.833	178.781
	1386	42	0.125	HCC1569 EV	9	3	63.7414	2.95358			1386	42	0.125	HCC1569 EV	9	3	961.333	82.0279
	1387	42	0.125	HCC1569 MCT2	1	3	49.5412	1.63857			1387	42	0.125	HCC1569 MCT2	1	3	999	154.495
	1388	42	0.125	HCC1569 MCT2	10	3	60.3227	2.75578			1388	42	0.125	HCC1569 MCT2	10	3	941.333	21.362
	1389	42	0.125	HCC1569 MCT2	2	3	56.8685	0.639963			1389	42	0.125	HCC1569 MCT2	2	3	1074.5	234.034
	1390	42	0.125	HCC1569 MCT2	3	3	56.8685	0.588552			1390	42	0.125	HCC1569 MCT2	3	3	923.667	113.446
	1391	42	0.125	HCC1569 MCT2	8	3	59.3762	0.317005			1391	42	0.125	HCC1569 MCT2	8	3	888.167	142.333
	1392	42	0.125	HCC1569 MCT2	9	3	60.0274	0.882624			1392	42	0.125	HCC1569 MCT2	9	3	976.833	106.969
	1393	42	0.25	HCC1569 EV	1	3	55.9879	2.16125			1393	42	0.25	HCC1569 EV	1	3	808.667	154.697
	1394	42	0.25	HCC1569 EV	10	3	60.7194	2.3759			1394	42	0.25	HCC1569 EV	10	3	928.167	56.5361
	1395	42	0.25	HCC1569 EV	2	3	60.303	1.05608			1395	42	0.25	HCC1569 EV	2	3	899.167	69.7752
	1396	42	0.25	HCC1569 EV	3	3	55.0251	2.36468			1396	42	0.25	HCC1569 EV	3	3	850.833	95.8245
	1397	42	0.25	HCC1569 EV	8	3	56.7262	1.73495			1397	42	0.25	HCC1569 EV	8	3	901.333	182.76
	1398	42	0.25	HCC1569 EV	9	3	62.7991	2.38208			1398	42	0.25	HCC1569 EV	9	3	872.667	50.0758
	1399	42	0.25	HCC1569 MCT2	1	3	46.3776	0.632949			1399	42	0.25	HCC1569 MCT2	1	3	1194.17	63.985
	1400	42	0.25	HCC1569 MCT2	10	3	59.9951	1.80789			1400	42	0.25	HCC1569 MCT2	10	3	1003.33	36.9098
	1401	42	0.25	HCC1569 MCT2	2	3	56.594	3.11036			1401	42	0.25	HCC1569 MCT2	2	3	1089.67	52.6316
	1402	42	0.25	HCC1569 MCT2	3	3	57.5322	1.03528			1402	42	0.25	HCC1569 MCT2	3	3	981.5	77.7801
	1403	42	0.25	HCC1569 MCT2	8	3	60.7079	0.656083			1403	42	0.25	HCC1569 MCT2	8	3	1058.83	130.592
	1404	42	0.25	HCC1569 MCT2	9	3	61.7496	0.927841			1404	42	0.25	HCC1569 MCT2	9	3	1103.33	124.62
	1405	42	0.5	HCC1569 EV	1	3	55.4434	2.80693			1405	42	0.5	HCC1569 EV	1	3	965.833	67.3523
	1406	42	0.5	HCC1569 EV	10	3	59.9439	0.709226			1406	42	0.5	HCC1569 EV	10	3	952.5	27.6225
	1407	42	0.5	HCC1569 EV	2	3	58.58	1.072			1407	42	0.5	HCC1569 EV	2	3	928.333	178.54
	1408	42	0.5	HCC1569 EV	3	3	55.1019	2.31301			1408	42	0.5	HCC1569 EV	3	3	830.667	173.192
	1409	42	0.5	HCC1569 EV	8	3	57.9166	0.808521			1409	42	0.5	HCC1569 EV	8	3	839.333	126.998
	1410	42	0.5	HCC1569 EV	9	3	63.5294	0.548912			1410	42	0.5	HCC1569 EV	9	3	934.833	147.063
	1411	42	0.5	HCC1569 MCT2	1	3	42.5828	2.05442			1411	42	0.5	HCC1569 MCT2	1	3	1400	147.327
	1412	42	0.5	HCC1569 MCT2	10	3	61.0217	1.18998			1412	42	0.5	HCC1569 MCT2	10	3	1107.5	111.285
	1413	42	0.5	HCC1569 MCT2	2	3	53.3361	1.63523			1413	42	0.5	HCC1569 MCT2	2	3	1134.17	125.971
	1414	42	0.5	HCC1569 MCT2	3	3	55.6705	1.23343			1414	42	0.5	HCC1569 MCT2	3	3	948.167	53.9823
	1415	42	0.5	HCC1569 MCT2	8	3	60.1009	2.20246			1415	42	0.5	HCC1569 MCT2	8	3	1076.5	124.214
	1416	42	0.5	HCC1569 MCT2	9	3	62.5839	0.220957			1416	42	0.5	HCC1569 MCT2	9	3	1009.83	132.891
	1417	42	1	HCC1569 EV	1	3	51.5183	2.36623			1417	42	1	HCC1569 EV	1	3	795.167	109.422
	1418	42	1	HCC1569 EV	10	3	59.3546	1.74226			1418	42	1	HCC1569 EV	10	3	826.333	61.1991
	1419	42	1	HCC1569 EV	2	3	57.7003	1.7029			1419	42	1	HCC1569 EV	2	3	875	114.26
	1420	42	1	HCC1569 EV	3	3	50.5359	2.51005			1420	42	1	HCC1569 EV	3	3	664.333	153.175
	1421	42	1	HCC1569 EV	8	3	56.1281	1.19617			1421	42	1	HCC1569 EV	8	3	697.833	69.1381
	1422	42	1	HCC1569 EV	9	3	62.0533	2.15335			1422	42	1	HCC1569 EV	9	3	897.333	104.399
	1423	42	1	HCC1569 MCT2	1	3	36.376	0.718058			1423	42	1	HCC1569 MCT2	1	3	2404.33	216.577
	1424	42	1	HCC1569 MCT2	10	3	61.5767	0.895252			1424	42	1	HCC1569 MCT2	10	3	1025.83	118.119
	1425	42	1	HCC1569 MCT2	2	3	49.4853	0.324572			1425	42	1	HCC1569 MCT2	2	3	948.167	74.085
	1426	42	1	HCC1569 MCT2	3	3	50.4922	3.24998			1426	42	1	HCC1569 MCT2	3	3	894.833	84.1016
	1427	42	1	HCC1569 MCT2	8	3	60.7969	1.22174			1427	42	1	HCC1569 MCT2	8	3	992.333	215.187
	1428	42	1	HCC1569 MCT2	9	3	60.4061	0.61497			1428	42	1	HCC1569 MCT2	9	3	1012.17	34.1845
	1429	42	2	HCC1569 EV	1	3	45.1494	2.13837			1429	42	2	HCC1569 EV	1	3	815.167	25.181
	1430	42	2	HCC1569 EV	10	3	58.3185	2.14966			1430	42	2	HCC1569 EV	10	3	706.333	124.409
	1431	42	2	HCC1569 EV	2	3	51.765	0.904815			1431	42	2	HCC1569 EV	2	3	877.333	113.588
	1432	42	2	HCC1569 EV	3	3	43.6874	1.26412			1432	42	2	HCC1569 EV	3	3	1346.83	432.373
	1433	42	2	HCC1569 EV	8	3	56.9851	1.75624			1433	42	2	HCC1569 EV	8	3	739.5	84.3253
	1434	42	2	HCC1569 EV	9	3	50.4264	3.12525			1434	42	2	HCC1569 EV	9	3	1761.17	443.971
	1435	42	2	HCC1569 MCT2	1	3	32.44	1.0513			1435	42	2	HCC1569 MCT2	1	3	3171	64.3953
	1436	42	2	HCC1569 MCT2	10	3	61.9923	0.862609			1436	42	2	HCC1569 MCT2	10	3	841.667	139.797
	1437	42	2	HCC1569 MCT2	2	3	44.5506	0.760903			1437	42	2	HCC1569 MCT2	2	3	1225.17	321.796
	1438	42	2	HCC1569 MCT2	3	3	42.8119	4.98289			1438	42	2	HCC1569 MCT2	3	3	2200.33	737.477
	1439	42	2	HCC1569 MCT2	8	3	56.2021	0.676321			1439	42	2	HCC1569 MCT2	8	3	923.667	102.145
	1440	42	2	HCC1569 MCT2	9	3	52.7462	5.26739			1440	42	2	HCC1569 MCT2	9	3	2426.17	1006.46
	1441	45	0	HCC1569 EV	1	3	58.1893	3.05023			1441	45	0	HCC1569 EV	1	3	804.167	163.092
	1442	45	0	HCC1569 EV	10	3	64.26	1.27649			1442	45	0	HCC1569 EV	10	3	1096.67	139.75
	1443	45	0	HCC1569 EV	2	3	62.6333	2.64023			1443	45	0	HCC1569 EV	2	3	886	74.8014
	1444	45	0	HCC1569 EV	3	3	61.014	1.50781			1444	45	0	HCC1569 EV	3	3	890.5	143.792
	1445	45	0	HCC1569 EV	8	3	62.1961	1.10032			1445	45	0	HCC1569 EV	8	3	985.833	37.5178
	1446	45	0	HCC1569 EV	9	3	65.8686	2.6927			1446	45	0	HCC1569 EV	9	3	910.5	213.984
	1447	45	0	HCC1569 MCT2	1	3	58.7596	0.758143			1447	45	0	HCC1569 MCT2	1	3	1074.33	90.6564
	1448	45	0	HCC1569 MCT2	10	3	60.7949	4.29696			1448	45	0	HCC1569 MCT2	10	3	1074.5	80.3788
	1449	45	0	HCC1569 MCT2	2	3	60.7896	2.56583			1449	45	0	HCC1569 MCT2	2	3	994.5	67.8215
	1450	45	0	HCC1569 MCT2	3	3	60.6344	1.82482			1450	45	0	HCC1569 MCT2	3	3	1034.67	64.3843
	1451	45	0	HCC1569 MCT2	8	3	61.3133	0.774624			1451	45	0	HCC1569 MCT2	8	3	1065.5	130.69
	1452	45	0	HCC1569 MCT2	9	3	60.4537	1.12755			1452	45	0	HCC1569 MCT2	9	3	1038.83	50.362
	1453	45	0.03125	HCC1569 EV	1	3	60.1249	1.83674			1453	45	0.03125	HCC1569 EV	1	3	930.333	246.271
	1454	45	0.03125	HCC1569 EV	10	3	64.3139	0.731362			1454	45	0.03125	HCC1569 EV	10	3	1067.83	119.344
	1455	45	0.03125	HCC1569 EV	2	3	62.9537	1.66744			1455	45	0.03125	HCC1569 EV	2	3	1018.83	27.8224
	1456	45	0.03125	HCC1569 EV	3	3	62.5768	3.40114			1456	45	0.03125	HCC1569 EV	3	3	1008	150.35
	1457	45	0.03125	HCC1569 EV	8	3	64.6234	3.142			1457	45	0.03125	HCC1569 EV	8	3	961.5	125.794
	1458	45	0.03125	HCC1569 EV	9	3	68.2817	1.75656			1458	45	0.03125	HCC1569 EV	9	3	1140.83	110.533
	1459	45	0.03125	HCC1569 MCT2	1	3	58.374	1.28409			1459	45	0.03125	HCC1569 MCT2	1	3	1052	176.046
	1460	45	0.03125	HCC1569 MCT2	10	3	63.6439	3.26647			1460	45	0.03125	HCC1569 MCT2	10	3	987.833	96.2215
	1461	45	0.03125	HCC1569 MCT2	2	3	62.161	0.532391			1461	45	0.03125	HCC1569 MCT2	2	3	1092.17	36.7979
	1462	45	0.03125	HCC1569 MCT2	3	3	61.3336	0.579034			1462	45	0.03125	HCC1569 MCT2	3	3	1092.17	156.589
	1463	45	0.03125	HCC1569 MCT2	8	3	60.8203	0.945945			1463	45	0.03125	HCC1569 MCT2	8	3	1034.67	139.324
	1464	45	0.03125	HCC1569 MCT2	9	3	60.6953	0.167992			1464	45	0.03125	HCC1569 MCT2	9	3	1067.67	185.885
	1465	45	0.0625	HCC1569 EV	1	3	61.9567	1.3415			1465	45	0.0625	HCC1569 EV	1	3	837.167	30.4973
	1466	45	0.0625	HCC1569 EV	10	3	64.8111	2.95305			1466	45	0.0625	HCC1569 EV	10	3	983.667	87.8768
	1467	45	0.0625	HCC1569 EV	2	3	63.6768	4.90424			1467	45	0.0625	HCC1569 EV	2	3	1008.17	68.2373
	1468	45	0.0625	HCC1569 EV	3	3	61.947	1.78609			1468	45	0.0625	HCC1569 EV	3	3	921.667	95.7292
	1469	45	0.0625	HCC1569 EV	8	3	61.585	0.795261			1469	45	0.0625	HCC1569 EV	8	3	877.167	103.779
	1470	45	0.0625	HCC1569 EV	9	3	66.5342	2.77179			1470	45	0.0625	HCC1569 EV	9	3	1041.33	174.684
	1471	45	0.0625	HCC1569 MCT2	1	3	55.1788	0.509618			1471	45	0.0625	HCC1569 MCT2	1	3	961.333	43.2907
	1472	45	0.0625	HCC1569 MCT2	10	3	63.9088	3.6139			1472	45	0.0625	HCC1569 MCT2	10	3	941.667	146.009
	1473	45	0.0625	HCC1569 MCT2	2	3	61.9902	1.08483			1473	45	0.0625	HCC1569 MCT2	2	3	1092.17	201.227
	1474	45	0.0625	HCC1569 MCT2	3	3	60.5233	1.77578			1474	45	0.0625	HCC1569 MCT2	3	3	1112	141.263
	1475	45	0.0625	HCC1569 MCT2	8	3	63.2088	1.38939			1475	45	0.0625	HCC1569 MCT2	8	3	1038.83	66.3482
	1476	45	0.0625	HCC1569 MCT2	9	3	60.9088	2.37856			1476	45	0.0625	HCC1569 MCT2	9	3	1001.33	124.306
	1477	45	0.125	HCC1569 EV	1	3	60.7825	1.45895			1477	45	0.125	HCC1569 EV	1	3	908.333	95.2055
	1478	45	0.125	HCC1569 EV	10	3	65.1008	0.927886			1478	45	0.125	HCC1569 EV	10	3	985.833	163.262
	1479	45	0.125	HCC1569 EV	2	3	64.8779	4.23831			1479	45	0.125	HCC1569 EV	2	3	910.5	188.274
	1480	45	0.125	HCC1569 EV	3	3	60.0224	3.0102			1480	45	0.125	HCC1569 EV	3	3	992.5	67.1956
	1481	45	0.125	HCC1569 EV	8	3	61.5819	0.56931			1481	45	0.125	HCC1569 EV	8	3	928.167	136.593
	1482	45	0.125	HCC1569 EV	9	3	68.9364	2.5164			1482	45	0.125	HCC1569 EV	9	3	1200.67	38.8405
	1483	45	0.125	HCC1569 MCT2	1	3	51.3525	2.1508			1483	45	0.125	HCC1569 MCT2	1	3	1100.83	208.303
	1484	45	0.125	HCC1569 MCT2	10	3	64.8253	2.13859			1484	45	0.125	HCC1569 MCT2	10	3	1087.67	107.532
	1485	45	0.125	HCC1569 MCT2	2	3	59.2088	0.565335			1485	45	0.125	HCC1569 MCT2	2	3	1152	138.231
	1486	45	0.125	HCC1569 MCT2	3	3	60.6832	1.47197			1486	45	0.125	HCC1569 MCT2	3	3	1098.67	96.8947
	1487	45	0.125	HCC1569 MCT2	8	3	62.6625	0.361135			1487	45	0.125	HCC1569 MCT2	8	3	976.667	151.864
	1488	45	0.125	HCC1569 MCT2	9	3	64.183	1.55449			1488	45	0.125	HCC1569 MCT2	9	3	1105.33	81.4499
	1489	45	0.25	HCC1569 EV	1	3	59.7728	2.14358			1489	45	0.25	HCC1569 EV	1	3	987.833	168.849
	1490	45	0.25	HCC1569 EV	10	3	65.4322	3.07393			1490	45	0.25	HCC1569 EV	10	3	1123.17	17.4809
	1491	45	0.25	HCC1569 EV	2	3	64.2098	1.01303			1491	45	0.25	HCC1569 EV	2	3	1012.33	66.6227
	1492	45	0.25	HCC1569 EV	3	3	58.4839	2.70733			1492	45	0.25	HCC1569 EV	3	3	901.667	119.4
	1493	45	0.25	HCC1569 EV	8	3	60.7333	1.63892			1493	45	0.25	HCC1569 EV	8	3	1012.33	170.782
	1494	45	0.25	HCC1569 EV	9	3	67.4524	2.6673			1494	45	0.25	HCC1569 EV	9	3	1043.33	81.7654
	1495	45	0.25	HCC1569 MCT2	1	3	47.5291	1.27168			1495	45	0.25	HCC1569 MCT2	1	3	1345	37.7227
	1496	45	0.25	HCC1569 MCT2	10	3	63.9812	1.70714			1496	45	0.25	HCC1569 MCT2	10	3	1169.83	46.188
	1497	45	0.25	HCC1569 MCT2	2	3	59.9239	2.73697			1497	45	0.25	HCC1569 MCT2	2	3	1125.5	81.1773
	1498	45	0.25	HCC1569 MCT2	3	3	60.6805	1.3301			1498	45	0.25	HCC1569 MCT2	3	3	1041.17	140.189
	1499	45	0.25	HCC1569 MCT2	8	3	63.5005	1.60197			1499	45	0.25	HCC1569 MCT2	8	3	1138.67	192.079
	1500	45	0.25	HCC1569 MCT2	9	3	65.5691	1.02814			1500	45	0.25	HCC1569 MCT2	9	3	1314	154.495
	1501	45	0.5	HCC1569 EV	1	3	58.2487	3.54091			1501	45	0.5	HCC1569 EV	1	3	1058.83	105.192
	1502	45	0.5	HCC1569 EV	10	3	64.5587	0.801543			1502	45	0.5	HCC1569 EV	10	3	1083.33	76.5659
	1503	45	0.5	HCC1569 EV	2	3	61.4562	1.29449			1503	45	0.5	HCC1569 EV	2	3	994.333	147.982
	1504	45	0.5	HCC1569 EV	3	3	58.2454	1.68731			1504	45	0.5	HCC1569 EV	3	3	897	129.642
	1505	45	0.5	HCC1569 EV	8	3	61.7881	1.0287			1505	45	0.5	HCC1569 EV	8	3	968	77.0763
	1506	45	0.5	HCC1569 EV	9	3	68.2814	0.429514			1506	45	0.5	HCC1569 EV	9	3	1101	90.5704
	1507	45	0.5	HCC1569 MCT2	1	3	43.5323	2.01292			1507	45	0.5	HCC1569 MCT2	1	3	1646.33	118.391
	1508	45	0.5	HCC1569 MCT2	10	3	64.1933	1.62919			1508	45	0.5	HCC1569 MCT2	10	3	1282.83	91.3788
	1509	45	0.5	HCC1569 MCT2	2	3	55.5889	1.03501			1509	45	0.5	HCC1569 MCT2	2	3	1318.5	116.145
	1510	45	0.5	HCC1569 MCT2	3	3	58.8949	1.27535			1510	45	0.5	HCC1569 MCT2	3	3	1054.5	106.127
	1511	45	0.5	HCC1569 MCT2	8	3	63.6484	3.05538			1511	45	0.5	HCC1569 MCT2	8	3	1147.5	93.326
	1512	45	0.5	HCC1569 MCT2	9	3	66.9455	0.182742			1512	45	0.5	HCC1569 MCT2	9	3	1165.33	113.072
	1513	45	1	HCC1569 EV	1	3	53.7316	2.56963			1513	45	1	HCC1569 EV	1	3	939.167	71.2326
	1514	45	1	HCC1569 EV	10	3	63.8091	1.41362			1514	45	1	HCC1569 EV	10	3	947.833	82.4808
	1515	45	1	HCC1569 EV	2	3	61.2841	2.06289			1515	45	1	HCC1569 EV	2	3	1019	120.788
	1516	45	1	HCC1569 EV	3	3	52.9883	2.25208			1516	45	1	HCC1569 EV	3	3	737.5	155.07
	1517	45	1	HCC1569 EV	8	3	59.5028	1.54928			1517	45	1	HCC1569 EV	8	3	810.5	59.0953
	1518	45	1	HCC1569 EV	9	3	67.138	1.51855			1518	45	1	HCC1569 EV	9	3	1154.17	103.852
	1519	45	1	HCC1569 MCT2	1	3	36.6538	1.03129			1519	45	1	HCC1569 MCT2	1	3	3113.5	260.301
	1520	45	1	HCC1569 MCT2	10	3	65.5616	1.17317			1520	45	1	HCC1569 MCT2	10	3	1163.17	173.443
	1521	45	1	HCC1569 MCT2	2	3	51.0656	0.617618			1521	45	1	HCC1569 MCT2	2	3	1030.17	111.131
	1522	45	1	HCC1569 MCT2	3	3	52.6099	3.26845			1522	45	1	HCC1569 MCT2	3	3	968	106.127
	1523	45	1	HCC1569 MCT2	8	3	64.2094	0.826522			1523	45	1	HCC1569 MCT2	8	3	1076.33	206.565
	1524	45	1	HCC1569 MCT2	9	3	64.3228	1.13864			1524	45	1	HCC1569 MCT2	9	3	1132.17	77.0622
	1525	45	2	HCC1569 EV	1	3	46.4603	2.40172			1525	45	2	HCC1569 EV	1	3	917.167	78.1606
	1526	45	2	HCC1569 EV	10	3	62.7724	1.70674			1526	45	2	HCC1569 EV	10	3	857.333	126.764
	1527	45	2	HCC1569 EV	2	3	54.2033	0.926648			1527	45	2	HCC1569 EV	2	3	1025.83	91.7528
	1528	45	2	HCC1569 EV	3	3	45.2733	1.87717			1528	45	2	HCC1569 EV	3	3	1482.17	409.738
	1529	45	2	HCC1569 EV	8	3	60.9224	1.8308			1529	45	2	HCC1569 EV	8	3	837.167	121.657
	1530	45	2	HCC1569 EV	9	3	55.4686	3.37008			1530	45	2	HCC1569 EV	9	3	2280	572.004
	1531	45	2	HCC1569 MCT2	1	3	32.7793	1.18489			1531	45	2	HCC1569 MCT2	1	3	4126.17	84.0555
	1532	45	2	HCC1569 MCT2	10	3	65.3393	0.766809			1532	45	2	HCC1569 MCT2	10	3	996.833	47.9826
	1533	45	2	HCC1569 MCT2	2	3	45.2438	1.36466			1533	45	2	HCC1569 MCT2	2	3	1369	289.305
	1534	45	2	HCC1569 MCT2	3	3	43.7285	5.12119			1534	45	2	HCC1569 MCT2	3	3	2318	744.893
	1535	45	2	HCC1569 MCT2	8	3	59.4507	1.28555			1535	45	2	HCC1569 MCT2	8	3	985.667	48.3356
	1536	45	2	HCC1569 MCT2	9	3	55.9263	5.30034			1536	45	2	HCC1569 MCT2	9	3	2738.5	1163.15
	1537	48	0	HCC1569 EV	1	3	61.8265	2.95006			1537	48	0	HCC1569 EV	1	3	828.5	136.825
	1538	48	0	HCC1569 EV	10	3	66.4955	1.87469			1538	48	0	HCC1569 EV	10	3	1061.17	119.804
	1539	48	0	HCC1569 EV	2	3	65.6136	2.52785			1539	48	0	HCC1569 EV	2	3	957	120.854
	1540	48	0	HCC1569 EV	3	3	64.0443	1.55388			1540	48	0	HCC1569 EV	3	3	894.833	120.604
	1541	48	0	HCC1569 EV	8	3	64.6921	0.761549			1541	48	0	HCC1569 EV	8	3	1032.33	21.6468
	1542	48	0	HCC1569 EV	9	3	68.3413	2.60418			1542	48	0	HCC1569 EV	9	3	925.833	209.973
	1543	48	0	HCC1569 MCT2	1	3	61.3986	0.668668			1543	48	0	HCC1569 MCT2	1	3	1103.17	47.9122
	1544	48	0	HCC1569 MCT2	10	3	63.7241	3.95376			1544	48	0	HCC1569 MCT2	10	3	1074.33	40.6981
	1545	48	0	HCC1569 MCT2	2	3	63.676	2.72345			1545	48	0	HCC1569 MCT2	2	3	1038.67	103.262
	1546	48	0	HCC1569 MCT2	3	3	63.6169	2.20972			1546	48	0	HCC1569 MCT2	3	3	1039	51.5291
	1547	48	0	HCC1569 MCT2	8	3	63.8458	0.264378			1547	48	0	HCC1569 MCT2	8	3	1105.5	145.925
	1548	48	0	HCC1569 MCT2	9	3	63.5719	1.64301			1548	48	0	HCC1569 MCT2	9	3	1012.5	23.3506
	1549	48	0.03125	HCC1569 EV	1	3	62.5168	1.79257			1549	48	0.03125	HCC1569 EV	1	3	954.667	199.541
	1550	48	0.03125	HCC1569 EV	10	3	66.4454	0.189916			1550	48	0.03125	HCC1569 EV	10	3	996.667	30.5505
	1551	48	0.03125	HCC1569 EV	2	3	65.7866	1.57492			1551	48	0.03125	HCC1569 EV	2	3	1056.67	50.3322
	1552	48	0.03125	HCC1569 EV	3	3	65.2228	2.74499			1552	48	0.03125	HCC1569 EV	3	3	1007.83	173.439
	1553	48	0.03125	HCC1569 EV	8	3	67.4936	3.21322			1553	48	0.03125	HCC1569 EV	8	3	1034.5	171.351
	1554	48	0.03125	HCC1569 EV	9	3	71.0675	1.28644			1554	48	0.03125	HCC1569 EV	9	3	1123	124.214
	1555	48	0.03125	HCC1569 MCT2	1	3	61.4058	1.35471			1555	48	0.03125	HCC1569 MCT2	1	3	1121	234.357
	1556	48	0.03125	HCC1569 MCT2	10	3	66.0646	3.35985			1556	48	0.03125	HCC1569 MCT2	10	3	994.5	174.046
	1557	48	0.03125	HCC1569 MCT2	2	3	64.3565	0.434347			1557	48	0.03125	HCC1569 MCT2	2	3	1140.83	66.6058
	1558	48	0.03125	HCC1569 MCT2	3	3	63.4862	0.488824			1558	48	0.03125	HCC1569 MCT2	3	3	1067.83	143.336
	1559	48	0.03125	HCC1569 MCT2	8	3	63.9691	0.687496			1559	48	0.03125	HCC1569 MCT2	8	3	1050	87.2296
	1560	48	0.03125	HCC1569 MCT2	9	3	63.9493	0.52181			1560	48	0.03125	HCC1569 MCT2	9	3	1085.5	166.682
	1561	48	0.0625	HCC1569 EV	1	3	65.0383	1.1382			1561	48	0.0625	HCC1569 EV	1	3	903.833	60.8283
	1562	48	0.0625	HCC1569 EV	10	3	67.4291	3.33822			1562	48	0.0625	HCC1569 EV	10	3	959.333	93.1589
	1563	48	0.0625	HCC1569 EV	2	3	66.5275	4.99756			1563	48	0.0625	HCC1569 EV	2	3	1041.33	26.7036
	1564	48	0.0625	HCC1569 EV	3	3	64.2618	1.4561			1564	48	0.0625	HCC1569 EV	3	3	972.333	55.6649
	1565	48	0.0625	HCC1569 EV	8	3	64.4731	1.29944			1565	48	0.0625	HCC1569 EV	8	3	919.167	27.5424
	1566	48	0.0625	HCC1569 EV	9	3	68.7665	3.10428			1566	48	0.0625	HCC1569 EV	9	3	1065.33	158.496
	1567	48	0.0625	HCC1569 MCT2	1	3	57.6462	0.829796			1567	48	0.0625	HCC1569 MCT2	1	3	983.667	70.3959
	1568	48	0.0625	HCC1569 MCT2	10	3	66.1243	3.75305			1568	48	0.0625	HCC1569 MCT2	10	3	925.833	156.013
	1569	48	0.0625	HCC1569 MCT2	2	3	65.0268	1.2104			1569	48	0.0625	HCC1569 MCT2	2	3	1121	155.888
	1570	48	0.0625	HCC1569 MCT2	3	3	63.09	2.13668			1570	48	0.0625	HCC1569 MCT2	3	3	1101	169.069
	1571	48	0.0625	HCC1569 MCT2	8	3	66.2628	1.51356			1571	48	0.0625	HCC1569 MCT2	8	3	1096.33	96.6726
	1572	48	0.0625	HCC1569 MCT2	9	3	63.3847	2.92482			1572	48	0.0625	HCC1569 MCT2	9	3	956.833	143.78
	1573	48	0.125	HCC1569 EV	1	3	63.435	1.07658			1573	48	0.125	HCC1569 EV	1	3	956.833	17.7647
	1574	48	0.125	HCC1569 EV	10	3	67.7253	0.62879			1574	48	0.125	HCC1569 EV	10	3	956.833	180.943
	1575	48	0.125	HCC1569 EV	2	3	67.0029	4.30611			1575	48	0.125	HCC1569 EV	2	3	945.833	178.01
	1576	48	0.125	HCC1569 EV	3	3	63.2682	2.92814			1576	48	0.125	HCC1569 EV	3	3	1005.67	84.9946
	1577	48	0.125	HCC1569 EV	8	3	64.4032	1.50541			1577	48	0.125	HCC1569 EV	8	3	976.833	119.75
	1578	48	0.125	HCC1569 EV	9	3	70.795	2.12002			1578	48	0.125	HCC1569 EV	9	3	1132	39.1248
	1579	48	0.125	HCC1569 MCT2	1	3	52.6395	2.2621			1579	48	0.125	HCC1569 MCT2	1	3	1154.33	228.71
	1580	48	0.125	HCC1569 MCT2	10	3	67.9067	2.90733			1580	48	0.125	HCC1569 MCT2	10	3	1036.67	103.162
	1581	48	0.125	HCC1569 MCT2	2	3	61.5566	0.740741			1581	48	0.125	HCC1569 MCT2	2	3	1189.5	156.873
	1582	48	0.125	HCC1569 MCT2	3	3	63.1779	1.83859			1582	48	0.125	HCC1569 MCT2	3	3	1145.5	36.5411
	1583	48	0.125	HCC1569 MCT2	8	3	65.5959	0.246911			1583	48	0.125	HCC1569 MCT2	8	3	999	135.716
	1584	48	0.125	HCC1569 MCT2	9	3	66.7463	1.16269			1584	48	0.125	HCC1569 MCT2	9	3	1123.33	89.5298
	1585	48	0.25	HCC1569 EV	1	3	61.5418	2.39263			1585	48	0.25	HCC1569 EV	1	3	1021	181.497
	1586	48	0.25	HCC1569 EV	10	3	67.3937	2.15878			1586	48	0.25	HCC1569 EV	10	3	1027.83	60.4676
	1587	48	0.25	HCC1569 EV	2	3	66.5334	1.30111			1587	48	0.25	HCC1569 EV	2	3	1030.17	121.984
	1588	48	0.25	HCC1569 EV	3	3	60.4236	2.13237			1588	48	0.25	HCC1569 EV	3	3	903.5	89.2511
	1589	48	0.25	HCC1569 EV	8	3	63.6613	1.9422			1589	48	0.25	HCC1569 EV	8	3	1028	180.176
	1590	48	0.25	HCC1569 EV	9	3	69.5362	2.23328			1590	48	0.25	HCC1569 EV	9	3	1045.5	110.412
	1591	48	0.25	HCC1569 MCT2	1	3	48.0866	1.1252			1591	48	0.25	HCC1569 MCT2	1	3	1462.5	69.9768
	1592	48	0.25	HCC1569 MCT2	10	3	67.1269	2.03338			1592	48	0.25	HCC1569 MCT2	10	3	1196.17	46.5358
	1593	48	0.25	HCC1569 MCT2	2	3	62.0851	2.71826			1593	48	0.25	HCC1569 MCT2	2	3	1127.5	33.4776
	1594	48	0.25	HCC1569 MCT2	3	3	62.9395	1.22438			1594	48	0.25	HCC1569 MCT2	3	3	1083.17	150.263
	1595	48	0.25	HCC1569 MCT2	8	3	66.5983	1.25229			1595	48	0.25	HCC1569 MCT2	8	3	1160.67	182.039
	1596	48	0.25	HCC1569 MCT2	9	3	67.8027	1.21437			1596	48	0.25	HCC1569 MCT2	9	3	1267.33	163.696
	1597	48	0.5	HCC1569 EV	1	3	60.324	3.31684			1597	48	0.5	HCC1569 EV	1	3	1054.5	96.3483
	1598	48	0.5	HCC1569 EV	10	3	66.293	1.21466			1598	48	0.5	HCC1569 EV	10	3	1045.67	126.223
	1599	48	0.5	HCC1569 EV	2	3	64.1999	1.06245			1599	48	0.5	HCC1569 EV	2	3	1023.5	100.433
	1600	48	0.5	HCC1569 EV	3	3	60.1895	2.36009			1600	48	0.5	HCC1569 EV	3	3	930.333	83.2006
	1601	48	0.5	HCC1569 EV	8	3	64.3042	0.602474			1601	48	0.5	HCC1569 EV	8	3	965.667	125.045
	1602	48	0.5	HCC1569 EV	9	3	70.1187	0.922363			1602	48	0.5	HCC1569 EV	9	3	1030	69.9768
	1603	48	0.5	HCC1569 MCT2	1	3	43.1426	2.32917			1603	48	0.5	HCC1569 MCT2	1	3	1770.33	94.3509
	1604	48	0.5	HCC1569 MCT2	10	3	67.5937	1.86717			1604	48	0.5	HCC1569 MCT2	10	3	1285	221.527
	1605	48	0.5	HCC1569 MCT2	2	3	57.3609	1.02279			1605	48	0.5	HCC1569 MCT2	2	3	1309.33	113.446
	1606	48	0.5	HCC1569 MCT2	3	3	61.121	1.25137			1606	48	0.5	HCC1569 MCT2	3	3	1107.67	74.085
	1607	48	0.5	HCC1569 MCT2	8	3	66.8331	3.27582			1607	48	0.5	HCC1569 MCT2	8	3	1163.17	82.9613
	1608	48	0.5	HCC1569 MCT2	9	3	69.6568	0.336307			1608	48	0.5	HCC1569 MCT2	9	3	1169.5	134.483
	1609	48	1	HCC1569 EV	1	3	54.2065	2.37987			1609	48	1	HCC1569 EV	1	3	972.333	108.042
	1610	48	1	HCC1569 EV	10	3	65.9758	1.70887			1610	48	1	HCC1569 EV	10	3	974.667	88.4482
	1611	48	1	HCC1569 EV	2	3	63.0394	2.23192			1611	48	1	HCC1569 EV	2	3	1036.67	133
	1612	48	1	HCC1569 EV	3	3	54.6618	2.65051			1612	48	1	HCC1569 EV	3	3	784	118.191
	1613	48	1	HCC1569 EV	8	3	62.7167	1.3485			1613	48	1	HCC1569 EV	8	3	848.333	73.1032
	1614	48	1	HCC1569 EV	9	3	68.6994	0.971635			1614	48	1	HCC1569 EV	9	3	1103.17	70.2377
	1615	48	1	HCC1569 MCT2	1	3	36.0061	1.21878			1615	48	1	HCC1569 MCT2	1	3	3521.17	142.067
	1616	48	1	HCC1569 MCT2	10	3	67.9944	1.34073			1616	48	1	HCC1569 MCT2	10	3	1149.83	109.464
	1617	48	1	HCC1569 MCT2	2	3	51.8051	0.592345			1617	48	1	HCC1569 MCT2	2	3	1136.33	99.5268
	1618	48	1	HCC1569 MCT2	3	3	53.8952	3.29206			1618	48	1	HCC1569 MCT2	3	3	1070	118.191
	1619	48	1	HCC1569 MCT2	8	3	67.1854	1.25985			1619	48	1	HCC1569 MCT2	8	3	1147.33	203.903
	1620	48	1	HCC1569 MCT2	9	3	67.1706	1.08882			1620	48	1	HCC1569 MCT2	9	3	1154	101.81
	1621	48	2	HCC1569 EV	1	3	46.0091	2.73635			1621	48	2	HCC1569 EV	1	3	934.667	90.2695
	1622	48	2	HCC1569 EV	10	3	65.1194	2.04784			1622	48	2	HCC1569 EV	10	3	877.167	143.459
	1623	48	2	HCC1569 EV	2	3	55.5745	1.51783			1623	48	2	HCC1569 EV	2	3	1063.17	60.8283
	1624	48	2	HCC1569 EV	3	3	45.8227	1.56867			1624	48	2	HCC1569 EV	3	3	1468.83	425.657
	1625	48	2	HCC1569 EV	8	3	63.7992	0.912054			1625	48	2	HCC1569 EV	8	3	848.333	125.396
	1626	48	2	HCC1569 EV	9	3	56.6533	3.35085			1626	48	2	HCC1569 EV	9	3	2058.5	534.339
	1627	48	2	HCC1569 MCT2	1	3	31.9719	0.867341			1627	48	2	HCC1569 MCT2	1	3	4711.33	54.2594
	1628	48	2	HCC1569 MCT2	10	3	67.5997	1.73967			1628	48	2	HCC1569 MCT2	10	3	1036.67	68.9934
	1629	48	2	HCC1569 MCT2	2	3	45.4993	1.51729			1629	48	2	HCC1569 MCT2	2	3	1506.67	280.201
	1630	48	2	HCC1569 MCT2	3	3	44.0022	5.41462			1630	48	2	HCC1569 MCT2	3	3	2329	740.882
	1631	48	2	HCC1569 MCT2	8	3	62.1872	0.981812			1631	48	2	HCC1569 MCT2	8	3	1043.33	64.291
	1632	48	2	HCC1569 MCT2	9	3	56.6386	5.23161			1632	48	2	HCC1569 MCT2	9	3	2661.17	1116.24
	1633	51	0	HCC1569 EV	1	3	64.6716	3.01096			1633	51	0	HCC1569 EV	1	3	897	115.913
	1634	51	0	HCC1569 EV	10	3	69.159	2.07514			1634	51	0	HCC1569 EV	10	3	1120.83	133.053
	1635	51	0	HCC1569 EV	2	3	68.9125	2.96105			1635	51	0	HCC1569 EV	2	3	996.833	113.241
	1636	51	0	HCC1569 EV	3	3	66.717	1.59557			1636	51	0	HCC1569 EV	3	3	917.167	202.861
	1637	51	0	HCC1569 EV	8	3	67.887	1.02299			1637	51	0	HCC1569 EV	8	3	1067.83	61.7137
	1638	51	0	HCC1569 EV	9	3	71.0813	3.18509			1638	51	0	HCC1569 EV	9	3	985.667	192.558
	1639	51	0	HCC1569 MCT2	1	3	64.4407	0.641273			1639	51	0	HCC1569 MCT2	1	3	1174	58.3159
	1640	51	0	HCC1569 MCT2	10	3	66.5986	3.06528			1640	51	0	HCC1569 MCT2	10	3	1154.17	130.11
	1641	51	0	HCC1569 MCT2	2	3	66.7355	2.26834			1641	51	0	HCC1569 MCT2	2	3	1134.17	83.1645
	1642	51	0	HCC1569 MCT2	3	3	66.2425	2.88805			1642	51	0	HCC1569 MCT2	3	3	1074.33	60.302
	1643	51	0	HCC1569 MCT2	8	3	67.2373	0.358881			1643	51	0	HCC1569 MCT2	8	3	1136.5	172.772
	1644	51	0	HCC1569 MCT2	9	3	66.6504	1.27422			1644	51	0	HCC1569 MCT2	9	3	1065.5	84.3253
	1645	51	0.03125	HCC1569 EV	1	3	65.5799	1.37633			1645	51	0.03125	HCC1569 EV	1	3	1061.17	249.438
	1646	51	0.03125	HCC1569 EV	10	3	69.8227	0.403674			1646	51	0.03125	HCC1569 EV	10	3	1089.83	65.2617
	1647	51	0.03125	HCC1569 EV	2	3	68.4064	0.13523			1647	51	0.03125	HCC1569 EV	2	3	1109.83	52.7265
	1648	51	0.03125	HCC1569 EV	3	3	67.3142	3.41297			1648	51	0.03125	HCC1569 EV	3	3	1083.17	196.077
	1649	51	0.03125	HCC1569 EV	8	3	69.8431	2.98383			1649	51	0.03125	HCC1569 EV	8	3	1160.83	182.76
	1650	51	0.03125	HCC1569 EV	9	3	73.6747	0.609268			1650	51	0.03125	HCC1569 EV	9	3	1183	50.0675
	1651	51	0.03125	HCC1569 MCT2	1	3	63.7058	1.70638			1651	51	0.03125	HCC1569 MCT2	1	3	1200.67	199.444
	1652	51	0.03125	HCC1569 MCT2	10	3	69.0947	3.64819			1652	51	0.03125	HCC1569 MCT2	10	3	1076.5	126.132
	1653	51	0.03125	HCC1569 MCT2	2	3	67.6612	0.399642			1653	51	0.03125	HCC1569 MCT2	2	3	1209.5	108.7
	1654	51	0.03125	HCC1569 MCT2	3	3	66.2644	1.11162			1654	51	0.03125	HCC1569 MCT2	3	3	1131.83	176.942
	1655	51	0.03125	HCC1569 MCT2	8	3	66.8623	1.53436			1655	51	0.03125	HCC1569 MCT2	8	3	1116.33	79.7501
	1656	51	0.03125	HCC1569 MCT2	9	3	66.2153	1.05919			1656	51	0.03125	HCC1569 MCT2	9	3	1147.5	169.02
	1657	51	0.0625	HCC1569 EV	1	3	67.7195	2.23694			1657	51	0.0625	HCC1569 EV	1	3	910.667	99.7501
	1658	51	0.0625	HCC1569 EV	10	3	69.8574	3.43271			1658	51	0.0625	HCC1569 EV	10	3	1034.67	72.8223
	1659	51	0.0625	HCC1569 EV	2	3	69.731	4.53047			1659	51	0.0625	HCC1569 EV	2	3	1156.5	80.6024
	1660	51	0.0625	HCC1569 EV	3	3	67.501	2.42633			1660	51	0.0625	HCC1569 EV	3	3	992.333	42.2916
	1661	51	0.0625	HCC1569 EV	8	3	67.2129	0.867992			1661	51	0.0625	HCC1569 EV	8	3	972.5	100.895
	1662	51	0.0625	HCC1569 EV	9	3	71.5864	3.4747			1662	51	0.0625	HCC1569 EV	9	3	1116.67	183.555
	1663	51	0.0625	HCC1569 MCT2	1	3	59.5417	0.978599			1663	51	0.0625	HCC1569 MCT2	1	3	1045.67	31.1943
	1664	51	0.0625	HCC1569 MCT2	10	3	69.2511	4.31334			1664	51	0.0625	HCC1569 MCT2	10	3	961.5	149.803
	1665	51	0.0625	HCC1569 MCT2	2	3	67.8895	0.828233			1665	51	0.0625	HCC1569 MCT2	2	3	1160.83	151.447
	1666	51	0.0625	HCC1569 MCT2	3	3	65.6877	2.20409			1666	51	0.0625	HCC1569 MCT2	3	3	1121	169.781
	1667	51	0.0625	HCC1569 MCT2	8	3	69.0316	2.17303			1667	51	0.0625	HCC1569 MCT2	8	3	1222.83	66.7502
	1668	51	0.0625	HCC1569 MCT2	9	3	67.2781	2.75633			1668	51	0.0625	HCC1569 MCT2	9	3	970.333	99.7501
	1669	51	0.125	HCC1569 EV	1	3	66.4409	1.45711			1669	51	0.125	HCC1569 EV	1	3	1001.17	44.318
	1670	51	0.125	HCC1569 EV	10	3	70.3297	0.290137			1670	51	0.125	HCC1569 EV	10	3	992.167	147.063
	1671	51	0.125	HCC1569 EV	2	3	70.4904	3.68521			1671	51	0.125	HCC1569 EV	2	3	1014.67	140.189
	1672	51	0.125	HCC1569 EV	3	3	65.8631	3.72696			1672	51	0.125	HCC1569 EV	3	3	1043.5	124.42
	1673	51	0.125	HCC1569 EV	8	3	67.879	0.400547			1673	51	0.125	HCC1569 EV	8	3	1074.33	109.046
	1674	51	0.125	HCC1569 EV	9	3	73.878	3.23409			1674	51	0.125	HCC1569 EV	9	3	1182.83	58.0998
	1675	51	0.125	HCC1569 MCT2	1	3	54.3502	1.93817			1675	51	0.125	HCC1569 MCT2	1	3	1191.83	168.803
	1676	51	0.125	HCC1569 MCT2	10	3	70.6137	2.10458			1676	51	0.125	HCC1569 MCT2	10	3	1140.83	113.352
	1677	51	0.125	HCC1569 MCT2	2	3	64.3916	0.554901			1677	51	0.125	HCC1569 MCT2	2	3	1240.67	132.005
	1678	51	0.125	HCC1569 MCT2	3	3	65.962	1.79715			1678	51	0.125	HCC1569 MCT2	3	3	1205.33	79.8316
	1679	51	0.125	HCC1569 MCT2	8	3	69.1826	0.541308			1679	51	0.125	HCC1569 MCT2	8	3	1032.17	143.185
	1680	51	0.125	HCC1569 MCT2	9	3	69.7775	1.34666			1680	51	0.125	HCC1569 MCT2	9	3	1130	52.915
	1681	51	0.25	HCC1569 EV	1	3	64.4622	3.00783			1681	51	0.25	HCC1569 EV	1	3	1063.17	156.597
	1682	51	0.25	HCC1569 EV	10	3	70.5815	3.07352			1682	51	0.25	HCC1569 EV	10	3	1140.83	44.1428
	1683	51	0.25	HCC1569 EV	2	3	70.1926	1.80307			1683	51	0.25	HCC1569 EV	2	3	1076.5	106.5
	1684	51	0.25	HCC1569 EV	3	3	62.7502	1.58077			1684	51	0.25	HCC1569 EV	3	3	952.5	81.5046
	1685	51	0.25	HCC1569 EV	8	3	66.6523	1.23392			1685	51	0.25	HCC1569 EV	8	3	1094.17	152.172
	1686	51	0.25	HCC1569 EV	9	3	72.3996	2.26619			1686	51	0.25	HCC1569 EV	9	3	1065.67	59.9715
	1687	51	0.25	HCC1569 MCT2	1	3	49.0073	1.20204			1687	51	0.25	HCC1569 MCT2	1	3	1502.17	46.5358
	1688	51	0.25	HCC1569 MCT2	10	3	69.6187	1.46899			1688	51	0.25	HCC1569 MCT2	10	3	1282.67	30.5505
	1689	51	0.25	HCC1569 MCT2	2	3	64.8767	2.44809			1689	51	0.25	HCC1569 MCT2	2	3	1234	76.5196
	1690	51	0.25	HCC1569 MCT2	3	3	65.9951	1.51621			1690	51	0.25	HCC1569 MCT2	3	3	1165	140.067
	1691	51	0.25	HCC1569 MCT2	8	3	69.0364	1.57189			1691	51	0.25	HCC1569 MCT2	8	3	1233.67	211.967
	1692	51	0.25	HCC1569 MCT2	9	3	70.9026	1.18474			1692	51	0.25	HCC1569 MCT2	9	3	1356	182.097
	1693	51	0.5	HCC1569 EV	1	3	62.7436	4.00792			1693	51	0.5	HCC1569 EV	1	3	1110	132.954
	1694	51	0.5	HCC1569 EV	10	3	69.5014	1.20832			1694	51	0.5	HCC1569 EV	10	3	1107.83	100.939
	1695	51	0.5	HCC1569 EV	2	3	67.0845	1.13215			1695	51	0.5	HCC1569 EV	2	3	1036.83	63.5262
	1696	51	0.5	HCC1569 EV	3	3	62.3475	1.96832			1696	51	0.5	HCC1569 EV	3	3	968.167	66.8475
	1697	51	0.5	HCC1569 EV	8	3	67.3055	1.61195			1697	51	0.5	HCC1569 EV	8	3	1074.33	163.696
	1698	51	0.5	HCC1569 EV	9	3	73.3042	0.854825			1698	51	0.5	HCC1569 EV	9	3	1107.67	32.8075
	1699	51	0.5	HCC1569 MCT2	1	3	43.2039	2.23199			1699	51	0.5	HCC1569 MCT2	1	3	2031.83	126.722
	1700	51	0.5	HCC1569 MCT2	10	3	69.7588	2.55411			1700	51	0.5	HCC1569 MCT2	10	3	1362.33	260.462
	1701	51	0.5	HCC1569 MCT2	2	3	59.0268	0.823341			1701	51	0.5	HCC1569 MCT2	2	3	1393.5	137.982
	1702	51	0.5	HCC1569 MCT2	3	3	63.9304	1.59714			1702	51	0.5	HCC1569 MCT2	3	3	1191.83	76.8608
	1703	51	0.5	HCC1569 MCT2	8	3	70.3144	3.22305			1703	51	0.5	HCC1569 MCT2	8	3	1218.5	94.0199
	1704	51	0.5	HCC1569 MCT2	9	3	73.1788	0.548895			1704	51	0.5	HCC1569 MCT2	9	3	1254	112.343
	1705	51	1	HCC1569 EV	1	3	55.1744	2.56863			1705	51	1	HCC1569 EV	1	3	1050	128.401
	1706	51	1	HCC1569 EV	10	3	68.0787	1.74526			1706	51	1	HCC1569 EV	10	3	987.833	83.0321
	1707	51	1	HCC1569 EV	2	3	65.8616	1.88323			1707	51	1	HCC1569 EV	2	3	1094.33	190.715
	1708	51	1	HCC1569 EV	3	3	57.0765	2.38385			1708	51	1	HCC1569 EV	3	3	886	109.832
	1709	51	1	HCC1569 EV	8	3	65.3494	1.22562			1709	51	1	HCC1569 EV	8	3	979.333	68.0006
	1710	51	1	HCC1569 EV	9	3	71.3765	1.52811			1710	51	1	HCC1569 EV	9	3	1143	83.4401
	1711	51	1	HCC1569 MCT2	1	3	35.2238	1.40396			1711	51	1	HCC1569 MCT2	1	3	3955.33	207.548
	1712	51	1	HCC1569 MCT2	10	3	71.6341	1.34985			1712	51	1	HCC1569 MCT2	10	3	1196.33	136.122
	1713	51	1	HCC1569 MCT2	2	3	52.8728	0.645162			1713	51	1	HCC1569 MCT2	2	3	1174.17	123.017
	1714	51	1	HCC1569 MCT2	3	3	55.5245	3.53329			1714	51	1	HCC1569 MCT2	3	3	1085.33	142.817
	1715	51	1	HCC1569 MCT2	8	3	70.555	0.554098			1715	51	1	HCC1569 MCT2	8	3	1235.83	237.261
	1716	51	1	HCC1569 MCT2	9	3	70.7595	1.44872			1716	51	1	HCC1569 MCT2	9	3	1249.5	41.5542
	1717	51	2	HCC1569 EV	1	3	46.9122	2.4783			1717	51	2	HCC1569 EV	1	3	1010.17	89.9449
	1718	51	2	HCC1569 EV	10	3	67.2378	1.60719			1718	51	2	HCC1569 EV	10	3	921.333	131.858
	1719	51	2	HCC1569 EV	2	3	56.9171	1.18315			1719	51	2	HCC1569 EV	2	3	1072.17	44.1428
	1720	51	2	HCC1569 EV	3	3	46.5795	1.70184			1720	51	2	HCC1569 EV	3	3	1528.67	441.159
	1721	51	2	HCC1569 EV	8	3	66.824	1.32876			1721	51	2	HCC1569 EV	8	3	883.833	115.798
	1722	51	2	HCC1569 EV	9	3	58.0435	3.82762			1722	51	2	HCC1569 EV	9	3	2069.5	516.713
	1723	51	2	HCC1569 MCT2	1	3	31.5313	0.819417			1723	51	2	HCC1569 MCT2	1	3	5128	73.036
	1724	51	2	HCC1569 MCT2	10	3	71.0754	1.07935			1724	51	2	HCC1569 MCT2	10	3	1096.67	89.5298
	1725	51	2	HCC1569 MCT2	2	3	45.844	1.77856			1725	51	2	HCC1569 MCT2	2	3	1597.5	268.288
	1726	51	2	HCC1569 MCT2	3	3	44.3546	5.64005			1726	51	2	HCC1569 MCT2	3	3	2373.17	703.017
	1727	51	2	HCC1569 MCT2	8	3	65.3447	0.701032			1727	51	2	HCC1569 MCT2	8	3	1043.5	86.2308
	1728	51	2	HCC1569 MCT2	9	3	59.2315	6.67944			1728	51	2	HCC1569 MCT2	9	3	2672.33	1119.08
	1729	54	0	HCC1569 EV	1	3	67.9073	3.63866			1729	54	0	HCC1569 EV	1	3	996.833	46.6431
	1730	54	0	HCC1569 EV	10	3	73.5034	1.5159			1730	54	0	HCC1569 EV	10	3	1229.5	106.891
	1731	54	0	HCC1569 EV	2	3	71.3402	2.86472			1731	54	0	HCC1569 EV	2	3	1039	104.38
	1732	54	0	HCC1569 EV	3	3	70.1508	1.55099			1732	54	0	HCC1569 EV	3	3	994.667	151.818
	1733	54	0	HCC1569 EV	8	3	71.1895	1.42046			1733	54	0	HCC1569 EV	8	3	1178.33	83.1645
	1734	54	0	HCC1569 EV	9	3	74.4496	3.65352			1734	54	0	HCC1569 EV	9	3	1114.33	243.105
	1735	54	0	HCC1569 MCT2	1	3	67.808	0.777105			1735	54	0	HCC1569 MCT2	1	3	1225.17	71.4289
	1736	54	0	HCC1569 MCT2	10	3	69.0309	3.65152			1736	54	0	HCC1569 MCT2	10	3	1227.33	57.027
	1737	54	0	HCC1569 MCT2	2	3	69.9378	2.67506			1737	54	0	HCC1569 MCT2	2	3	1227.33	99.5707
	1738	54	0	HCC1569 MCT2	3	3	68.5323	1.34504			1738	54	0	HCC1569 MCT2	3	3	1098.83	77.3569
	1739	54	0	HCC1569 MCT2	8	3	70.8253	0.745233			1739	54	0	HCC1569 MCT2	8	3	1251.83	186.318
	1740	54	0	HCC1569 MCT2	9	3	69.7127	1.01167			1740	54	0	HCC1569 MCT2	9	3	1127.33	140.601
	1741	54	0.03125	HCC1569 EV	1	3	67.9705	2.1357			1741	54	0.03125	HCC1569 EV	1	3	1132	228.329
	1742	54	0.03125	HCC1569 EV	10	3	72.5807	0.275386			1742	54	0.03125	HCC1569 EV	10	3	1207.17	50.362
	1743	54	0.03125	HCC1569 EV	2	3	71.9994	0.991087			1743	54	0.03125	HCC1569 EV	2	3	1165	50.03
	1744	54	0.03125	HCC1569 EV	3	3	71.7299	4.58246			1744	54	0.03125	HCC1569 EV	3	3	1216.17	215.529
	1745	54	0.03125	HCC1569 EV	8	3	72.6791	2.92453			1745	54	0.03125	HCC1569 EV	8	3	1234.17	182.476
	1746	54	0.03125	HCC1569 EV	9	3	76.7299	0.77742			1746	54	0.03125	HCC1569 EV	9	3	1278.5	90.5704
	1747	54	0.03125	HCC1569 MCT2	1	3	65.9682	1.9588			1747	54	0.03125	HCC1569 MCT2	1	3	1249.5	259.467
	1748	54	0.03125	HCC1569 MCT2	10	3	72.2345	3.40425			1748	54	0.03125	HCC1569 MCT2	10	3	1169.5	139.5
	1749	54	0.03125	HCC1569 MCT2	2	3	70.2001	0.427608			1749	54	0.03125	HCC1569 MCT2	2	3	1231.83	93.3198
	1750	54	0.03125	HCC1569 MCT2	3	3	69.5075	1.09684			1750	54	0.03125	HCC1569 MCT2	3	3	1185.17	163.279
	1751	54	0.03125	HCC1569 MCT2	8	3	69.6153	1.04373			1751	54	0.03125	HCC1569 MCT2	8	3	1185.33	152.242
	1752	54	0.03125	HCC1569 MCT2	9	3	69.6402	1.58215			1752	54	0.03125	HCC1569 MCT2	9	3	1180.83	109.554
	1753	54	0.0625	HCC1569 EV	1	3	70.007	1.13617			1753	54	0.0625	HCC1569 EV	1	3	961.333	64.5994
	1754	54	0.0625	HCC1569 EV	10	3	73.1722	3.05304			1754	54	0.0625	HCC1569 EV	10	3	1089.83	71.8337
	1755	54	0.0625	HCC1569 EV	2	3	72.7574	4.22166			1755	54	0.0625	HCC1569 EV	2	3	1214	115.858
	1756	54	0.0625	HCC1569 EV	3	3	70.3263	2.65379			1756	54	0.0625	HCC1569 EV	3	3	1045.67	56.781
	1757	54	0.0625	HCC1569 EV	8	3	70.4433	0.562924			1757	54	0.0625	HCC1569 EV	8	3	1056.5	66.5
	1758	54	0.0625	HCC1569 EV	9	3	74.7458	2.69109			1758	54	0.0625	HCC1569 EV	9	3	1253.83	164.357
	1759	54	0.0625	HCC1569 MCT2	1	3	61.5683	1.10277			1759	54	0.0625	HCC1569 MCT2	1	3	1143.17	47.9122
	1760	54	0.0625	HCC1569 MCT2	10	3	72.316	4.17734			1760	54	0.0625	HCC1569 MCT2	10	3	1021.33	147.831
	1761	54	0.0625	HCC1569 MCT2	2	3	70.9171	0.872476			1761	54	0.0625	HCC1569 MCT2	2	3	1251.67	199.58
	1762	54	0.0625	HCC1569 MCT2	3	3	68.9153	2.03333			1762	54	0.0625	HCC1569 MCT2	3	3	1178.5	148.357
	1763	54	0.0625	HCC1569 MCT2	8	3	71.5871	2.77107			1763	54	0.0625	HCC1569 MCT2	8	3	1320.17	30.068
	1764	54	0.0625	HCC1569 MCT2	9	3	69.7656	3.25043			1764	54	0.0625	HCC1569 MCT2	9	3	1076.67	46.6431
	1765	54	0.125	HCC1569 EV	1	3	68.8496	1.61173			1765	54	0.125	HCC1569 EV	1	3	1065.5	33.4776
	1766	54	0.125	HCC1569 EV	10	3	72.955	0.260288			1766	54	0.125	HCC1569 EV	10	3	1105.33	140.337
	1767	54	0.125	HCC1569 EV	2	3	73.2875	4.22972			1767	54	0.125	HCC1569 EV	2	3	1079	168.295
	1768	54	0.125	HCC1569 EV	3	3	68.8697	3.89503			1768	54	0.125	HCC1569 EV	3	3	1116.5	81.5828
	1769	54	0.125	HCC1569 EV	8	3	70.8075	1.62892			1769	54	0.125	HCC1569 EV	8	3	1143.17	130.878
	1770	54	0.125	HCC1569 EV	9	3	76.6921	2.97461			1770	54	0.125	HCC1569 EV	9	3	1231.83	53.7967
	1771	54	0.125	HCC1569 MCT2	1	3	56.0437	2.49555			1771	54	0.125	HCC1569 MCT2	1	3	1293.83	195.235
	1772	54	0.125	HCC1569 MCT2	10	3	73.904	1.64154			1772	54	0.125	HCC1569 MCT2	10	3	1231.67	99.7827
	1773	54	0.125	HCC1569 MCT2	2	3	67.2338	0.3997			1773	54	0.125	HCC1569 MCT2	2	3	1289.33	178.575
	1774	54	0.125	HCC1569 MCT2	3	3	69.0501	1.99664			1774	54	0.125	HCC1569 MCT2	3	3	1198.5	85.4708
	1775	54	0.125	HCC1569 MCT2	8	3	72.0847	0.625532			1775	54	0.125	HCC1569 MCT2	8	3	1096.5	208.892
	1776	54	0.125	HCC1569 MCT2	9	3	73.347	1.95618			1776	54	0.125	HCC1569 MCT2	9	3	1220.67	84.1937
	1777	54	0.25	HCC1569 EV	1	3	67.082	3.15354			1777	54	0.25	HCC1569 EV	1	3	1109.67	113.25
	1778	54	0.25	HCC1569 EV	10	3	72.891	2.47788			1778	54	0.25	HCC1569 EV	10	3	1187.33	21.362
	1779	54	0.25	HCC1569 EV	2	3	72.6578	1.84955			1779	54	0.25	HCC1569 EV	2	3	1154.17	172.327
	1780	54	0.25	HCC1569 EV	3	3	65.9984	1.96506			1780	54	0.25	HCC1569 EV	3	3	1012.17	93.3024
	1781	54	0.25	HCC1569 EV	8	3	68.9569	1.98918			1781	54	0.25	HCC1569 EV	8	3	1121	214.685
	1782	54	0.25	HCC1569 EV	9	3	74.9285	1.74425			1782	54	0.25	HCC1569 EV	9	3	1114.17	84.5818
	1783	54	0.25	HCC1569 MCT2	1	3	49.7809	0.835177			1783	54	0.25	HCC1569 MCT2	1	3	1608.67	117.555
	1784	54	0.25	HCC1569 MCT2	10	3	72.8412	2.1231			1784	54	0.25	HCC1569 MCT2	10	3	1364.83	94.2501
	1785	54	0.25	HCC1569 MCT2	2	3	67.5932	2.01671			1785	54	0.25	HCC1569 MCT2	2	3	1253.67	67.3523
	1786	54	0.25	HCC1569 MCT2	3	3	69.096	1.34226			1786	54	0.25	HCC1569 MCT2	3	3	1225	123.368
	1787	54	0.25	HCC1569 MCT2	8	3	71.9211	0.998829			1787	54	0.25	HCC1569 MCT2	8	3	1278.33	178.01
	1788	54	0.25	HCC1569 MCT2	9	3	73.9556	0.594647			1788	54	0.25	HCC1569 MCT2	9	3	1420.17	247.495
	1789	54	0.5	HCC1569 EV	1	3	64.4511	4.87615			1789	54	0.5	HCC1569 EV	1	3	1160.67	99.582
	1790	54	0.5	HCC1569 EV	10	3	72.6732	0.951099			1790	54	0.5	HCC1569 EV	10	3	1156.5	135.856
	1791	54	0.5	HCC1569 EV	2	3	69.6425	0.466317			1791	54	0.5	HCC1569 EV	2	3	1070	146.5
	1792	54	0.5	HCC1569 EV	3	3	65.9259	1.78506			1792	54	0.5	HCC1569 EV	3	3	1058.67	64.4444
	1793	54	0.5	HCC1569 EV	8	3	70.0598	0.790337			1793	54	0.5	HCC1569 EV	8	3	1165.33	142.789
	1794	54	0.5	HCC1569 EV	9	3	75.9801	1.02927			1794	54	0.5	HCC1569 EV	9	3	1222.83	59.0113
	1795	54	0.5	HCC1569 MCT2	1	3	43.1214	2.38566			1795	54	0.5	HCC1569 MCT2	1	3	2344.17	144.667
	1796	54	0.5	HCC1569 MCT2	10	3	73.5256	2.19733			1796	54	0.5	HCC1569 MCT2	10	3	1451.17	322.788
	1797	54	0.5	HCC1569 MCT2	2	3	61.0096	0.758323			1797	54	0.5	HCC1569 MCT2	2	3	1442.33	155.774
	1798	54	0.5	HCC1569 MCT2	3	3	66.3695	1.59889			1798	54	0.5	HCC1569 MCT2	3	3	1251.83	136.515
	1799	54	0.5	HCC1569 MCT2	8	3	72.6032	3.01472			1799	54	0.5	HCC1569 MCT2	8	3	1313.67	106.577
	1800	54	0.5	HCC1569 MCT2	9	3	75.8342	0.825362			1800	54	0.5	HCC1569 MCT2	9	3	1313.67	177.488
	1801	54	1	HCC1569 EV	1	3	56.1401	2.31676			1801	54	1	HCC1569 EV	1	3	1105.33	156.168
	1802	54	1	HCC1569 EV	10	3	71.6186	2.47356			1802	54	1	HCC1569 EV	10	3	1076.67	13.2508
	1803	54	1	HCC1569 EV	2	3	67.8075	1.96875			1803	54	1	HCC1569 EV	2	3	1238.33	197.72
	1804	54	1	HCC1569 EV	3	3	59.1235	2.53284			1804	54	1	HCC1569 EV	3	3	930.5	98.3705
	1805	54	1	HCC1569 EV	8	3	68.0454	1.82254			1805	54	1	HCC1569 EV	8	3	1072.17	74.8604
	1806	54	1	HCC1569 EV	9	3	74.2711	1.07071			1806	54	1	HCC1569 EV	9	3	1229.5	76.761
	1807	54	1	HCC1569 MCT2	1	3	34.9261	1.69815			1807	54	1	HCC1569 MCT2	1	3	4381.17	158.868
	1808	54	1	HCC1569 MCT2	10	3	74.5468	2.13838			1808	54	1	HCC1569 MCT2	10	3	1298.33	148.17
	1809	54	1	HCC1569 MCT2	2	3	53.9439	0.525643			1809	54	1	HCC1569 MCT2	2	3	1262.67	169.589
	1810	54	1	HCC1569 MCT2	3	3	56.7499	3.6575			1810	54	1	HCC1569 MCT2	3	3	1167.67	130.11
	1811	54	1	HCC1569 MCT2	8	3	73.4305	0.607454			1811	54	1	HCC1569 MCT2	8	3	1247.33	256.359
	1812	54	1	HCC1569 MCT2	9	3	72.3176	1.86771			1812	54	1	HCC1569 MCT2	9	3	1349.17	90.185
	1813	54	2	HCC1569 EV	1	3	47.1617	2.51277			1813	54	2	HCC1569 EV	1	3	1052.17	112.279
	1814	54	2	HCC1569 EV	10	3	70.5777	1.56001			1814	54	2	HCC1569 EV	10	3	1023.33	105.736
	1815	54	2	HCC1569 EV	2	3	58.5868	1.20329			1815	54	2	HCC1569 EV	2	3	1134.17	78.0646
	1816	54	2	HCC1569 EV	3	3	47.5169	1.82437			1816	54	2	HCC1569 EV	3	3	1577.5	461.002
	1817	54	2	HCC1569 EV	8	3	70.1516	2.39541			1817	54	2	HCC1569 EV	8	3	950.333	137.365
	1818	54	2	HCC1569 EV	9	3	59.8254	3.62163			1818	54	2	HCC1569 EV	9	3	2231.33	543.36
	1819	54	2	HCC1569 MCT2	1	3	30.6846	0.803829			1819	54	2	HCC1569 MCT2	1	3	5593.5	61.4878
	1820	54	2	HCC1569 MCT2	10	3	73.9344	0.658442			1820	54	2	HCC1569 MCT2	10	3	1216.33	106.969
	1821	54	2	HCC1569 MCT2	2	3	46.147	1.96269			1821	54	2	HCC1569 MCT2	2	3	1744	234.215
	1822	54	2	HCC1569 MCT2	3	3	44.987	5.91618			1822	54	2	HCC1569 MCT2	3	3	2441.83	772.003
	1823	54	2	HCC1569 MCT2	8	3	67.8252	0.91186			1823	54	2	HCC1569 MCT2	8	3	1154	124.757
	1824	54	2	HCC1569 MCT2	9	3	60.1563	5.3381			1824	54	2	HCC1569 MCT2	9	3	2823	1130.66
	1825	57	0	HCC1569 EV	1	3	70.4266	2.78464			1825	57	0	HCC1569 EV	1	3	1114.33	84.5833
	1826	57	0	HCC1569 EV	10	3	75.1752	2.25599			1826	57	0	HCC1569 EV	10	3	1280.5	92.2239
	1827	57	0	HCC1569 EV	2	3	74.1985	2.8794			1827	57	0	HCC1569 EV	2	3	1163	167.658
	1828	57	0	HCC1569 EV	3	3	73.284	1.81288			1828	57	0	HCC1569 EV	3	3	1072	121.009
	1829	57	0	HCC1569 EV	8	3	73.3769	1.53091			1829	57	0	HCC1569 EV	8	3	1256	104.446
	1830	57	0	HCC1569 EV	9	3	77.0212	3.22424			1830	57	0	HCC1569 EV	9	3	1238.33	208.009
	1831	57	0	HCC1569 MCT2	1	3	70.8657	0.811901			1831	57	0	HCC1569 MCT2	1	3	1273.83	77.373
	1832	57	0	HCC1569 MCT2	10	3	72.6269	3.38448			1832	57	0	HCC1569 MCT2	10	3	1254	100.9
	1833	57	0	HCC1569 MCT2	2	3	72.5609	2.00711			1833	57	0	HCC1569 MCT2	2	3	1284.67	20.349
	1834	57	0	HCC1569 MCT2	3	3	72.0267	1.58523			1834	57	0	HCC1569 MCT2	3	3	1194	60.5041
	1835	57	0	HCC1569 MCT2	8	3	74.5284	1.26641			1835	57	0	HCC1569 MCT2	8	3	1391.5	173.701
	1836	57	0	HCC1569 MCT2	9	3	73.7077	1.62278			1836	57	0	HCC1569 MCT2	9	3	1127.5	178.332
	1837	57	0.03125	HCC1569 EV	1	3	70.864	1.71482			1837	57	0.03125	HCC1569 EV	1	3	1200.67	199.357
	1838	57	0.03125	HCC1569 EV	10	3	76.3382	0.970771			1838	57	0.03125	HCC1569 EV	10	3	1289.33	80.5611
	1839	57	0.03125	HCC1569 EV	2	3	74.6896	0.56117			1839	57	0.03125	HCC1569 EV	2	3	1196.33	41.6333
	1840	57	0.03125	HCC1569 EV	3	3	74.1557	4.01848			1840	57	0.03125	HCC1569 EV	3	3	1249.5	255.57
	1841	57	0.03125	HCC1569 EV	8	3	76.3389	2.28387			1841	57	0.03125	HCC1569 EV	8	3	1333.67	195.465
	1842	57	0.03125	HCC1569 EV	9	3	79.3797	0.562811			1842	57	0.03125	HCC1569 EV	9	3	1340.5	97.1815
	1843	57	0.03125	HCC1569 MCT2	1	3	68.7985	1.34008			1843	57	0.03125	HCC1569 MCT2	1	3	1251.67	189.259
	1844	57	0.03125	HCC1569 MCT2	10	3	75.8259	3.22602			1844	57	0.03125	HCC1569 MCT2	10	3	1278.17	143.185
	1845	57	0.03125	HCC1569 MCT2	2	3	72.9992	0.573054			1845	57	0.03125	HCC1569 MCT2	2	3	1289.33	74.827
	1846	57	0.03125	HCC1569 MCT2	3	3	71.991	1.16768			1846	57	0.03125	HCC1569 MCT2	3	3	1262.67	211.212
	1847	57	0.03125	HCC1569 MCT2	8	3	73.4879	0.486448			1847	57	0.03125	HCC1569 MCT2	8	3	1285	200.058
	1848	57	0.03125	HCC1569 MCT2	9	3	72.6771	1.69119			1848	57	0.03125	HCC1569 MCT2	9	3	1278.33	77.3569
	1849	57	0.0625	HCC1569 EV	1	3	73.1419	0.947437			1849	57	0.0625	HCC1569 EV	1	3	1047.83	66.6058
	1850	57	0.0625	HCC1569 EV	10	3	75.5949	2.52623			1850	57	0.0625	HCC1569 EV	10	3	1134.17	83.0246
	1851	57	0.0625	HCC1569 EV	2	3	75.4301	4.8375			1851	57	0.0625	HCC1569 EV	2	3	1285	77.0909
	1852	57	0.0625	HCC1569 EV	3	3	73.1222	1.79922			1852	57	0.0625	HCC1569 EV	3	3	1134.17	68.2373
	1853	57	0.0625	HCC1569 EV	8	3	72.9153	0.550841			1853	57	0.0625	HCC1569 EV	8	3	1158.67	63.76
	1854	57	0.0625	HCC1569 EV	9	3	77.4936	3.18693			1854	57	0.0625	HCC1569 EV	9	3	1322.5	176.434
	1855	57	0.0625	HCC1569 MCT2	1	3	64.2745	0.884164			1855	57	0.0625	HCC1569 MCT2	1	3	1242.67	35.1509
	1856	57	0.0625	HCC1569 MCT2	10	3	74.6987	4.30084			1856	57	0.0625	HCC1569 MCT2	10	3	1087.67	149.514
	1857	57	0.0625	HCC1569 MCT2	2	3	73.556	1.05763			1857	57	0.0625	HCC1569 MCT2	2	3	1316.17	196.026
	1858	57	0.0625	HCC1569 MCT2	3	3	71.0274	2.29969			1858	57	0.0625	HCC1569 MCT2	3	3	1243	165.486
	1859	57	0.0625	HCC1569 MCT2	8	3	75.1916	2.50745			1859	57	0.0625	HCC1569 MCT2	8	3	1378.33	10.2021
	1860	57	0.0625	HCC1569 MCT2	9	3	72.917	2.97715			1860	57	0.0625	HCC1569 MCT2	9	3	1109.67	30.5505
	1861	57	0.125	HCC1569 EV	1	3	71.6757	1.6125			1861	57	0.125	HCC1569 EV	1	3	1078.83	47.3718
	1862	57	0.125	HCC1569 EV	10	3	75.7512	0.222185			1862	57	0.125	HCC1569 EV	10	3	1129.67	124.62
	1863	57	0.125	HCC1569 EV	2	3	75.5962	4.82256			1863	57	0.125	HCC1569 EV	2	3	1165.33	167.235
	1864	57	0.125	HCC1569 EV	3	3	72.2486	4.39843			1864	57	0.125	HCC1569 EV	3	3	1152	96.3483
	1865	57	0.125	HCC1569 EV	8	3	73.0873	0.500689			1865	57	0.125	HCC1569 EV	8	3	1202.83	195.036
	1866	57	0.125	HCC1569 EV	9	3	79.0546	2.55637			1866	57	0.125	HCC1569 EV	9	3	1331.5	47.1487
	1867	57	0.125	HCC1569 MCT2	1	3	57.5309	2.30292			1867	57	0.125	HCC1569 MCT2	1	3	1380.17	222.289
	1868	57	0.125	HCC1569 MCT2	10	3	76.5388	2.93057			1868	57	0.125	HCC1569 MCT2	10	3	1333.67	107.743
	1869	57	0.125	HCC1569 MCT2	2	3	69.73	0.86603			1869	57	0.125	HCC1569 MCT2	2	3	1364.67	116.913
	1870	57	0.125	HCC1569 MCT2	3	3	71.7315	1.64342			1870	57	0.125	HCC1569 MCT2	3	3	1293.83	61.7137
	1871	57	0.125	HCC1569 MCT2	8	3	75.0483	0.685215			1871	57	0.125	HCC1569 MCT2	8	3	1200.67	168.111
	1872	57	0.125	HCC1569 MCT2	9	3	75.9965	1.72274			1872	57	0.125	HCC1569 MCT2	9	3	1278.17	113.768
	1873	57	0.25	HCC1569 EV	1	3	69.7606	2.41416			1873	57	0.25	HCC1569 EV	1	3	1191.83	176.144
	1874	57	0.25	HCC1569 EV	10	3	75.3401	2.79286			1874	57	0.25	HCC1569 EV	10	3	1265.17	20.349
	1875	57	0.25	HCC1569 EV	2	3	75.2563	2.42174			1875	57	0.25	HCC1569 EV	2	3	1189.83	172.75
	1876	57	0.25	HCC1569 EV	3	3	68.6693	2.2572			1876	57	0.25	HCC1569 EV	3	3	1076.67	115.278
	1877	57	0.25	HCC1569 EV	8	3	71.4253	2.15111			1877	57	0.25	HCC1569 EV	8	3	1163	154.776
	1878	57	0.25	HCC1569 EV	9	3	78.0632	2.07275			1878	57	0.25	HCC1569 EV	9	3	1196.33	111.799
	1879	57	0.25	HCC1569 MCT2	1	3	50.3156	1.10184			1879	57	0.25	HCC1569 MCT2	1	3	1732.67	127.252
	1880	57	0.25	HCC1569 MCT2	10	3	76.3195	1.03286			1880	57	0.25	HCC1569 MCT2	10	3	1449	48.1897
	1881	57	0.25	HCC1569 MCT2	2	3	70.4541	2.32802			1881	57	0.25	HCC1569 MCT2	2	3	1393.67	113.307
	1882	57	0.25	HCC1569 MCT2	3	3	71.5925	1.08929			1882	57	0.25	HCC1569 MCT2	3	3	1278.5	125.108
	1883	57	0.25	HCC1569 MCT2	8	3	75.6683	1.07157			1883	57	0.25	HCC1569 MCT2	8	3	1358	127.156
	1884	57	0.25	HCC1569 MCT2	9	3	75.8698	0.308811			1884	57	0.25	HCC1569 MCT2	9	3	1462.33	162.858
	1885	57	0.5	HCC1569 EV	1	3	66.8199	4.52376			1885	57	0.5	HCC1569 EV	1	3	1313.83	111.618
	1886	57	0.5	HCC1569 EV	10	3	75.4527	1.53749			1886	57	0.5	HCC1569 EV	10	3	1251.5	99.8261
	1887	57	0.5	HCC1569 EV	2	3	72.7594	0.491537			1887	57	0.5	HCC1569 EV	2	3	1194.17	172.919
	1888	57	0.5	HCC1569 EV	3	3	67.7162	1.97993			1888	57	0.5	HCC1569 EV	3	3	1167.33	113.062
	1889	57	0.5	HCC1569 EV	8	3	73.6925	1.03896			1889	57	0.5	HCC1569 EV	8	3	1178.5	177.147
	1890	57	0.5	HCC1569 EV	9	3	79.1416	0.65641			1890	57	0.5	HCC1569 EV	9	3	1280.33	42.6449
	1891	57	0.5	HCC1569 MCT2	1	3	43.4601	2.13934			1891	57	0.5	HCC1569 MCT2	1	3	2617	194.69
	1892	57	0.5	HCC1569 MCT2	10	3	75.9118	2.46342			1892	57	0.5	HCC1569 MCT2	10	3	1495.5	283.148
	1893	57	0.5	HCC1569 MCT2	2	3	62.6946	0.7893			1893	57	0.5	HCC1569 MCT2	2	3	1582	67.7661
	1894	57	0.5	HCC1569 MCT2	3	3	69.0959	1.67951			1894	57	0.5	HCC1569 MCT2	3	3	1353.83	89.7696
	1895	57	0.5	HCC1569 MCT2	8	3	75.9422	2.97849			1895	57	0.5	HCC1569 MCT2	8	3	1417.83	183.415
	1896	57	0.5	HCC1569 MCT2	9	3	78.0165	1.5563			1896	57	0.5	HCC1569 MCT2	9	3	1353.67	197.995
	1897	57	1	HCC1569 EV	1	3	56.8932	2.64384			1897	57	1	HCC1569 EV	1	3	1209.67	201.526
	1898	57	1	HCC1569 EV	10	3	74.0222	1.95033			1898	57	1	HCC1569 EV	10	3	1220.67	80.1161
	1899	57	1	HCC1569 EV	2	3	70.7214	2.19156			1899	57	1	HCC1569 EV	2	3	1296	157.181
	1900	57	1	HCC1569 EV	3	3	61.2083	2.95894			1900	57	1	HCC1569 EV	3	3	1047.5	66.9552
	1901	57	1	HCC1569 EV	8	3	70.9444	1.60974			1901	57	1	HCC1569 EV	8	3	1094.33	53.1327
	1902	57	1	HCC1569 EV	9	3	76.5006	1.60947			1902	57	1	HCC1569 EV	9	3	1329	109.6
	1903	57	1	HCC1569 MCT2	1	3	34.415	1.34985			1903	57	1	HCC1569 MCT2	1	3	4782.33	97.4094
	1904	57	1	HCC1569 MCT2	10	3	77.5232	2.0272			1904	57	1	HCC1569 MCT2	10	3	1446.67	81.4499
	1905	57	1	HCC1569 MCT2	2	3	54.7393	0.699518			1905	57	1	HCC1569 MCT2	2	3	1293.67	196.488
	1906	57	1	HCC1569 MCT2	3	3	58.5661	3.76804			1906	57	1	HCC1569 MCT2	3	3	1249.5	175.942
	1907	57	1	HCC1569 MCT2	8	3	76.8754	1.0566			1907	57	1	HCC1569 MCT2	8	3	1362.5	266.007
	1908	57	1	HCC1569 MCT2	9	3	75.9608	1.43951			1908	57	1	HCC1569 MCT2	9	3	1491.17	102.105
	1909	57	2	HCC1569 EV	1	3	47.3259	2.39831			1909	57	2	HCC1569 EV	1	3	1094.33	119.344
	1910	57	2	HCC1569 EV	10	3	73.4761	2.19556			1910	57	2	HCC1569 EV	10	3	1076.5	139.5
	1911	57	2	HCC1569 EV	2	3	59.9005	1.36009			1911	57	2	HCC1569 EV	2	3	1172	20.2978
	1912	57	2	HCC1569 EV	3	3	48.721	1.68456			1912	57	2	HCC1569 EV	3	3	1648.33	500.635
	1913	57	2	HCC1569 EV	8	3	73.2631	1.20186			1913	57	2	HCC1569 EV	8	3	1028	146.208
	1914	57	2	HCC1569 EV	9	3	61.891	3.73618			1914	57	2	HCC1569 EV	9	3	2368.83	508.408
	1915	57	2	HCC1569 MCT2	1	3	30.5162	0.827199			1915	57	2	HCC1569 MCT2	1	3	5965.83	97.9047
	1916	57	2	HCC1569 MCT2	10	3	76.9517	0.820132			1916	57	2	HCC1569 MCT2	10	3	1307.17	104.099
	1917	57	2	HCC1569 MCT2	2	3	46.2444	2.03725			1917	57	2	HCC1569 MCT2	2	3	1952	329.957
	1918	57	2	HCC1569 MCT2	3	3	45.1747	6.12751			1918	57	2	HCC1569 MCT2	3	3	2457.5	816.415
	1919	57	2	HCC1569 MCT2	8	3	71.1537	1.05629			1919	57	2	HCC1569 MCT2	8	3	1096.5	84.788
	1920	57	2	HCC1569 MCT2	9	3	61.9537	5.8334			1920	57	2	HCC1569 MCT2	9	3	2878.5	1173.11
	1921	60	0	HCC1569 EV	1	3	72.9297	3.10343			1921	60	0	HCC1569 EV	1	3	1191.83	49.9408
	1922	60	0	HCC1569 EV	10	3	78.4586	2.05464			1922	60	0	HCC1569 EV	10	3	1384.67	118.25
	1923	60	0	HCC1569 EV	2	3	77.2054	3.36416			1923	60	0	HCC1569 EV	2	3	1242.83	231.308
	1924	60	0	HCC1569 EV	3	3	76.1843	0.866101			1924	60	0	HCC1569 EV	3	3	1078.67	136.621
	1925	60	0	HCC1569 EV	8	3	77.0062	1.56358			1925	60	0	HCC1569 EV	8	3	1371.33	85.6524
	1926	60	0	HCC1569 EV	9	3	79.1564	2.71016			1926	60	0	HCC1569 EV	9	3	1315.83	230.219
	1927	60	0	HCC1569 MCT2	1	3	73.4391	0.250162			1927	60	0	HCC1569 MCT2	1	3	1331.67	142.044
	1928	60	0	HCC1569 MCT2	10	3	75.2529	3.89323			1928	60	0	HCC1569 MCT2	10	3	1367	148.357
	1929	60	0	HCC1569 MCT2	2	3	76.1302	2.68826			1929	60	0	HCC1569 MCT2	2	3	1351.5	61.4878
	1930	60	0	HCC1569 MCT2	3	3	74.6359	2.29919			1930	60	0	HCC1569 MCT2	3	3	1291.5	88.3346
	1931	60	0	HCC1569 MCT2	8	3	76.9799	0.496846			1931	60	0	HCC1569 MCT2	8	3	1444.33	154.218
	1932	60	0	HCC1569 MCT2	9	3	76.2126	1.83596			1932	60	0	HCC1569 MCT2	9	3	1183	23.9217
	1933	60	0.03125	HCC1569 EV	1	3	73.6405	2.32826			1933	60	0.03125	HCC1569 EV	1	3	1360.33	303.334
	1934	60	0.03125	HCC1569 EV	10	3	78.019	0.702691			1934	60	0.03125	HCC1569 EV	10	3	1331.5	94.4735
	1935	60	0.03125	HCC1569 EV	2	3	76.8188	1.06241			1935	60	0.03125	HCC1569 EV	2	3	1262.83	40.001
	1936	60	0.03125	HCC1569 EV	3	3	77.0405	2.7496			1936	60	0.03125	HCC1569 EV	3	3	1358	334.841
	1937	60	0.03125	HCC1569 EV	8	3	78.5741	3.54604			1937	60	0.03125	HCC1569 EV	8	3	1480.17	130.179
	1938	60	0.03125	HCC1569 EV	9	3	81.902	1.52468			1938	60	0.03125	HCC1569 EV	9	3	1451	84.7068
	1939	60	0.03125	HCC1569 MCT2	1	3	72.2156	1.81984			1939	60	0.03125	HCC1569 MCT2	1	3	1346.83	234.734
	1940	60	0.03125	HCC1569 MCT2	10	3	78.2647	3.23277			1940	60	0.03125	HCC1569 MCT2	10	3	1368.83	200.832
	1941	60	0.03125	HCC1569 MCT2	2	3	76.0025	0.637593			1941	60	0.03125	HCC1569 MCT2	2	3	1402.33	61.101
	1942	60	0.03125	HCC1569 MCT2	3	3	74.6426	1.07047			1942	60	0.03125	HCC1569 MCT2	3	3	1267.17	114.357
	1943	60	0.03125	HCC1569 MCT2	8	3	75.7877	1.06237			1943	60	0.03125	HCC1569 MCT2	8	3	1353.67	160.944
	1944	60	0.03125	HCC1569 MCT2	9	3	75.6053	1.1752			1944	60	0.03125	HCC1569 MCT2	9	3	1362.33	76.8478
	1945	60	0.0625	HCC1569 EV	1	3	75.7168	1.86042			1945	60	0.0625	HCC1569 EV	1	3	1180.67	66.9969
	1946	60	0.0625	HCC1569 EV	10	3	78.408	3.674			1946	60	0.0625	HCC1569 EV	10	3	1245.17	23.3256
	1947	60	0.0625	HCC1569 EV	2	3	77.9226	4.28139			1947	60	0.0625	HCC1569 EV	2	3	1336	109.894
	1948	60	0.0625	HCC1569 EV	3	3	75.4947	2.09763			1948	60	0.0625	HCC1569 EV	3	3	1256.17	89.5298
	1949	60	0.0625	HCC1569 EV	8	3	76.1281	1.08302			1949	60	0.0625	HCC1569 EV	8	3	1316	110.861
	1950	60	0.0625	HCC1569 EV	9	3	79.6804	3.32167			1950	60	0.0625	HCC1569 EV	9	3	1451.17	223.07
	1951	60	0.0625	HCC1569 MCT2	1	3	66.5985	0.653247			1951	60	0.0625	HCC1569 MCT2	1	3	1322.5	37.1786
	1952	60	0.0625	HCC1569 MCT2	10	3	78.2502	4.06837			1952	60	0.0625	HCC1569 MCT2	10	3	1158.33	163.934
	1953	60	0.0625	HCC1569 MCT2	2	3	76.0599	1.12902			1953	60	0.0625	HCC1569 MCT2	2	3	1422.5	210.215
	1954	60	0.0625	HCC1569 MCT2	3	3	74.1315	1.73241			1954	60	0.0625	HCC1569 MCT2	3	3	1267	138.711
	1955	60	0.0625	HCC1569 MCT2	8	3	78.4548	2.23932			1955	60	0.0625	HCC1569 MCT2	8	3	1475.67	19.7505
	1956	60	0.0625	HCC1569 MCT2	9	3	75.9021	2.72236			1956	60	0.0625	HCC1569 MCT2	9	3	1163.17	50.3322
	1957	60	0.125	HCC1569 EV	1	3	74.4242	1.62297			1957	60	0.125	HCC1569 EV	1	3	1165.33	70.7572
	1958	60	0.125	HCC1569 EV	10	3	78.5263	0.266404			1958	60	0.125	HCC1569 EV	10	3	1214	118.841
	1959	60	0.125	HCC1569 EV	2	3	78.4095	3.63955			1959	60	0.125	HCC1569 EV	2	3	1291.33	126.998
	1960	60	0.125	HCC1569 EV	3	3	73.4116	3.48232			1960	60	0.125	HCC1569 EV	3	3	1167.17	83.0246
	1961	60	0.125	HCC1569 EV	8	3	75.8863	0.737089			1961	60	0.125	HCC1569 EV	8	3	1222.83	197.964
	1962	60	0.125	HCC1569 EV	9	3	82.1717	3.42896			1962	60	0.125	HCC1569 EV	9	3	1453.33	85.6334
	1963	60	0.125	HCC1569 MCT2	1	3	59.2754	2.01501			1963	60	0.125	HCC1569 MCT2	1	3	1446.67	253.032
	1964	60	0.125	HCC1569 MCT2	10	3	79.9161	2.64255			1964	60	0.125	HCC1569 MCT2	10	3	1397.83	92.1579
	1965	60	0.125	HCC1569 MCT2	2	3	72.6322	0.891597			1965	60	0.125	HCC1569 MCT2	2	3	1440.17	69.2556
	1966	60	0.125	HCC1569 MCT2	3	3	74.7228	2.12968			1966	60	0.125	HCC1569 MCT2	3	3	1389	110.825
	1967	60	0.125	HCC1569 MCT2	8	3	77.8533	0.773986			1967	60	0.125	HCC1569 MCT2	8	3	1242.83	124.62
	1968	60	0.125	HCC1569 MCT2	9	3	78.1791	1.6122			1968	60	0.125	HCC1569 MCT2	9	3	1276	30.2779
	1969	60	0.25	HCC1569 EV	1	3	72.7592	2.41994			1969	60	0.25	HCC1569 EV	1	3	1380.17	196.508
	1970	60	0.25	HCC1569 EV	10	3	78.1103	3.64522			1970	60	0.25	HCC1569 EV	10	3	1298.17	96.2683
	1971	60	0.25	HCC1569 EV	2	3	78.301	0.804298			1971	60	0.25	HCC1569 EV	2	3	1265.17	127.191
	1972	60	0.25	HCC1569 EV	3	3	71.2436	0.875209			1972	60	0.25	HCC1569 EV	3	3	1176.17	127.445
	1973	60	0.25	HCC1569 EV	8	3	74.624	2.74523			1973	60	0.25	HCC1569 EV	8	3	1234	127.927
	1974	60	0.25	HCC1569 EV	9	3	80.6351	2.17312			1974	60	0.25	HCC1569 EV	9	3	1318	94.4735
	1975	60	0.25	HCC1569 MCT2	1	3	51.4543	1.05913			1975	60	0.25	HCC1569 MCT2	1	3	1836.83	93.1589
	1976	60	0.25	HCC1569 MCT2	10	3	78.541	0.915435			1976	60	0.25	HCC1569 MCT2	10	3	1471.17	138.739
	1977	60	0.25	HCC1569 MCT2	2	3	73.0327	2.79727			1977	60	0.25	HCC1569 MCT2	2	3	1449.17	85.0622
	1978	60	0.25	HCC1569 MCT2	3	3	74.2358	0.948812			1978	60	0.25	HCC1569 MCT2	3	3	1324.83	167.235
	1979	60	0.25	HCC1569 MCT2	8	3	77.8504	1.21174			1979	60	0.25	HCC1569 MCT2	8	3	1409	138.765
	1980	60	0.25	HCC1569 MCT2	9	3	78.7773	0.469312			1980	60	0.25	HCC1569 MCT2	9	3	1537.83	149.514
	1981	60	0.5	HCC1569 EV	1	3	69.0114	5.44593			1981	60	0.5	HCC1569 EV	1	3	1344.5	91.5656
	1982	60	0.5	HCC1569 EV	10	3	78.1053	1.71928			1982	60	0.5	HCC1569 EV	10	3	1320.5	79.4402
	1983	60	0.5	HCC1569 EV	2	3	75.4487	0.550939			1983	60	0.5	HCC1569 EV	2	3	1247.5	143.01
	1984	60	0.5	HCC1569 EV	3	3	70.5166	2.41413			1984	60	0.5	HCC1569 EV	3	3	1267.33	116.265
	1985	60	0.5	HCC1569 EV	8	3	75.3941	0.553879			1985	60	0.5	HCC1569 EV	8	3	1313.83	129.764
	1986	60	0.5	HCC1569 EV	9	3	81.3058	1.24545			1986	60	0.5	HCC1569 EV	9	3	1415.67	121.143
	1987	60	0.5	HCC1569 MCT2	1	3	43.648	1.90063			1987	60	0.5	HCC1569 MCT2	1	3	2781	261.853
	1988	60	0.5	HCC1569 MCT2	10	3	78.6827	2.39089			1988	60	0.5	HCC1569 MCT2	10	3	1568.67	339.442
	1989	60	0.5	HCC1569 MCT2	2	3	64.7594	0.665512			1989	60	0.5	HCC1569 MCT2	2	3	1670.33	164.265
	1990	60	0.5	HCC1569 MCT2	3	3	71.3951	1.48652			1990	60	0.5	HCC1569 MCT2	3	3	1433.33	98.7742
	1991	60	0.5	HCC1569 MCT2	8	3	78.2664	2.90553			1991	60	0.5	HCC1569 MCT2	8	3	1482.17	124.174
	1992	60	0.5	HCC1569 MCT2	9	3	80.6552	1.41519			1992	60	0.5	HCC1569 MCT2	9	3	1482.17	187.294
	1993	60	1	HCC1569 EV	1	3	57.8221	2.52372			1993	60	1	HCC1569 EV	1	3	1284.83	151.169
	1994	60	1	HCC1569 EV	10	3	77.6318	2.18403			1994	60	1	HCC1569 EV	10	3	1327	135.716
	1995	60	1	HCC1569 EV	2	3	72.4569	1.9727			1995	60	1	HCC1569 EV	2	3	1402.33	218.149
	1996	60	1	HCC1569 EV	3	3	63.5611	2.93976			1996	60	1	HCC1569 EV	3	3	1107.67	56.8888
	1997	60	1	HCC1569 EV	8	3	73.2738	1.4167			1997	60	1	HCC1569 EV	8	3	1132	105.713
	1998	60	1	HCC1569 EV	9	3	78.9119	0.902921			1998	60	1	HCC1569 EV	9	3	1433.5	101.957
[truncated: 1,650 more rows]

## Sheet: Fig. 4a_Raw Values
Compound Name				Pyruvate	Pyruvate	Pyruvate	Pyruvate	Lactate	Lactate	Lactate	Alanine	Alanine	Alanine	Oxalate	Oxalate	Valine	Valine	Valine	Valine	Valine	Valine 218	Valine 218	Valine 218	Urea	Urea	Leucine	Leucine	Leucine	Leucine	Leucine	Leucine	Leucine 218	Leucine 218	Leucine 218	Glycerol	Glycerol	Glycerol	Isoleucine	Isoleucine	Isoleucine	Isoleucine	Isoleucine	Isoleucine	Isoleucine 218	Isoleucine 218	Isoleucine 218	Proline	Proline	Proline
Mass				174	174	174	174	117	117	117	116	116	116	190	190	144	144	144	144	144	218	218	218	189	189	158	158	158	158	158	158	218	218	218	205	205	205	158	158	158	158	158	158	218	218	218	142	142	142
Isotope				0	1	2	3	0	1	2	0	1	2	0	1	0	1	2	3	4	0	1	2	0	1	0	1	2	3	4	5	0	1	2	0	1	2	0	1	2	3	4	5	0	1	2	0	1	2
tR				6.27	6.27	6.27	6.27	6.39	6.39	6.39	6.87	6.87	6.87	7.26	7.26	8.1	8.1	8.1	8.1	8.1	8.1	8.1	8.1	8.42	8.42	8.72	8.72	8.72	8.72	8.72	8.72	8.72	8.72	8.72	8.77	8.77	8.77	8.96	8.96	8.96	8.96	8.96	8.96	8.96	8.96	8.96	9.04	9.04	9.04
	Cell Line	Treatment
	MCF7	none	NB210727_01.CDF	2.731e+06	400132	234394	51532	49012208	5809949	2650212	6980870	1209057	326420	1481711	355350	1.48892e+07	2044214	727437	2318964	386782	3.22767e+06	756390	307798	66000	24057.5	13090568	2.00147e+06	605414	153007	1139	411536	737164	245214	468	5378531	8954	27138166	36196678	6.07517e+06	1873875	218908	33065.5	338848	8.65447e+06	2167878	885715	2.40198e+07	3401891	1057402
	MCF7	none	NB210727_02.CDF	2005428	316810	217758	55782.5	4.42496e+07	5.20688e+06	2427166	7019098	1.20747e+06	330818	1.55136e+06	364193	1.42483e+07	1.96089e+06	698131	2250664	378396	3.07105e+06	723938	299208	64817.5	23107.5	11903788	1848030	553104	152522	1241	429066	679955	242082	1185	5918502	9380.5	29937011	3.44814e+07	5.49133e+06	1689427	195600	29023.5	416118	7754269	1949931	780902	2.27823e+07	3196184	1007423
	MCF7	none	NB210727_03.CDF	2541621	386669	225037	57058	4.72902e+07	5.61035e+06	2592553	6723016	1.18319e+06	317669	1408008	346157	13987487	1939120	688932	2168868	362148	3034480	715750	292908	65342	22082.5	11949504	1.84551e+06	555456	165610	899	460093	690107	240582	450.5	5.55956e+06	13685	27887139	33662543	5.40793e+06	1664981	195607	31243	312126	7.73626e+06	2135465	833881	23356247	3285420	1.02756e+06
	MCF7	none	NB210727_04.CDF	2.42944e+06	357863	194546	46960.5	47890245	5.89738e+06	2663637	7.02861e+06	1221374	329870	1541900	353032	1.46825e+07	2.04279e+06	729837	2252488	376756	3.2314e+06	762480	309234	62683	20108	14533776	2224927	666311	165386	955.5	424163	775969	261575	452	5882546	9613.5	2.99015e+07	3.45126e+07	5.60516e+06	1718171	201342	30121.5	346895	8.01515e+06	1924936	794028	25562703	3.60298e+06	1.12356e+06
	MCF7	DMSO	NB210727_05.CDF	2236234	340748	172805	63856.5	4.37558e+07	5.36346e+06	2642662	6.17582e+06	1.08121e+06	345652	1.29609e+06	292470	14742964	2011660	717108	2176324	363286	3.21923e+06	751846	313986	55611.5	14550	12983836	1.98564e+06	600616	153142	818	427120	720904	239830	0	5.32819e+06	4679	26963538	3.28184e+07	5.12542e+06	1.56768e+06	182124	27386.5	212525	7361281	1832285	754172	17363335	3195414	2.41874e+06
	MCF7	DMSO	NB210727_06.CDF	3327380	490282	265972	95084.5	51555568	6.48332e+06	3202658	7.41581e+06	1281671	415019	1.57324e+06	371494	1.75208e+07	2.41878e+06	867473	2637064	442008	3.81648e+06	908026	374007	66419.5	19712	16049264	2.46871e+06	741520	183876	1474	468364	872822	290412	434	5.76962e+06	12610.5	2.88667e+07	37998323	6723990	2060721	243324	36832	351746	9774716	2.52658e+06	1.01053e+06	21894674	3990231	2.94703e+06
	MCF7	DMSO	NB210727_07.CDF	4206912	602154	358223	112084	5.76868e+07	7191283	3548558	7.44698e+06	1.33105e+06	425849	1990725	444453	1.87482e+07	2.59582e+06	922473	2868008	479973	4133596	967933	398356	79803.5	30351.5	18277280	2.78042e+06	845024	171287	989	391830	983889	310240	1925.5	7.16556e+06	6624.5	36260392	4.05257e+07	7636462	2336007	271106	36098	509259	1.07565e+07	2321289	997974	22280740	4.01335e+06	2.91387e+06
	MCF7	DMSO	NB210727_08.CDF	2.54153e+06	371738	218922	77486.5	4.8315e+07	5912645	2.96283e+06	5.6716e+06	1.06352e+06	327921	1476874	343238	15030095	2067807	736951	2223596	374404	3291322	778467	325140	68772.5	20810	14581856	2.23081e+06	666274	173863	1181	454174	818686	269088	469	5.32795e+06	9243	2.65393e+07	3.63904e+07	6.12192e+06	1.88159e+06	221366	33357	249326	8818587	2.37778e+06	932381	1.78286e+07	3187468	2.25416e+06
	MCF7	MOG	NB210727_09.CDF	1964100	309718	238402	60977.5	51392427	6088601	2814883	4318916	1024632	260690	1780720	413946	3.14526e+07	4450213	1658435	4511064	750042	7.05327e+06	1.65913e+06	690800	108522	33860	28360112	4.41223e+06	1485288	226600	8033.5	302274	1657990	468896	6893	6419860	22249.5	29254536	47151781	10481487	3.41905e+06	384848	52297	569197	14341708	3088999	1.35877e+06	24428408	3.52886e+06	1.36541e+06
	MCF7	MOG	NB210727_10.CDF	2917112	416146	245258	54408	5.36509e+07	6.57142e+06	3004378	4120056	934662	243712	1601045	371956	3.39329e+07	4867292	1756520	4922792	820460	7.97036e+06	1.87127e+06	768967	109928	35356	34893316	5533290	1813580	259455	7308	351810	1.93938e+06	546892	98536	7174171	16387.5	3.36426e+07	4.90712e+07	1.13605e+07	3.66235e+06	413452	55054	558948	15720639	3371886	1475127	31740244	4643332	1.75928e+06
	MCF7	MOG	NB210727_11.CDF	1.37108e+06	197172	111844	32779.5	4.05061e+07	4.67353e+06	2133715	4.36972e+06	886113	237321	1489001	316539	2.90804e+07	4058078	1440298	3950380	657040	6681404	1553477	639578	64288.5	14403.5	30183320	4662858	1548744	211382	8331	267424	1.667e+06	463478	131138	5681604	10983	2.56866e+07	4.34238e+07	9.15595e+06	3004809	337762	42939.5	297110	13085695	2.80155e+06	1.21107e+06	26610164	3848137	1.49797e+06
	MCF7	MOG	NB210727_12.CDF	2354728	348698	215574	59686	4.68401e+07	5.51193e+06	2.60355e+06	3121904	795799	187292	1372957	335207	2.73732e+07	3819115	1392548	3881748	643165	6.17181e+06	1.45728e+06	594024	100671	27382	27128556	4187907	1343980	228348	4340	388769	1.52378e+06	437234	2175	6.25863e+06	12252	29155741	4.45629e+07	9.42417e+06	3046013	345088	46202.5	413290	13830226	3071983	1318619	24922352	3.60586e+06	1.36185e+06
	MCF7	IPOG	NB210727_13.CDF	2583712	440724	242791	67341	80168827	10420781	4904814	10553572	1736688	599404	850536	250395	40357604	6.18523e+06	2226568	6307984	1029600	1.03221e+07	2.42166e+06	992079	113058	44114.5	30977316	5615842	1750132	231480	8060.5	258938	2358982	652628	178558	7913658	32805.5	37953150	52895429	1.43574e+07	4512576	514668	53718.5	612095	12037912	2646961	1176126	41497192	8127912	4.69806e+06
	MCF7	IPOG	NB210727_14.CDF	5286656	740436	374198	107308	66484160	8.47199e+06	3974257	7177944	1.29194e+06	392908	1578173	372574	2.27041e+07	3170204	1134480	3397612	559720	5012873	1.19021e+06	490770	63848.5	22435.5	19725244	3.02266e+06	922965	184082	4886	385134	1.08218e+06	336640	3345.5	5873893	14190	2.8739e+07	40988826	7741910	2423235	281981	41809	485828	11085074	2579599	1092769	2.46756e+07	4.38177e+06	3030294
	MCF7	IPOG	NB210727_15.CDF	4275796	582546	262301	73897	6.17693e+07	8352948	3.86353e+06	8.05818e+06	1364955	434684	1429235	318198	23812111	3301278	1163264	3456748	573914	5339653	1.25874e+06	513376	50342.5	12721.5	22310556	3.40843e+06	1048632	179822	2970	337786	1186330	360250	2794	6519736	6429.5	32141049	4.01102e+07	7.54876e+06	2355123	271922	37029	388575	1.05591e+07	2262885	994771	2.55277e+07	4524357	3161015
	MCF7	IPOG	NB210727_16.CDF	3695540	523429	244966	77279	57625126	7573304	3.55715e+06	7.15009e+06	1208052	379933	1475232	336406	2.10611e+07	2910459	1029125	3088224	519362	4.73509e+06	1112980	456239	48788.5	13450.5	19620872	2.9885e+06	908444	181382	2334	421600	1.05813e+06	334208	1659	5.96155e+06	1009.5	29409235	3.92126e+07	7213000	2230683	255318	36525	324533	10608737	2490032	1.04229e+06	23074941	4.14214e+06	2940869
	MCF7	Compound_2	NB210727_17.CDF	4.30312e+06	620946	318654	98814	62093348	7.86259e+06	3696117	7793033	1.31545e+06	405262	1414313	356300	1.98617e+07	2.74815e+06	969765	3083980	513710	4.31788e+06	1.00951e+06	426788	65331	24262	18579840	2.82907e+06	860894	190288	1654.5	459402	1033237	329978	489	6.39042e+06	9635	3.15771e+07	4.15708e+07	7762560	2.41778e+06	275922	38459.5	481343	11275212	2.63682e+06	1102245	24979367	4.52277e+06	3.17401e+06
	MCF7	Compound_2	NB210727_18.CDF	4091123	581652	280864	80243.5	6.22373e+07	8.10355e+06	3769039	6.98362e+06	1219632	380950	1.48545e+06	355938	19587573	2.7201e+06	976959	2967508	498310	4341218	1.02814e+06	424254	59421.5	22742	20107844	3046418	940379	192938	3114.5	436722	1.08717e+06	336972	0	6631205	8490.5	32759519	39641611	7.47851e+06	2.32763e+06	266567	36836	398388	1.09049e+07	2.47311e+06	1.05238e+06	24409116	4.35787e+06	2.98579e+06
	MCF7	Compound_2	NB210727_19.CDF	3058812	459006	306852	89135.5	57855300	7013525	3.32732e+06	6.90602e+06	1.32615e+06	384746	1.98031e+06	456008	1.53444e+07	2111654	755726	2523340	421242	3.28857e+06	780912	322935	63824	28539.5	12791420	1969101	625810	146790	2732.5	360502	775174	253142	1729	6.09333e+06	12074.5	3.01717e+07	36779980	6.229e+06	1.95147e+06	225963	34467.5	488726	8631777	1.95749e+06	834836	1.67929e+07	3.03229e+06	2178668
	MCF7	Compound_2	NB210727_20.CDF	3.74697e+06	537894	249117	74112	5.95806e+07	8049138	3.73521e+06	7212739	1235569	385656	1.41436e+06	336600	20140212	2.79025e+06	994688	3032908	506356	4471198	1051664	434234	60815.5	20838.5	20028228	3.04759e+06	929778	190134	2299	424292	1.08635e+06	342190	1737	6773771	8823	3.33338e+07	3.89758e+07	7.04093e+06	2209675	256380	35844.5	349435	1.02072e+07	2.31675e+06	979728	23402486	4.13611e+06	2.85927e+06
	SN12C	none	NB210727_21.CDF	606701	100440	194743	50864	22773376	2.61554e+06	1351916	718269	487026	81921.5	1620944	363190	5.4285e+06	767118	266000	1033040	177644	1.15563e+06	271627	119178	45450	20511	5901693	930932	276506	133294	1085	428014	381474	165570	992.5	5.66825e+06	1589	29386958	19057543	2929370	896356	111066	20163.5	178960	3.99263e+06	1.03512e+06	417166	16483776	2.31111e+06	720732
	SN12C	none	NB210727_22.CDF	522694	89096	206420	48753.5	23942834	2739693	1.3935e+06	725218	523820	90827	1.76015e+06	375350	5.51119e+06	776566	280081	1004836	173254	1.17948e+06	282612	117749	44384	23761.5	6.27296e+06	996562	298444	131448	948.5	415914	397362	166551	1018.5	6368425	665.5	33003755	1.85594e+07	2855917	870781	106277	20309	188266	3866562	888342	375493	16538458	2.32175e+06	726313
	SN12C	none	NB210727_23.CDF	608301	127360	179636	54468	4.52681e+07	5.3368e+06	2467679	1129347	494480	101456	1.41083e+06	343746	11647865	1.60282e+06	572479	1799224	303209	2.50443e+06	589135	250770	53165	23583	12289180	1.89924e+06	565701	173548	369.5	497168	690458	248124	555	6.18491e+06	1016.5	3.17718e+07	3.56147e+07	5.91639e+06	1.82611e+06	212697	32014	251488	8500284	2299631	907532	2.4467e+07	3451566	1071508
	SN12C	none	NB210727_24.CDF	972511	148112	140660	32650	39847418	4.58847e+06	2.09491e+06	1.00771e+06	488112	90046.5	1.37385e+06	295690	9133732	1256358	450834	1382060	229867	1.97743e+06	465098	196486	32459.5	7754	9.40119e+06	1.45172e+06	437335	127558	1497	355380	547018	192671	770	5.06089e+06	1455	25530256	2.49616e+07	3825398	1175951	139093	22482	153009	5.34284e+06	1308973	528516	21774796	3.06627e+06	958730
	SN12C	DMSO	NB210727_25.CDF	1.85736e+06	274240	157012	62778.5	4.89202e+07	6126362	3.26103e+06	873236	474162	117480	1.45381e+06	318644	12752480	1751763	630726	1792368	304870	2.78547e+06	653818	271730	45594	15283.5	16070068	2451088	728898	167956	3771	393089	820426	272790	1203.5	5.48585e+06	2594.5	2.80031e+07	3.69508e+07	6.23313e+06	1.9273e+06	223609	30408	215627	9013037	2.13127e+06	885394	17849294	2616686	1420407
	SN12C	DMSO	NB210727_26.CDF	645450	111886	238174	75459.5	23675246	2748344	1.59481e+06	753040	480301	113612	1722636	387444	6.31821e+06	888866	325095	1111756	190029	1351826	323047	142197	40974.5	19008.5	5974192	946748	282176	143588	1580	471340	392736	165494	540.5	4921496	0	2.51996e+07	20361137	3141798	960668	117901	21536.5	135815	4308145	1407774	526194	11942496	1799831	1127226
	SN12C	DMSO	NB210727_27.CDF	623018	108916	161923	55117	2.52221e+07	2.92129e+06	1639346	784828	469152	112871	1628625	356624	6282329	879098	316576	1063920	182584	1345330	321950	136278	38855.5	15938	8277342	1.29197e+06	386521	142188	756	425791	484206	183848	1089.5	6.03595e+06	0	31378645	21627036	3346771	1.01524e+06	125061	21222	197088	4611280	1075200	443996	13812823	2.08424e+06	1288547
	SN12C	DMSO	NB210727_28.CDF	1.13864e+06	176700	212080	63773.5	37231607	4353679	2.24651e+06	1139060	509489	125878	1635864	364509	7.20585e+06	1.00779e+06	365410	1179200	200888	1555414	366330	159912	43473.5	17608.5	9.41211e+06	1453846	440730	152528	993.5	448440	538578	201516	418	6.01672e+06	2278	3.10447e+07	2.54247e+07	3.95278e+06	1206029	143890	25352	200484	5530526	1.34821e+06	553960	16055867	2401658	1.45647e+06
	SN12C	MOG	NB210727_29.CDF	323411	60126.5	117300	36265	18410100	2127299	1134699	781013	520702	100840	1697259	373076	1.54104e+07	2114935	777723	2101960	353098	3348785	792838	328138	63985	34958	17663496	2700528	895124	181814	4050	388744	1.03369e+06	317370	2424	4403646	5350	20298943	3.64028e+07	6.26007e+06	2.03961e+06	236050	38246.5	184164	9.09769e+06	2056030	866323	2.10458e+07	2989152	952891
	SN12C	MOG	NB210727_30.CDF	1.0747e+06	163702	165735	49610.5	36958716	4.27776e+06	2.06531e+06	1223012	568834	121307	1.6275e+06	376478	2.93927e+07	4.14191e+06	1520992	4123200	686739	6.64083e+06	1.56045e+06	645144	84845.5	26058	30404524	4.69542e+06	1556564	242921	5716.5	406432	1.63074e+06	473400	5084	6.66582e+06	7091.5	3.22293e+07	4.67355e+07	1.04811e+07	3401102	380212	48940.5	404268	15429228	3431441	1470801	39945612	6.51753e+06	2082274
	SN12C	MOG	NB210727_31.CDF	309620	62923.5	126334	46029	1.26094e+07	1.47273e+06	882779	1.04063e+06	514628	107042	1.63329e+06	368406	17715749	2456344	857924	2494616	418556	3878565	914279	379915	64498	28040.5	20432308	3.12733e+06	1034224	201590	5325	416880	1.16837e+06	349088	1467	5285533	10222.5	24901406	40145041	7.46239e+06	2420263	272449	41301	233918	1.09439e+07	2397010	1.01594e+06	3.13502e+07	4.4965e+06	1.44464e+06
	SN12C	MOG	NB210727_32.CDF	606692	106543	174994	55673.5	23109362	2.67692e+06	1.40146e+06	1281708	540120	121468	1679473	388276	2.29368e+07	3.19272e+06	1155484	3314240	549226	5134721	1.20458e+06	505612	78858.5	30330.5	25129132	3866870	1257068	224522	5929.5	419291	1.41676e+06	409530	2397	5708210	5914	26715805	4.38309e+07	8929031	2886213	324694	46593.5	288098	13271528	3026643	1.26771e+06	36965116	5633477	1.79864e+06
	SN12C	IPOG	NB210727_33.CDF	584432	100792	212444	60594	2.2352e+07	2583982	1462456	768346	479858	112198	1515954	362390	5137934	726586	243267	977524	170234	1.09447e+06	260926	115222	43224.5	21384	4659804	768502	235988	149319	1963.5	482954	385680	165457	0	4.47692e+06	1322	22157139	16219170	2.52098e+06	779633	95616.5	20387	102468	3.40963e+06	1.3883e+06	476270	8.80257e+06	1336085	816232
	SN12C	IPOG	NB210727_34.CDF	1.24854e+06	192588	157490	54673.5	3.83481e+07	4.5042e+06	2356506	680867	444182	99838	1296105	295994	7.59315e+06	1.06378e+06	380516	1165989	202174	1644520	388886	163438	43891.5	12439.5	10163420	1574432	477070	160466	3394.5	474060	582343	217311	329	5188255	5002	26437733	2.58594e+07	4.01169e+06	1.23539e+06	150530	23240	139157	5.67527e+06	1.65623e+06	636346	12852944	1894524	1046759
	SN12C	IPOG	NB210727_35.CDF	735214	122250	251473	69929.5	27413063	3184435	1.74185e+06	726116	474382	104478	1.60232e+06	374437	5.78937e+06	814747	293260	1039228	179698	1.22716e+06	290626	129914	44486	19343.5	5528304	879848	276059	144000	1888.5	474372	386964	165562	533.5	5.37829e+06	3641	2.7805e+07	1.91782e+07	2951933	914872	112684	21343.5	166477	4.02636e+06	1223138	467674	9723793	1461735	879826
	SN12C	IPOG	NB210727_36.CDF	646248	110616	196144	55507	27081045	3130404	1.68923e+06	721919	471696	106933	1761379	382272	5860991	819292	294636	1048384	175406	1.2492e+06	296798	131321	47189.5	19601.5	7171491	1126034	345234	136336	1283	406576	455472	180762	341	4.83899e+06	702.5	24338792	1.99095e+07	3.07174e+06	944488	114706	21731.5	136308	4.27282e+06	1185357	462164	1.07652e+07	1621122	972621
	SN12C	Compound_2	NB210727_37.CDF	640106	100110	90250	34500.5	2.48211e+07	2856510	1.48745e+06	452058	405260	78072	1.2331e+06	270682	6.13517e+06	861580	307430	990680	168557	1.31128e+06	311604	126712	33363	12635	7007552	1089736	343424	135146	1150.5	405189	435686	171684	890	4.60469e+06	0	23370888	1.77057e+07	2.732e+06	856992	105270	18698	102004	3736764	1134332	434932	8.77514e+06	1305076	730170
	SN12C	Compound_2	NB210727_38.CDF	965742	147796	158438	46968.5	27240311	3.14163e+06	1.6436e+06	564360	435576	86339	1416964	317284	8.55629e+06	1183948	417938	1331644	226770	1.85622e+06	436666	188176	45306.5	15448	9950273	1539369	482618	160688	1233.5	454950	586394	213108	258.5	4.84808e+06	0	24350208	24045850	3.71473e+06	1162652	140830	24371.5	131706	5.20866e+06	1.56306e+06	598747	16279891	2417451	1.34805e+06
	SN12C	Compound_2	NB210727_39.CDF	1774468	264666	177729	50808	48538333	5.82928e+06	2.80598e+06	693820	538496	108401	1.75794e+06	381454	1.21927e+07	1691175	596409	1821592	308416	2685842	631356	265536	55390	19768.5	16590216	2.52665e+06	785682	165028	4420.5	371799	876238	276911	1432.5	5931541	4078	3.00004e+07	3.63319e+07	6276611	1.96467e+06	229481	31955	249210	8903509	1975642	836934	2.05465e+07	3015118	1.54977e+06
	SN12C	Compound_2	NB210727_40.CDF	835145	130106	128376	42369	3.05002e+07	3527945	1.82985e+06	514612	443436	86653.5	1.33022e+06	294394	7280767	1019644	356043	1154883	192532	1.57355e+06	376070	156890	40005	12492	9.29273e+06	1446687	461960	145412	2409	405082	548573	199049	278.5	5.19647e+06	1763	26445026	22565668	3.49383e+06	1091920	131720	22978	135926	4.87025e+06	1.29282e+06	510425	13365549	1976939	1.09692e+06
	LN229	none	NB210727_41.CDF	752039	121304	165486	44286	2.56404e+07	2.92071e+06	1460559	2.79188e+06	708285	160778	1.63399e+06	368038	6006055	846492	300341	968166	165597	1.2818e+06	300684	130524	37208	15785.5	5.6024e+06	888182	266520	142395	1372.5	463126	371180	160889	273.5	4857280	3333.5	24893843	1.71325e+07	2.63866e+06	806932	99060.5	21161	103964	3572290	1.19976e+06	437086	10245483	1.46273e+06	458878
	LN229	none	NB210727_42.CDF	3902952	585116	261153	54575.5	7.05516e+07	1.00157e+07	4.322e+06	6641336	1135271	310678	1442652	348614	28007207	3923786	1414946	3814600	632968	6.39863e+06	1508331	629268	66674.5	20668	31867824	4947261	1.47015e+06	246300	1071.5	474542	1.56332e+06	464131	1748	6204125	8243.5	3.12641e+07	4.60566e+07	1.06538e+07	3293956	378067	51035.5	274956	1.62916e+07	4021808	1642162	36069664	5.52143e+06	1728003
	LN229	none	NB210727_43.CDF	614526	107910	127309	37352.5	2.4038e+07	2752153	1377267	3.95035e+06	806872	202984	1.2982e+06	302836	6.86349e+06	959728	336104	1121014	192776	1476073	347958	149678	36882	14098	5171536	840188	250078	146192	1447	490896	361672	160984	0	5218155	0	26875739	16565579	2541578	773368	96743	18979.5	98968.5	3.49621e+06	1233138	444037	1.11145e+07	1564059	485266
	LN229	none	NB210727_44.CDF	935570	140192	105610	26410	3.51437e+07	4051441	1883584	4330124	871024	228768	1255200	287704	9124649	1255987	452299	1353732	226648	1.9678e+06	463305	200532	33508.5	10308	9346180	1.43696e+06	429081	138006	1760.5	397722	525484	192524	944.5	6.33181e+06	3628	3.29694e+07	2.5813e+07	3999979	1219024	148686	22376	160702	5582249	1.24123e+06	527518	13859242	1.93259e+06	616014
	LN229	DMSO	NB210727_45.CDF	1523295	255212	184020	64854	4.41918e+07	5.22863e+06	2.65792e+06	4821608	936233	426891	1250449	381026	1.46394e+07	2001071	725008	2070588	350232	3.16224e+06	742690	323512	46597	17191.5	12460140	1910784	575244	184552	585.5	541438	696614	253512	0	5402483	2889	2.76287e+07	3.57036e+07	5944324	1821933	214674	32040	179676	8553744	2999871	1083345	1.56083e+07	2.28355e+06	1.18213e+06
	LN229	DMSO	NB210727_46.CDF	606704	110740	188672	61497	24123476	2.79983e+06	1541966	3290055	796328	309233	1.5425e+06	352824	6.33135e+06	886148	317642	1.04358e+06	176366	1352202	326034	143240	38819.5	15593	4809252	777284	231999	139993	1494	480476	346254	156119	386	5.3931e+06	0	2.77929e+07	16639182	2573938	782769	99497	20653.5	127486	3.4757e+06	1.12132e+06	418416	6.9825e+06	1064725	604390
	LN229	DMSO	NB210727_47.CDF	1560416	237152	271305	76255	4.51561e+07	5341695	2736089	4.09649e+06	939535	375821	1.86126e+06	427536	11836389	1623467	599730	1698740	279886	2520729	593379	252512	54132.5	24937.5	10486160	1619525	485144	157715	1583	460496	596078	223928	460	6683195	6731	34861008	33406211	5328183	1623105	199094	28908	239485	7420563	1773855	734800	11831255	1727263	883212
	LN229	DMSO	NB210727_48.CDF	605042	94396	91455.5	35104	25183700	2908154	1526648	3.07372e+06	742616	287743	1534676	319372	6982619	973170	350246	1.06539e+06	177500	1494962	349300	148007	23257.5	11454.5	7.10271e+06	1099445	333796	112982	2602.5	327632	429964	163492	971	5425004	1000	2.7946e+07	1.84338e+07	2.84202e+06	859862	105984	18339	104214	3.83766e+06	874440	370480	8.94505e+06	1345524	756836
	LN229	IPOG	NB210727_49.CDF	442191	82434.5	100776	39361	19125498	2210226	1255645	2459737	680854	249558	1.34765e+06	315879	3.9021e+06	564248	201892	717855	125488	840666	196944	87706.5	35305	13761	3603861	600702	177710	143345	1360.5	502982	268912	142336	0	6.23088e+06	2952	32939622	10312204	1629300	502372	65876.5	14637	104122	2120304	671302	253473	5422561	841475	470904
	LN229	IPOG	NB210727_50.CDF	2.29165e+06	328034	188531	64177.5	5.42122e+07	6956772	3383941	4.97822e+06	1013726	440696	1598324	358281	1.97858e+07	2.74376e+06	988180	2627124	436990	4416973	1.03996e+06	428921	72284.5	19779.5	19805632	3.0268e+06	910472	182144	3279	397621	1047824	325897	3158.5	5.69254e+06	13837	2.81193e+07	3.91341e+07	7.16558e+06	2228433	261100	37043	238744	10352115	2499490	1044560	21176455	3.0717e+06	1.4267e+06
	LN229	IPOG	NB210727_51.CDF	376311	64539	74504	28889.5	16676232	1.92572e+06	1.04424e+06	2.62965e+06	682389	260152	1.22754e+06	262500	5.43222e+06	762942	273295	878278	152076	1.16998e+06	273534	117993	23671.5	10436.5	4585966	746649	224352	123072	284.5	406978	311640	141286	238	4.8618e+06	1155	25267563	1.19482e+07	1863026	568224	73910.5	16259	71161	2483035	779056	293452	6298514	974918	538287
	LN229	IPOG	NB210727_52.CDF	997280	155983	214386	62311	3.35287e+07	3877897	2.01827e+06	3618410	829601	332570	1589181	368166	9.18238e+06	1277961	458567	1332997	228072	1.9605e+06	474448	197776	36741	14733.5	8541508	1331803	403160	160206	1614.5	489181	514306	197691	423.5	4.89791e+06	3114.5	24917021	2.46681e+07	3822225	1.16597e+06	139783	24944	115568	5316773	1776425	646286	11608729	1712663	896534
	LN229	MOG	NB210727_53.CDF	433240	75215	85541	31568	2.40425e+07	2741946	1.37447e+06	858450	471295	102546	1.28938e+06	289780	13353180	1840184	668536	1737017	293374	2.91955e+06	683622	286116	46143	15690	16417232	2.51153e+06	803850	184430	3531	442374	831644	276618	269.5	5.11521e+06	3984	26339011	3.4891e+07	5765235	1.82686e+06	215801	33864	171384	8358482	2115000	854340	14863622	2.13931e+06	794436
	LN229	MOG	NB210727_54.CDF	476918	82019	136863	39391	25577298	2946484	1.47363e+06	815712	510524	105592	1841587	403348	12547403	1.73388e+06	628489	1691403	288216	2.7354e+06	646692	272219	49495	24142.5	14956436	2.28874e+06	721279	176405	1980.5	434060	787607	263142	389	4652139	1316	23751237	36322455	6048622	1917810	223328	36727	173370	8.74662e+06	2.44346e+06	957226	1.38395e+07	1.96154e+06	734568
	LN229	MOG	NB210727_55.CDF	461611	79824	108415	36698	2.40458e+07	2.75832e+06	1399048	873954	489307	103680	1489777	331976	13624757	1.88108e+06	679757	1813928	307326	2.96504e+06	705636	289308	50700.5	19029.5	16400412	2.51081e+06	804645	180224	3457	410398	830779	277110	942	5760285	1581	2.98765e+07	35514845	5955054	1.89005e+06	219138	36140.5	219712	8548189	1.97503e+06	832103	15187643	2.17454e+06	797720
	LN229	MOG	NB210727_56.CDF	391376	69786	118354	38828	1.98757e+07	2259454	1211231	1069164	509035	116230	1382921	337194	1.2098e+07	1.67094e+06	593078	1717300	292434	2596233	611532	261738	51113	21341	12768248	1972517	634114	175118	3059.5	479900	671298	237596	444	4741761	3883	24540394	3.42281e+07	5.63594e+06	1805151	206170	32760.5	159178	8018820	2171738	857655	1.33753e+07	1922074	726196
	LN229	Compound_2	NB210727_57.CDF	602594	101242	157392	50664	2.25208e+07	2.60282e+06	1427566	2383753	675428	252134	1524626	340966	6.05373e+06	857012	313580	947372	160813	1.2955e+06	307710	131980	36994.5	15766	5.48029e+06	876416	278044	139013	1282	457564	348180	154682	543	5542031	889	2.90984e+07	16363054	2.51883e+06	784403	97617.5	19178.5	124384	3420784	1.01781e+06	386514	7417924	1.11902e+06	633344
	LN229	Compound_2	NB210727_58.CDF	2045542	301496	214288	64570	47923070	5.72311e+06	2859699	3.50214e+06	831138	342522	1.62999e+06	382424	1.56664e+07	2.16948e+06	777117	2105776	355779	3.39291e+06	795310	334234	50624	16840.5	14928336	2.27758e+06	694854	180062	1802.5	476006	800516	266909	2288	5.20294e+06	3576.5	26472170	37774031	6.44582e+06	1.98547e+06	234477	35003.5	199232	9216545	2796047	1.05575e+06	17927110	2.59205e+06	1.24079e+06
	LN229	Compound_2	NB210727_59.CDF	429721	76314.5	147506	44512.5	1.83594e+07	2120255	1.18529e+06	2288225	646052	238188	1.47076e+06	327004	5257863	736932	278788	860296	148078	1.13837e+06	265290	112798	32122	15130.5	5308944	837538	261123	141224	1392	465050	325372	150127	0	5266995	0	27776896	1.54283e+07	2.38867e+06	740708	93395.5	19334	106212	3212723	966324	370482	7.056e+06	1075096	597342
	LN229	Compound_2	NB210727_60.CDF	1.24271e+06	191738	182861	57848.5	36884027	4282908	2.1829e+06	3.42354e+06	820618	331001	1568755	362490	10445555	1455320	529534	1488491	246987	2.25048e+06	535047	224516	39819	16213	10149988	1562863	476429	158032	3290	455436	622419	218062	349	5609681	829	28131473	2.90399e+07	4551000	1.3911e+06	166136	25609.5	173780	6364105	1778206	693320	13440355	1.97608e+06	1.04186e+06
	NA	NA	NB210727_MM1.CDF	1.01554e+07	1275086	492916	49007	3.91131e+07	4.46795e+06	1.99241e+06	40430183	5432489	1.75851e+06	1.22061e+06	265644	4.21309e+07	7072802	2499600	6275536	1.01534e+06	12085591	2.81972e+06	1160974	16567498	2950198	34251572	5405991	1.61534e+06	229998	4625	354498	7.41555e+06	1.65591e+06	687397	17224690	3.55524e+06	5.2485e+06	43043520	8685816	2636514	322766	39114.5	157364	13123408	2.79918e+06	1195201	40021240	6709431	2097809
	NA	NA	NB210727_MM2.CDF	12098848	1546796	653104	71049.5	46026100	5413812	2455699	4.63429e+07	6.75709e+06	2.20139e+06	1480561	342869	4.51803e+07	8572353	3.09554e+06	7631112	1.25061e+06	14740060	3486091	1422809	2.22798e+07	4.02914e+06	37740604	6125392	1.81847e+06	272687	3466.5	459703	9485193	2102122	872270	2.24929e+07	4.56934e+06	6817775	45717708	10152251	3083756	376972	45810	194220	1.53751e+07	3.34784e+06	1.43435e+06	41366380	7344415	2.28588e+06
	NA	NA	NB210727_MM3.CDF	13843540	1.77654e+06	792855	91282.5	47355020	5.56316e+06	2516998	47069181	6.86466e+06	2240441	1593022	373118	46529154	8961416	3259102	8045388	1325788	1.53602e+07	3624172	1.48493e+06	2.37854e+07	4.32243e+06	37072952	5893889	1.74408e+06	266686	4857	455824	9006222	2.00903e+06	835135	2.12503e+07	4177452	6535717	46382572	1.0567e+07	3.22861e+06	396736	48394	211373	1.59142e+07	3.47342e+06	1.50816e+06	42608352	7.63979e+06	2374947
[truncated: 405 more columns]

## Sheet: Fig. 4a_Corrected Values
Compound Name				Pyruvate	Pyruvate	Pyruvate	Pyruvate	Lactate	Lactate	Lactate	Alanine	Alanine	Alanine	Oxalate	Oxalate	Valine	Valine	Valine	Valine	Valine	Valine 218	Valine 218	Valine 218	Urea	Urea	Leucine	Leucine	Leucine	Leucine	Leucine	Leucine	Leucine 218	Leucine 218	Leucine 218	Glycerol	Glycerol	Glycerol	Isoleucine	Isoleucine	Isoleucine	Isoleucine	Isoleucine	Isoleucine	Isoleucine 218	Isoleucine 218	Isoleucine 218	Proline	Proline	Proline
Mass				174	174	174	174	117	117	117	116	116	116	190	190	144	144	144	144	144	218	218	218	189	189	158	158	158	158	158	158	218	218	218	205	205	205	158	158	158	158	158	158	218	218	218	142	142	142
Isotope				0	1	2	3	0	1	2	0	1	2	0	1	0	1	2	3	4	0	1	2	0	1	0	1	2	3	4	5	0	1	2	0	1	2	0	1	2	3	4	5	0	1	2	0	1	2
tR				6.27	6.27	6.27	6.27	6.39	6.39	6.39	6.87	6.87	6.87	7.26	7.26	8.1	8.1	8.1	8.1	8.1	8.1	8.1	8.1	8.42	8.42	8.72	8.72	8.72	8.72	8.72	8.72	8.72	8.72	8.72	8.77	8.77	8.77	8.96	8.96	8.96	8.96	8.96	8.96	8.96	8.96	8.96	9.04	9.04	9.04
	Cell Line	Treatment
	MCF7	none	NB210727_01.CDF	3.74424e+06	84378.2	135873	37522.2	6.46293e+07	669937	744107	9.22442e+06	562501	12744.8	2.31113e+06	35019	2.05823e+07	63803.2	41393.1	3.07412e+06	183101	5.38618e+06	176208	0	100378	13923.4	1.85125e+07	142447	27667.1	114990	1.44853e-12	543907	1.17902e+06	94640.3	0	3.21235e+06	0	3.86085e+07	5.12054e+07	1.1907e+06	314688	34559.1	4.90299e-13	466626	1.44498e+07	723570	0	3.32152e+07	281371	79419.8
	MCF7	none	NB210727_02.CDF	2.7478e+06	91535.2	156927	43571.2	5.83464e+07	554695	720015	9.27431e+06	553780	18792.1	2.4212e+06	25219.4	1.96959e+07	66966	39905.1	2.98398e+06	181700	5.12752e+06	178672	0	98671.6	12924.5	1.68322e+07	166316	20190.9	119148	1.47677e-12	567251	1.08506e+06	111277	0	3.5208e+06	0	4.25935e+07	4.87862e+07	713758	213346	37857.2	1.32697e-12	566208	1.29386e+07	649915	0	3.1508e+07	228021	90393.7
	MCF7	none	NB210727_03.CDF	3.48398e+06	97647.7	133028	45208.3	6.23558e+07	652020	760918	8.88286e+06	565921	14299.9	2.19463e+06	45628.2	1.93312e+07	92044.4	52060.3	2.87609e+06	159010	5.06489e+06	175132	0	99685.9	11278.8	1.68957e+07	152103	20136.6	135358	1.54887e-12	607725	1.10178e+06	104842	0	3.35422e+06	0	3.96688e+07	4.76277e+07	767443	227126	43929.8	7.77228e-13	428570	1.2904e+07	969420	0	3.23065e+07	260323	81097.7
	MCF7	none	NB210727_04.CDF	3.33088e+06	78137.9	101607	36712.5	6.31439e+07	937281	788126	9.28719e+06	571407	14125.1	2.40807e+06	12046	2.02926e+07	105755	63413.3	2.98449e+06	166805	5.39206e+06	184901	0	95821.1	9265.84	2.05544e+07	163568	23823.7	123897	1.50056e-12	560295	1.24044e+06	104677	0	3.4727e+06	0	4.25498e+07	4.88285e+07	870390	235396	40275.8	8.96906e-13	475643	1.33831e+07	528484	0	3.53521e+07	278974	89560.3
	MCF7	DMSO	NB210727_05.CDF	3.06513e+06	87022.8	81856.2	61213.8	5.76904e+07	774551	1.01499e+06	8.15957e+06	510079	78440.1	2.02495e+06	3890.87	2.03817e+07	47391.4	44804.9	2.88171e+06	172240	5.37638e+06	177205	0	85598.6	3468.08	1.83609e+07	141140	26548.2	114948	1.48771e-12	564623	1.15276e+06	92246.9	0	3.16437e+06	0	3.83616e+07	4.6433e+07	576967	185264	44168	4.51158e-12	262149	1.22932e+07	598880	0	2.38266e+07	1.02145e+06	1.9888e+06
	MCF7	DMSO	NB210727_06.CDF	4.5609e+06	106224	136123	90694.8	6.79659e+07	1.12023e+06	1.28622e+06	9.7983e+06	590671	96427.7	2.45495e+06	28728	2.42154e+07	102270	76727.6	3.49364e+06	195022	6.37178e+06	235996	0	101817	7514.63	2.26978e+07	196977	32054.6	137285	1.6789e-12	618810	1.39591e+06	112072	0	3.49335e+06	0	4.1058e+07	5.37511e+07	1.76956e+06	397358	23968.7	5.94451e-11	454890	1.63117e+07	939867	0	3.01145e+07	1.30853e+06	2.51399e+06
	MCF7	DMSO	NB210727_07.CDF	5.76682e+06	109509	204895	101752	7.6052e+07	1.17355e+06	1.40349e+06	9.83781e+06	650309	102323	3.11013e+06	0	2.5911e+07	119374	70927.4	3.80203e+06	211488	6.90036e+06	227671	0	121147	18658.4	2.58532e+07	186992	51904.8	111694	1.40634e-12	517812	1.57742e+06	102184	0	4.25606e+06	0	5.15886e+07	5.73135e+07	2.54068e+06	521913	4.70968e-11	7.92845e-11	656281	1.79709e+07	272605	0	3.06504e+07	1.26947e+06	2.41954e+06
	MCF7	DMSO	NB210727_08.CDF	3.4834e+06	76682.9	125308	73567.7	6.36998e+07	839339	1.17859e+06	7.49089e+06	560500	75595	2.30559e+06	18956.2	2.0773e+07	79151.3	59267.7	2.94594e+06	166010	5.49725e+06	198675	0	105353	8358.23	2.06213e+07	160851	19263.1	134424	1.53323e-12	599969	1.30997e+06	100291	0	3.24568e+06	0	3.77411e+07	5.14822e+07	1.24519e+06	313896	43052.5	4.47188e-11	320679	1.47097e+07	1.0083e+06	0	2.45401e+07	995102	1.84511e+06
	MCF7	MOG	NB210727_09.CDF	2.69054e+06	87840.4	187368	47515.3	6.77651e+07	697704	825008	5.69839e+06	708515	41140	2.77991e+06	22988.9	4.34803e+07	316684	262632	5.94618e+06	341825	1.1779e+07	407858	0	166064	14665.6	4.01228e+07	434979	322871	103529	8.1701e-13	402217	2.66989e+06	95533.6	0	4.42092e+06	0	4.14815e+07	6.66564e+07	5.15105e+06	1.29201e+06	1.91437e-12	0	705543	2.3977e+07	375773	0	3.37487e+07	352606	430285
	MCF7	MOG	NB210727_10.CDF	3.99964e+06	74880.9	139866	40482.8	7.0738e+07	1.00496e+06	912109	5.43728e+06	619986	39008.9	2.49946e+06	20345.6	4.69069e+07	428988	226269	6.49363e+06	380234	1.33048e+07	446874	0	168027	16382.8	4.93637e+07	683717	360965	100407	8.01661e-13	469812	3.1726e+06	177221	0	4.7587e+06	0	4.77474e+07	6.93732e+07	5.99456e+06	1.40251e+06	4.9804e-12	0	676502	2.62772e+07	380405	0	4.38829e+07	529735	516405
	MCF7	MOG	NB210727_11.CDF	1.87965e+06	37249.7	60304	28883	5.3417e+07	388118	564530	5.77064e+06	520623	29308	2.30598e+06	5.10792e-10	4.02015e+07	226009	139347	5.21511e+06	292339	1.11532e+07	348482	0	99381.4	522.371	4.27039e+07	420562	310054	78766.3	6.4702e-13	357042	2.75351e+06	177409	0	3.9432e+06	0	3.64076e+07	6.1415e+07	4.05591e+06	1.09544e+06	1.45747e-12	0	349111	2.18646e+07	296427	0	3.67666e+07	394123	486501
	MCF7	MOG	NB210727_12.CDF	3.2276e+06	76914.4	133656	50289.1	6.17594e+07	587045	804548	4.11773e+06	584839	20413.7	2.14042e+06	41095.6	3.78401e+07	209160	172604	5.12555e+06	284246	1.03002e+07	357149	0	154769	7784.84	3.8379e+07	368379	201244	123053	1.40249e-12	514792	2.45037e+06	93954.3	0	4.18542e+06	0	4.13688e+07	6.30139e+07	4.20097e+06	1.06372e+06	8.84737e-13	0	509555	2.31096e+07	505801	0	3.4437e+07	372506	400727
	MCF7	IPOG	NB210727_13.CDF	3.54001e+06	165692	147846	51575.5	1.05681e+08	2.19106e+06	1.86004e+06	1.39458e+07	725616	160292	1.31818e+06	87680.8	5.57826e+07	1.05993e+06	360066	8.30574e+06	454414	1.72288e+07	573325	0	171430	28043.9	4.38098e+07	1.61846e+06	385601	48540.5	5.24266e-11	336784	3.89326e+06	241022	0	5.10568e+06	0	5.3914e+07	7.46938e+07	9.41694e+06	1.86992e+06	9.36537e-12	8.89337e-13	764603	2.01248e+07	408170	23944.8	5.69928e+07	3.18398e+06	3.25497e+06
	MCF7	IPOG	NB210727_14.CDF	7.24913e+06	119052	159713	95195.9	8.76499e+07	1.60155e+06	1.44749e+06	9.48311e+06	639826	75088.4	2.46267e+06	28691.6	3.13823e+07	177243	107347	4.49741e+06	242987	8.36939e+06	305983	0	97254.7	12259.7	2.79032e+07	234303	69635.6	119903	1.43235e-12	509726	1.73651e+06	106544	0	3.67707e+06	0	4.0847e+07	5.79695e+07	2.59243e+06	607548	5.12196e-11	8.05932e-11	634682	1.8521e+07	605178	0	3.39726e+07	1.34413e+06	2.44257e+06
	MCF7	IPOG	NB210727_15.CDF	5.86399e+06	75862.9	78018.5	66401.1	8.1408e+07	2.16133e+06	1.44634e+06	1.06486e+07	606543	87943.4	2.2313e+06	461.139	3.29135e+07	157698	86390	4.57695e+06	250379	8.9115e+06	305561	0	77568.9	2489.33	3.15629e+07	254248	93102.4	100291	1.24861e-12	447010	1.90474e+06	103202	0	4.02947e+06	0	4.56892e+07	5.67275e+07	2.49255e+06	574193	5.04382e-11	7.63179e-11	521768	1.76521e+07	255659	0	3.50965e+07	1.32955e+06	2.49409e+06
	MCF7	IPOG	NB210727_16.CDF	5.06736e+06	91704.1	88204.8	71593.7	7.59594e+07	1.68106e+06	1.36578e+06	9.44901e+06	534533	71150	2.3042e+06	9541.45	2.91093e+07	127798	77298.1	4.0903e+06	230847	7.90364e+06	266925	0	74973.9	4033.27	2.77541e+07	206041	57189.3	116594	1.51992e-12	557719	1.69612e+06	110407	0	3.67698e+06	0	4.18043e+07	5.54637e+07	2.20405e+06	496756	4.57035e-11	6.86026e-11	441226	1.77193e+07	607881	0	3.17265e+07	1.27834e+06	2.36787e+06
	MCF7	Compound_2	NB210727_17.CDF	5.89971e+06	121047	145529	89750.1	8.18633e+07	1.43169e+06	1.33876e+06	1.02992e+07	581585	66519.8	2.20289e+06	58344.4	2.7449e+07	124203	63225.8	4.09163e+06	223980	7.2141e+06	243497	0	99280.5	14429.7	2.62794e+07	191107	51121.8	132476	1.64866e-12	607109	1.65495e+06	112313	0	3.93863e+06	0	4.48926e+07	5.87932e+07	2.50381e+06	576819	4.97249e-11	7.8948e-11	624628	1.88313e+07	627720	0	3.4385e+07	1.47705e+06	2.60307e+06
	MCF7	Compound_2	NB210727_18.CDF	5.60985e+06	104391	110809	70834.9	8.20362e+07	1.77996e+06	1.34314e+06	9.22745e+06	573540	76534.3	2.31703e+06	34656.3	2.70724e+07	134528	91694.2	3.93001e+06	221977	7.24807e+06	260586	0	90180.2	14098.5	2.8443e+07	187906	74052.7	127840	1.59466e-12	577460	1.7429e+06	102720	0	4.0872e+06	0	4.65725e+07	5.60638e+07	2.48859e+06	563253	4.96892e-11	7.61542e-11	531747	1.82193e+07	483266	0	3.36086e+07	1.36691e+06	2.40144e+06
	MCF7	Compound_2	NB210727_19.CDF	4.19177e+06	106990	208181	76498.3	7.62747e+07	990129	1.10048e+06	9.12126e+06	724471	69204.3	3.09229e+06	19253.2	2.121e+07	70985	43287.6	3.34862e+06	199535	5.49104e+06	201621	0	96132.5	21079.2	1.80911e+07	158713	74331.7	104609	1.34906e-12	476803	1.24134e+06	93501.7	0	3.74627e+06	0	4.2899e+07	5.20296e+07	1.27747e+06	366115	24926.5	1.02238e-12	669452	1.44225e+07	383761	0	2.31078e+07	973205	1.80456e+06
	MCF7	Compound_2	NB210727_20.CDF	5.13625e+06	101846	90141.9	68962.3	7.8523e+07	2.07498e+06	1.40615e+06	9.53124e+06	561276	72475.8	2.20656e+06	29644	2.78362e+07	130219	83000.9	4.01814e+06	222599	7.46491e+06	255660	0	92729.3	10910.1	2.83304e+07	206252	62272.8	125624	1.54216e-12	560825	1.74154e+06	112006	0	4.19913e+06	0	4.73829e+07	5.51312e+07	2.01351e+06	509903	7644.29	6.54547e-11	462444	1.70504e+07	451128	0	3.22209e+07	1.25e+06	2.30136e+06
	SN12C	none	NB210727_21.CDF	828344	27822.9	219815	39087.9	3.00311e+07	175043	522230	938420	531272	10700	2.53297e+06	1100.73	7.5013e+06	51535.8	2865.41	1.37468e+06	88581.7	1.93055e+06	67462.5	6183.02	68424.2	15281.5	8.33579e+06	93331.3	0	125802	1.0822e-12	565805	603556	106501	0	3.23436e+06	0	4.18399e+07	2.69677e+07	249795	87958.7	38134.3	1450.35	243381	6.66459e+06	391774	0	2.27967e+07	164550	54433.8
	SN12C	none	NB210727_22.CDF	713039	25965.2	241126	34402.2	3.15642e+07	196046	502560	946340	577992	16548.8	2.72739e+06	3.02069e-10	7.61641e+06	48920.4	19219.9	1.33444e+06	86753.8	1.97001e+06	77481	0	66159.8	20307.2	8.85615e+06	114292	9174.03	121160	0	549125	629753	102214	0	3.63545e+06	0	4.69882e+07	2.62627e+07	247229	81651.1	34469.2	1476.48	255944	6.45924e+06	189984	0	2.28727e+07	170805	50367.2
	SN12C	none	NB210727_23.CDF	830484	65176.9	195082	44254.6	5.96905e+07	580704	716101	1.48296e+06	480894	20725.9	2.19959e+06	41200.7	1.61017e+07	54851	37156.4	2.38373e+06	146152	4.18466e+06	147990	1693.05	80111.4	17284.3	1.73747e+07	157220	11423.8	143535	1.53651e-12	656832	1.10105e+06	115902	0	3.58269e+06	0	4.52218e+07	5.03856e+07	1.11505e+06	301570	40975.4	4.13606e-11	319527	1.41821e+07	989806	0	3.38343e+07	268641	74813.9
	SN12C	none	NB210727_24.CDF	1.33176e+06	34915.9	124570	23882.3	5.25487e+07	370022	551705	1.3222e+06	490671	11279.2	2.13229e+06	4.72318e-10	1.26236e+07	47345.2	38523.7	1.83187e+06	99592.8	3.30384e+06	116383	0	50094.6	956.97	1.3293e+07	119757	16967.7	103281	1.2154e-12	469690	873198	86317.5	0	3.01812e+06	0	3.63173e+07	3.53219e+07	313554	123438	42971.3	4980.94	208866	8.91597e+06	389739	0	3.01143e+07	236193	81203.9
	SN12C	DMSO	NB210727_25.CDF	2.54544e+06	59457	86729.2	62137.4	6.44825e+07	1.01348e+06	1.50414e+06	1.1426e+06	489618	52561.2	2.26372e+06	5.01432e-10	1.76267e+07	63855	62467.7	2.36998e+06	137870	4.65139e+06	158194	0	69580.6	7689.35	2.27302e+07	172118	22062.3	122783	1.42314e-12	519681	1.31258e+06	105664	0	3.21177e+06	0	3.98506e+07	5.22747e+07	1.28455e+06	336353	38306.3	4.51031e-11	283645	1.50512e+07	539590	0	2.4484e+07	136429	683617
	SN12C	DMSO	NB210727_26.CDF	880155	34937.8	273732	64408.8	3.12113e+07	206143	778302	983041	515198	50794.4	2.69161e+06	3309.47	8.73005e+06	57520.2	34003.7	1.47581e+06	87667.6	2.25776e+06	87359.6	9778.29	61594.9	14523.1	8.43682e+06	99246.9	0	136866	1.20823e-12	623432	622009	101974	0	2.8653e+06	0	3.58633e+07	2.88121e+07	284941	97515.3	39946.3	7781.97	184903	7.17203e+06	897275	18944	1.63337e+07	110783	639424
	SN12C	DMSO	NB210727_27.CDF	851024	38035	172957	48729.9	3.32533e+07	215354	754638	1.02556e+06	496033	50378.1	2.5355e+06	5.61632e-10	8.68071e+06	51636.1	27631.2	1.41218e+06	84504.6	2.24751e+06	88392.6	1521.52	58779.1	10759.4	1.16994e+07	119750	7312.68	125813	1.27943e-12	562490	770753	96302.5	0	3.42714e+06	0	4.46786e+07	3.0603e+07	315394	93422.3	41692.5	59.6681	268606	7.69839e+06	246927	0	1.89042e+07	145108	738082
	SN12C	DMSO	NB210727_28.CDF	1.55764e+06	42495.9	207982	54778	4.90938e+07	384773	889181	1.49433e+06	497363	49316.3	2.55383e+06	984.17	9.95787e+06	58355.5	36669.6	1.56348e+06	92007.5	2.59843e+06	92089.6	7319.17	65804.7	11715.2	1.33048e+07	116351	15059.9	132217	1.41222e-12	592526	857407	102137	0	3.46107e+06	0	4.41938e+07	3.59763e+07	396756	124872	42528.6	4534.38	273835	9.23413e+06	398644	0	2.19865e+07	151439	816300
	SN12C	MOG	NB210727_29.CDF	441074	23194.9	133917	30336	2.42752e+07	155223	473271	1.01991e+06	565189	27912.6	2.64417e+06	5.85703e-10	2.13028e+07	73685.2	99074.8	2.77439e+06	156872	5.59163e+06	201286	0	95228.8	30314	2.49854e+07	196696	155359	116318	1.49639e-12	514332	1.65903e+06	95027	0	2.98198e+06	0	2.87897e+07	5.14956e+07	1.42818e+06	500443	30458.7	6924.97	255760	1.51948e+07	383822	0	2.90749e+07	238438	72052.7
	SN12C	MOG	NB210727_30.CDF	1.47107e+06	38406.5	149949	42734.6	4.87297e+07	369525	660140	1.60465e+06	563654	32292.9	2.54105e+06	18318.3	4.06333e+07	276177	214420	5.43615e+06	311804	1.10876e+07	377615	0	129907	10867	4.30142e+07	415022	297605	113162	1.38662e-12	539675	2.62288e+06	110679	0	4.23646e+06	0	4.57852e+07	6.6086e+07	5.23783e+06	1.2843e+06	3.7183e-12	0	475883	2.57806e+07	570389	0	5.51688e+07	1.60776e+06	372677
	SN12C	MOG	NB210727_31.CDF	421610	28623.4	145650	41674	1.66213e+07	119060	455501	1.36447e+06	519541	27994.2	2.55181e+06	4677.7	2.44875e+07	118616	57899.6	3.30101e+06	186301	6.47688e+06	227156	0	97289.3	20146.8	2.8903e+07	233966	179608	124589	1.60076e-12	551941	1.87623e+06	92269.6	0	3.48325e+06	0	3.53461e+07	5.67893e+07	2.353e+06	713933	415.544	4.04889e-13	298896	1.82779e+07	329763	0	4.33098e+07	414285	134387
	SN12C	MOG	NB210727_32.CDF	828443	37035.6	191759	47509	3.04724e+07	205177	564268	1.6832e+06	517611	34549.3	2.62224e+06	18575.5	3.17058e+07	166257	128126	4.38108e+06	241132	8.57704e+06	294154	0	119652	18926	3.55494e+07	321171	202232	127696	1.5694e-12	555511	2.27794e+06	92060.6	0	3.79034e+06	0	3.79103e+07	6.19948e+07	3.66066e+06	964970	6.1829e-13	0	347715	2.21631e+07	603140	0	5.10485e+07	931256	218956
	SN12C	IPOG	NB210727_33.CDF	797308	31334.1	244150	48600.5	2.9469e+07	183763	681637	1.00345e+06	512520	48554.7	2.36476e+06	34121.3	7.09633e+06	50769.2	0	1.30064e+06	81333.8	1.82795e+06	69684	8269.87	64742.1	17241.8	6.57005e+06	117538	12315	149164	0	637507	610014	104069	0	2.74852e+06	0	3.14993e+07	2.29505e+07	252034	94249	31183.2	11403.4	139470	5.65857e+06	1.15779e+06	16680.6	1.20374e+07	93589.8	447845
	SN12C	IPOG	NB210727_34.CDF	1.70965e+06	49250	126554	50481.2	5.05636e+07	419230	967014	888735	479061	40859.4	2.02434e+06	9018.3	1.0494e+07	64532.6	35904.8	1.54357e+06	95766.9	2.74727e+06	99889.7	0	67388	4118.31	1.43679e+07	132773	18125.9	138061	1.54173e-12	626958	927117	109490	0	3.04806e+06	0	3.76221e+07	3.65894e+07	415743	150334	46386.8	3.81499e-12	172242	9.46236e+06	860110	2740.52	1.76376e+07	120140	537713
	SN12C	IPOG	NB210727_35.CDF	1.00328e+06	33539.5	286679	56131	3.61436e+07	249251	768486	947882	511934	40946.9	2.50106e+06	23542.1	8.00105e+06	50173.4	19872.2	1.37973e+06	90430.5	2.04955e+06	74825.1	11022.4	67102.5	13900.4	7.79984e+06	98410.8	20559.6	138073	0	626534	612416	104159	0	3.08508e+06	0	3.95851e+07	2.71385e+07	256761	105829	37594.1	4202.01	226478	6.70934e+06	687975	11110.5	1.33144e+07	101357	490885
	SN12C	IPOG	NB210727_36.CDF	882528	35326.9	218216	44292.3	3.57076e+07	228374	721429	942249	508830	44583.1	2.7378e+06	3.03222e-10	8.10027e+06	43505.4	18286.7	1.39276e+06	83373.4	2.08645e+06	77873	9478.75	71343	13420.9	1.01353e+07	111373	16992.6	123098	1.34332e-12	536911	723230	101599	0	2.8985e+06	0	3.46187e+07	2.81731e+07	277728	102366	37300.7	8301.49	185568	7.12685e+06	545336	0	1.47349e+07	110928	533972
	SN12C	Compound_2	NB210727_37.CDF	876063	26605.3	77096.1	33002	3.27307e+07	197298	586066	586982	462281	26312.3	1.92059e+06	2.12712e-10	8.4801e+06	52491.6	22604.2	1.31244e+06	82392.9	2.18833e+06	79184.5	0	50656.7	7722.6	9.90344e+06	93592.2	26571	121132	1.40943e-12	535374	692339	95804.2	0	2.71887e+06	0	3.32514e+07	2.50524e+07	265436	122531	32735.3	6.8915e-13	126183	6.2267e+06	636989	11965.7	1.20339e+07	90067.4	375938
	SN12C	Compound_2	NB210727_38.CDF	1.32166e+06	35043.2	147363	40203.6	3.59202e+07	224455	656403	734960	485404	28802.8	2.21426e+06	667.846	1.18277e+07	49131	22072.5	1.76458e+06	111501	3.10129e+06	109404	4805.43	69095.4	8017.63	1.40667e+07	126781	39497.9	136631	1.64466e-12	600622	934559	101781	0	2.90971e+06	0	3.4633e+07	3.40237e+07	365495	163138	42144.6	1.40356e-12	163543	8.68095e+06	858851	11083.8	2.23102e+07	146725	667792
	SN12C	Compound_2	NB210727_39.CDF	2.43178e+06	59883.6	120684	43314.8	6.40045e+07	711128	983569	903367	600539	37848	2.73237e+06	6.0524e-10	1.68513e+07	82085.5	43051.3	2.41341e+06	139083	4.48678e+06	156536	0	84316.3	11076.3	2.34672e+07	172864	71655	111372	1.38634e-12	492036	1.40456e+06	91698.3	0	3.52483e+06	0	4.2681e+07	5.13964e+07	1.47161e+06	398466	29827.3	5.0481e-11	329039	1.48712e+07	313694	0	2.81991e+07	178126	686980
	SN12C	Compound_2	NB210727_40.CDF	1.14296e+06	33722.6	115265	38142.9	4.02191e+07	265596	720363	668730	502863	29697.5	2.07491e+06	2.29804e-10	1.0062e+07	61240.4	20672.2	1.53234e+06	85007.2	2.62827e+06	101798	0	61214.9	5420.77	1.31382e+07	131728	52201.6	120363	1.50782e-12	535222	874359	94780.5	0	3.05669e+06	0	3.76293e+07	3.19284e+07	354793	153299	38002.5	1.31815e-12	168304	8.12495e+06	523486	0	1.83325e+07	125813	557916
	LN229	none	NB210727_41.CDF	1.02857e+06	33854.4	171180	34359.5	3.38047e+07	193215	500888	3.68285e+06	519067	10199.1	2.553e+06	3913.49	8.30003e+06	57352.6	24465.8	1.28347e+06	76906.7	2.14154e+06	74053.6	4491.38	56194.1	11058.5	7.90522e+06	95976.3	3513.13	138247	3.11755e-14	611472	586929	102796	0	2.8263e+06	0	3.54309e+07	2.42439e+07	232698	80767.8	33890.4	12543	140893	5.94567e+06	797857	6164.03	1.41708e+07	144234	42397.8
	LN229	none	NB210727_42.CDF	5.35205e+06	141964	93991.6	38498.6	9.29777e+07	3.06708e+06	1.49942e+06	8.77576e+06	515015	15196.6	2.24973e+06	37927.4	3.87211e+07	234212	157387	5.02859e+06	295309	1.06865e+07	376638	0	102051	8815.2	4.50826e+07	474457	80477.1	130967	1.71526e-12	628128	2.51088e+06	118936	0	3.71112e+06	0	4.44754e+07	6.50965e+07	5.63083e+06	1.12452e+06	4.20237e-12	7.76324e-13	349467	2.71982e+07	1.25615e+06	0	4.98876e+07	1.017e+06	245415
	LN229	none	NB210727_43.CDF	840421	39972.6	127716	30394.1	3.16914e+07	199556	477047	5.2153e+06	477293	14784.6	2.02645e+06	18299.2	9.48691e+06	52482	14439.3	1.48671e+06	96473	2.46612e+06	88189.7	3646.18	55976.6	8725.29	7.2998e+06	111149	0	142710	1.27818e-12	648845	570988	106174	0	3.00909e+06	0	3.82559e+07	2.34419e+07	211691	70449.4	35674.7	9940.03	134038	5.81484e+06	876616	11658.4	1.53734e+07	125088	32204.7
	LN229	none	NB210727_44.CDF	1.28187e+06	32138.6	80215.7	20163.5	4.63429e+07	331709	530506	5.71901e+06	507063	21771.6	1.96026e+06	10265	1.26115e+07	48508.1	42184.5	1.79282e+06	99603.4	3.28758e+06	116490	6574.23	51301.8	4316	1.32134e+07	108507	7491.26	117433	1.1957e-12	525729	837593	94027.3	0	3.58828e+06	0	4.69478e+07	3.65218e+07	410699	132274	45575.1	3.42695e-12	197494	9.32486e+06	202526	0	1.91714e+07	122738	51647.6
	LN229	DMSO	NB210727_45.CDF	2.08569e+06	88278.9	140707	59306.7	5.82705e+07	537078	1.03636e+06	6.35994e+06	508966	246857	1.93563e+06	147684	2.0239e+07	53183.9	66145.6	2.7358e+06	169655	5.28303e+06	183979	13105.9	70831.5	10128.4	1.7615e+07	136973	14543.2	155482	1.63886e-12	715598	1.10999e+06	121194	0	3.15382e+06	0	3.93202e+07	5.05117e+07	1.12958e+06	283942	49275	2972.16	236871	1.42275e+07	2.1167e+06	29505.9	2.14043e+07	109654	511204
	LN229	DMSO	NB210727_46.CDF	828045	42065	209322	52993.3	3.1806e+07	215440	688150	4.33432e+06	554015	168677	2.40908e+06	11547.7	8.74927e+06	52202	27122.4	1.38458e+06	79641	2.25816e+06	92062.7	10373.3	58783.2	10272.8	6.78707e+06	96688.6	0	136555	1.19908e-12	635325	546498	104878	0	3.107e+06	0	3.95622e+07	2.35458e+07	241090	74014.6	36731.7	9293.82	172781	5.78749e+06	700717	10640.1	9.57225e+06	96795	312901
	LN229	DMSO	NB210727_47.CDF	2.1353e+06	53750.6	259147	63349.4	5.95411e+07	545962	1.0846e+06	5.3986e+06	621727	205937	2.90659e+06	16554.4	1.63614e+07	54614.9	75335	2.2458e+06	119658	4.21186e+06	149621	1738.75	81405.6	18934.1	1.48245e+07	131214	11294.2	133956	1.41882e-12	608649	948781	114362	0	3.77829e+06	0	4.96456e+07	4.72657e+07	711705	195332	59073.7	4.50683e-13	329258	1.23916e+07	476835	0	1.62339e+07	87715.8	383819
	LN229	DMSO	NB210727_48.CDF	827880	24535.9	81050.7	33637.3	3.32079e+07	211823	615369	4.04942e+06	515853	156339	2.36793e+06	2.62257e-10	9.65102e+06	52216.2	34294.6	1.4108e+06	78313	2.49788e+06	84165.2	0	34844.4	9202.98	1.00412e+07	91767.6	13515.2	97781.8	1.08364e-12	433233	684370	85870.2	0	3.12826e+06	0	3.97801e+07	2.60847e+07	255617	75792.7	37298.7	7516.29	141907	6.41106e+06	176215	0	1.22476e+07	84196.5	354162
	LN229	IPOG	NB210727_49.CDF	604087	34530.4	102728	36775.2	2.5215e+07	155927	588774	3.23721e+06	526084	136765	2.10336e+06	21191.2	5.39114e+06	55401.9	18470.9	952850	61229.7	1.40429e+06	47858.7	6269.48	53535.9	8735.97	5.07802e+06	91363	0	144192	1.12486e-12	663791	420456	112290	0	3.43935e+06	0	4.69271e+07	1.45919e+07	195873	62512.6	24046.2	5303.09	141586	3.53128e+06	406522	7961.42	7.43971e+06	100253	249652
	LN229	IPOG	NB210727_50.CDF	3.14135e+06	59792.7	102443	60446.8	7.14637e+07	1.35903e+06	1.3544e+06	6.56465e+06	584016	252243	2.49759e+06	1317.99	2.73534e+07	131289	111436	3.46504e+06	193583	7.37416e+06	254065	0	111107	5760.92	2.80163e+07	223703	48307.6	118830	1.44953e-12	525935	1.68134e+06	103021	0	3.51437e+06	0	3.99789e+07	5.5351e+07	2.14708e+06	502293	17116	3.62645e-11	342004	1.72931e+07	716422	0	2.91416e+07	187661	533105
	LN229	IPOG	NB210727_51.CDF	514267	22381.8	72872.4	27590.9	2.19882e+07	137787	449599	3.46237e+06	502765	144435	1.90303e+06	2.10767e-10	7.50677e+06	48474	24769.3	1.16413e+06	71823.2	1.95489e+06	66218	2641.3	35680.6	7603.8	6.46918e+06	104811	6487.21	118612	0	537234	491665	95451.3	0	2.76269e+06	0	3.59776e+07	1.69068e+07	194337	59873.3	28683.6	10146.9	96505.2	4.13606e+06	464739	6447.34	8.62564e+06	97584.9	254786
	LN229	IPOG	NB210727_52.CDF	1.36377e+06	37865.2	220610	51759.9	4.42123e+07	291006	800443	4.76853e+06	548766	182702	2.48113e+06	18690.2	1.26918e+07	67116.8	46108.4	1.76258e+06	105441	3.27477e+06	137250	0	55640.2	9687.21	1.2071e+07	119565	10918.9	144975	1.46944e-12	646799	817831	105295	0	2.88381e+06	0	3.54554e+07	3.4905e+07	388791	126406	42710.7	4120.54	143479	8.85003e+06	1.17273e+06	5649.41	1.59223e+07	104252	407461
	LN229	MOG	NB210727_53.CDF	592123	27076.7	83584.7	29532.9	3.16976e+07	185374	475258	1.12379e+06	489027	34522.6	2.01468e+06	2160.54	1.84604e+07	74172.5	81251.7	2.28947e+06	132559	4.87631e+06	164329	0	70378.8	8103.25	2.32199e+07	182509	100397	130143	1.65758e-12	585010	1.33e+06	106540	0	2.95406e+06	0	3.74936e+07	4.93632e+07	1.04316e+06	350284	47262.2	3563.79	226626	1.39512e+07	729332	0	2.05236e+07	190856	200167
	LN229	MOG	NB210727_54.CDF	651435	26939.7	150372	31749.8	3.372e+07	236192	514572	1.06596e+06	546508	34240.1	2.86716e+06	6.35097e-10	1.73452e+07	75823.1	73427.5	2.23158e+06	132160	4.56988e+06	166191	0	74194.8	19247.3	2.11525e+07	166075	73838.6	130018	1.60252e-12	573435	1.25943e+06	102724	0	2.72225e+06	0	3.37996e+07	5.13864e+07	1.14921e+06	376511	44015.9	8708.06	231806	1.45902e+07	1.1474e+06	4019.59	1.91073e+07	137040	181211
	LN229	MOG	NB210727_55.CDF	630839	27541.6	112865	32393.9	3.16999e+07	206051	502926	1.1439e+06	510400	32887.2	2.32576e+06	923.077	1.8835e+07	80246.6	77356.7	2.39289e+06	139525	4.94955e+06	182677	0	77011.5	11488.2	2.31971e+07	186147	103878	125634	1.55182e-12	542559	1.32884e+06	108082	0	3.28458e+06	0	4.25374e+07	5.02445e+07	1.18587e+06	384100	38403.7	4.32226e-11	287637	1.42791e+07	437817	0	2.0972e+07	180431	187847
	LN229	MOG	NB210727_56.CDF	534242	25028.6	130765	33645	2.62091e+07	120066	498547	1.40203e+06	507446	39486.9	2.15603e+06	40744.1	1.67217e+07	72553.6	49878.3	2.27182e+06	133046	4.33781e+06	154511	4223.63	77255.3	14695.1	1.80546e+07	162884	78703.5	135934	1.7835e-12	634541	1.0711e+06	107248	0	2.71566e+06	0	3.49389e+07	4.84254e+07	994581	365408	36671	4614.94	212158	1.33792e+07	938363	0	1.8468e+07	166539	195293
	LN229	Compound_2	NB210727_57.CDF	823258	31243.3	169139	43716.8	2.96937e+07	187644	628810	3.13622e+06	530029	143059	2.38258e+06	99.0496	8.36706e+06	61977.5	39676.8	1.25295e+06	74624.8	2.16427e+06	81172	3381.04	55859	11097.7	7.7325e+06	103785	26364.3	131250	0	604222	550037	102183	0	3.09449e+06	0	4.14451e+07	2.31549e+07	219504	95854.3	33823	6750.55	169071	5.70226e+06	550339	0	1.01798e+07	106198	352419
	LN229	Compound_2	NB210727_58.CDF	2.80297e+06	63577.7	151906	56667.3	6.31901e+07	653347	1.08815e+06	4.61348e+06	567352	198503	2.54396e+06	26166.4	2.16571e+07	100762	80884.3	2.77927e+06	161090	5.66772e+06	193519	0	77279.8	8351.19	2.11114e+07	155218	38017.5	137870	1.69043e-12	628965	1.2812e+06	105023	0	3.06298e+06	0	3.76686e+07	5.34374e+07	1.41371e+06	348974	45513.8	3498.75	268669	1.536e+07	1.5706e+06	3762.48	2.46656e+07	143186	490596
	LN229	Compound_2	NB210727_59.CDF	586324	26362.1	167370	36854.4	2.42059e+07	149287	540030	3.01082e+06	505877	132899	2.29605e+06	2.54296e-10	7.26631e+06	44030.4	42742.6	1.13843e+06	69411.3	1.90223e+06	63144.3	0	48247	11715.5	7.48995e+06	83711.5	14867.7	136983	0	614032	512723	103324	0	2.91769e+06	0	3.95679e+07	2.1832e+07	226223	89454.1	33356.8	9581.97	144290	5.35422e+06	533279	7910.6	9.67605e+06	108739	315741
	LN229	Compound_2	NB210727_60.CDF	1.70127e+06	47887.3	161963	50306.8	4.8638e+07	345006	831055	4.50989e+06	565536	188123	2.44941e+06	17074.8	1.44395e+07	77313.1	63461.6	1.96613e+06	109088	3.7595e+06	141562	0	60258	10852.7	1.43496e+07	120046	20790.4	135736	1.51325e-12	602207	993484	96101.1	0	3.37555e+06	0	4.00095e+07	4.10884e+07	531501	165393	46078.2	4.2424e-12	215123	1.06154e+07	834650	0	1.84572e+07	133117	507685
	NA	NA	NB210727_MM1.CDF	1.39332e+07	44666.2	35045.1	11588	5.15854e+07	317338	468007	5.34677e+07	1.20218e+06	130398	1.89819e+06	4.20464e-10	5.82357e+07	1.94951e+06	536392	8.20506e+06	431270	2.01747e+07	647735	0	2.47791e+07	2.74449e-09	4.84578e+07	640865	129301	93178.9	1.09816e-12	472714	1.23788e+07	269400	0	2.80869e+07	0	5.50363e+06	6.09023e+07	3.49105e+06	698235	13448.1	0	176120	2.1919e+07	267396	0	5.53396e+07	1.92417e+06	408235
	NA	NA	NB210727_MM2.CDF	1.65978e+07	91801.8	125697	17085.2	6.06942e+07	574902	664230	6.12625e+07	2.05489e+06	319311	2.31157e+06	17218.4	6.24344e+07	3.42878e+06	940748	9.93304e+06	531894	2.46011e+07	864432	0	3.34011e+07	7.39888e-09	5.33892e+07	938358	159951	113243	1.40985e-12	613728	1.58327e+07	315873	0	3.66262e+07	0	7.09742e+06	6.46366e+07	5.00789e+06	952494	3.34519e-12	9.39434e-13	253609	2.5686e+07	439541	0	5.71891e+07	2.54771e+06	508570
	NA	NA	NB210727_MM3.CDF	1.89898e+07	114846	204027	23689.8	6.24474e+07	582575	672602	6.22224e+07	2.08908e+06	329570	2.48638e+06	24649.9	6.42949e+07	3.7111e+06	1.03488e+06	1.04681e+07	568937	2.56389e+07	889866	0	3.56849e+07	3.95239e-09	5.24474e+07	750159	121312	121131	1.50808e-12	606820	1.50346e+07	324342	0	3.44729e+07	0	6.77698e+06	6.55706e+07	5.454e+06	1.05403e+06	3.69802e-12	9.80219e-13	274198	2.6598e+07	484628	0	5.8901e+07	2.72357e+06	534429
[truncated: 405 more columns]

## Sheet: Fig. 4a_Isotope Ratio
Compound Name				Pyruvate	Pyruvate	Pyruvate	Pyruvate	Lactate	Lactate	Lactate	Alanine	Alanine	Alanine	Oxalate	Oxalate	Valine	Valine	Valine	Valine	Valine	Valine 218	Valine 218	Valine 218	Urea	Urea	Leucine	Leucine	Leucine	Leucine	Leucine	Leucine	Leucine 218	Leucine 218	Leucine 218	Glycerol	Glycerol	Glycerol	Isoleucine	Isoleucine	Isoleucine	Isoleucine	Isoleucine	Isoleucine	Isoleucine 218	Isoleucine 218	Isoleucine 218	Proline	Proline	Proline
Mass				174	174	174	174	117	117	117	116	116	116	190	190	144	144	144	144	144	218	218	218	189	189	158	158	158	158	158	158	218	218	218	205	205	205	158	158	158	158	158	158	218	218	218	142	142	142
Isotope				0	1	2	3	0	1	2	0	1	2	0	1	0	1	2	3	4	0	1	2	0	1	0	1	2	3	4	5	0	1	2	0	1	2	0	1	2	3	4	5	0	1	2	0	1	2
tR				6.27	6.27	6.27	6.27	6.39	6.39	6.39	6.87	6.87	6.87	7.26	7.26	8.1	8.1	8.1	8.1	8.1	8.1	8.1	8.1	8.42	8.42	8.72	8.72	8.72	8.72	8.72	8.72	8.72	8.72	8.72	8.77	8.77	8.77	8.96	8.96	8.96	8.96	8.96	8.96	8.96	8.96	8.96	9.04	9.04	9.04
	Cell Line	Treatment
	MCF7	none	NB210727_01.CDF	0.9354	0.0211184	0.0340618	0.00941956	0.978538	0.0101604	0.0113019	0.941203	0.0574926	0.00130459	0.985038	0.0149618	0.858951	0.00266784	0.00173378	0.128956	0.00769082	0.968243	0.0317575	0	0.877932	0.122068	0.956868	0.00737786	0.00143562	0.00597637	7.53905e-20	0.028342	0.925517	0.0744828	0	0.0764683	0	0.923532	0.962152	0.0224193	0.00593604	0.000652955	9.27667e-21	0.00883927	0.952196	0.0478036	0	0.985461	0.00836416	0.00236493
	MCF7	none	NB210727_02.CDF	0.903657	0.030158	0.0517864	0.0143988	0.978567	0.00931881	0.0121139	0.941756	0.0563299	0.00191438	0.989667	0.0103335	0.856888	0.00291907	0.00174248	0.130494	0.00795628	0.966244	0.0337561	0	0.883941	0.116059	0.950392	0.00940995	0.00114447	0.00676455	8.3961e-20	0.0322891	0.906768	0.0932319	0	0.0760074	0	0.923993	0.969433	0.0142123	0.00425591	0.000756417	2.65512e-20	0.0113427	0.952054	0.0479456	0	0.986226	0.0071511	0.00283977
	MCF7	none	NB210727_03.CDF	0.926412	0.0260128	0.0354954	0.0120797	0.977789	0.0102414	0.0119694	0.938585	0.0598992	0.00151583	0.979584	0.0204158	0.858145	0.00409395	0.00231953	0.128337	0.00710452	0.966495	0.0335052	0	0.898139	0.101861	0.948285	0.00855444	0.00113459	0.00763904	8.75348e-20	0.0343867	0.912907	0.0870931	0	0.0776148	0	0.922385	0.969995	0.015662	0.00464371	0.000899625	1.5939e-20	0.00879937	0.929957	0.0700432	0	0.987397	0.00797178	0.0024877
	MCF7	none	NB210727_04.CDF	0.938802	0.0220634	0.0287367	0.0103977	0.973341	0.0144722	0.012187	0.940594	0.0579707	0.00143517	0.995011	0.00498945	0.858762	0.00448413	0.00269344	0.126955	0.00710479	0.966763	0.033237	0	0.911635	0.0883648	0.959067	0.00764775	0.00111594	0.00581297	7.05016e-20	0.0263561	0.921995	0.0780048	0	0.0751182	0	0.924882	0.967725	0.0172856	0.00468346	0.00080263	1.7899e-20	0.00950341	0.961917	0.038083	0	0.986012	0.00779602	0.0025071
	MCF7	DMSO	NB210727_05.CDF	0.929965	0.0264512	0.0249211	0.0186627	0.96984	0.013043	0.0171168	0.932606	0.0584	0.00899425	0.998078	0.00192242	0.86568	0.00201678	0.00191	0.12303	0.00736309	0.968012	0.0319877	0	0.960973	0.0390272	0.955611	0.00736086	0.00138711	0.00601562	7.79666e-20	0.0296254	0.92573	0.07427	0	0.0758608	0	0.924139	0.977417	0.0121701	0.003915	0.000934873	9.56278e-20	0.00556314	0.953433	0.0465672	0	0.742193	0.0318798	0.0621779
	MCF7	DMSO	NB210727_06.CDF	0.931737	0.0217401	0.0279045	0.018618	0.965723	0.0159441	0.0183334	0.934353	0.0564223	0.00922483	0.988406	0.0115945	0.861668	0.00364619	0.00274025	0.124961	0.00698456	0.964196	0.0358036	0	0.931115	0.0688848	0.958148	0.00833214	0.0013584	0.00582726	7.13635e-20	0.0263346	0.925504	0.0744961	0	0.0780614	0	0.921939	0.952934	0.0314364	0.00707206	0.00042728	1.06119e-18	0.00813021	0.945387	0.0546128	0	0.745171	0.0324417	0.0624357
	MCF7	DMSO	NB210727_07.CDF	0.932482	0.0177398	0.0332455	0.0165331	0.967147	0.014949	0.0179043	0.928806	0.0615023	0.00969158	1	0	0.859791	0.00396879	0.00236218	0.126815	0.00706322	0.96798	0.0320199	0	0.866264	0.133736	0.967306	0.00701071	0.0019496	0.00420216	5.29837e-20	0.0195317	0.939015	0.0609853	0	0.0758712	0	0.924129	0.938874	0.0417053	0.00858294	7.7577e-19	1.3078e-18	0.0108383	0.98502	0.0149805	0	0.745497	0.0309367	0.059065
	MCF7	DMSO	NB210727_08.CDF	0.926463	0.0204324	0.0334428	0.0196616	0.969218	0.0127924	0.0179893	0.921594	0.0690759	0.00933029	0.991826	0.00817443	0.864098	0.00329886	0.00247442	0.123178	0.00695034	0.965033	0.0349669	0	0.926334	0.0736664	0.957268	0.00748222	0.0008977	0.00627457	7.16681e-20	0.0280779	0.928714	0.0712856	0	0.078835	0	0.921165	0.963876	0.0233609	0.00589981	0.000810503	8.43056e-19	0.00605277	0.935696	0.0643039	0	0.760951	0.0309164	0.0574235
	MCF7	MOG	NB210727_09.CDF	0.892591	0.0291946	0.0623746	0.01584	0.97797	0.010086	0.0119438	0.883554	0.110046	0.00639943	0.991778	0.00822154	0.863008	0.00629784	0.00523192	0.118633	0.00682864	0.96645	0.0335504	0	0.918676	0.0813242	0.969328	0.0105303	0.00783063	0.00251498	1.98751e-20	0.00979625	0.965368	0.0346316	0	0.0958892	0	0.904111	0.902881	0.0699158	0.0175688	2.60739e-20	0	0.00963455	0.984531	0.0154695	0	0.931581	0.00975201	0.0119209
	MCF7	MOG	NB210727_10.CDF	0.939834	0.0176278	0.0329792	0.00955891	0.973553	0.0138544	0.0125927	0.891728	0.101854	0.00641817	0.991906	0.00809369	0.861091	0.00789041	0.00416897	0.119825	0.0070254	0.967423	0.032577	0	0.910968	0.0890323	0.968185	0.0134375	0.0071073	0.0019802	1.58323e-20	0.00928955	0.946966	0.0530338	0	0.0902317	0	0.909768	0.895484	0.077538	0.0181744	6.46431e-20	0	0.00880349	0.985694	0.0143063	0	0.935327	0.0113127	0.0110471
	MCF7	MOG	NB210727_11.CDF	0.936779	0.0185986	0.0301582	0.0144647	0.982434	0.00715018	0.0104154	0.912851	0.0824981	0.00465112	1	2.22045e-16	0.871971	0.00491165	0.00303353	0.113702	0.00638197	0.969626	0.0303741	0	0.994759	0.00524115	0.973292	0.00960498	0.00709416	0.00180513	1.4849e-20	0.00820378	0.939323	0.0606766	0	0.0972952	0	0.902705	0.917588	0.0607229	0.0164305	2.1896e-20	0	0.00525843	0.98659	0.01341	0	0.934695	0.010039	0.0124133
	MCF7	MOG	NB210727_12.CDF	0.924997	0.0220834	0.0384368	0.0144825	0.97791	0.009311	0.0127795	0.871652	0.124013	0.00433514	0.981117	0.0188829	0.866677	0.00479984	0.00396778	0.118002	0.0065525	0.966405	0.0335953	0	0.952	0.0479996	0.969341	0.00932329	0.00510263	0.00312511	3.56686e-20	0.0131079	0.962981	0.0370186	0	0.0914731	0	0.908527	0.915832	0.0611815	0.0155201	1.29296e-20	0	0.00746605	0.978528	0.0214722	0	0.938604	0.0101726	0.0109621
	MCF7	IPOG	NB210727_13.CDF	0.906256	0.0424956	0.0379801	0.0132678	0.962998	0.0199992	0.0170026	0.940158	0.0490013	0.0108408	0.93749	0.0625098	0.845035	0.0160878	0.00547457	0.126474	0.00692844	0.967714	0.0322858	0	0.859123	0.140877	0.94812	0.0350981	0.00837758	0.0010563	1.14247e-18	0.00734789	0.94156	0.0584397	0	0.0861249	0	0.913875	0.860745	0.10874	0.0216323	1.08519e-19	1.03195e-20	0.00888271	0.978924	0.0199056	0.0011705	0.769589	0.0430775	0.0441138
	MCF7	IPOG	NB210727_14.CDF	0.95079	0.0156434	0.0210202	0.0125466	0.966306	0.0176862	0.0160083	0.929775	0.0628396	0.00738577	0.988456	0.011544	0.861372	0.00487435	0.00295724	0.124084	0.00671268	0.964642	0.0353579	0	0.887817	0.112183	0.967439	0.00814027	0.00242375	0.00418015	5.00059e-20	0.0178166	0.942051	0.0579485	0	0.0822188	0	0.917781	0.93776	0.0420233	0.00986645	8.33144e-19	1.31278e-18	0.0103506	0.96828	0.0317203	0	0.768441	0.0304623	0.0554518
	MCF7	IPOG	NB210727_15.CDF	0.963679	0.01249	0.0128657	0.0109653	0.957472	0.0254631	0.0170646	0.938665	0.0535578	0.00777707	0.999793	0.000207126	0.865896	0.00415681	0.00228111	0.121036	0.00662977	0.966766	0.0332342	0	0.968834	0.0311659	0.972284	0.00784811	0.00287915	0.00310648	3.87297e-20	0.013882	0.948478	0.0515223	0	0.0806843	0	0.919316	0.940324	0.0414017	0.00955498	8.40689e-19	1.27383e-18	0.00871928	0.985687	0.0143126	0	0.763649	0.0289852	0.0544667
	MCF7	IPOG	NB210727_16.CDF	0.952568	0.0172703	0.0166381	0.0135237	0.961349	0.0213114	0.0173399	0.939654	0.0532478	0.00709828	0.995866	0.00413377	0.864835	0.00380425	0.00230495	0.122153	0.00690295	0.96725	0.0327505	0	0.948835	0.0511649	0.967127	0.00719452	0.0020006	0.00408533	5.33309e-20	0.0195926	0.938737	0.0612635	0	0.0804856	0	0.919514	0.946225	0.0376789	0.00850779	7.8402e-19	1.1785e-18	0.00758867	0.966749	0.0332508	0	0.760682	0.0307091	0.0569806
	MCF7	Compound_2	NB210727_17.CDF	0.942868	0.0193808	0.0233382	0.0144133	0.96719	0.0169435	0.0158668	0.940693	0.0532113	0.00609527	0.974137	0.025863	0.858447	0.0038919	0.0019846	0.128626	0.00705025	0.967268	0.0327322	0	0.872837	0.127163	0.963764	0.00702299	0.00188213	0.0048852	6.0882e-20	0.0224461	0.936295	0.0637051	0	0.0802985	0	0.919701	0.940527	0.0401363	0.00926343	7.99853e-19	1.27171e-18	0.0100736	0.967661	0.032339	0	0.762486	0.0328171	0.0579344
	MCF7	Compound_2	NB210727_18.CDF	0.951337	0.0177354	0.0188563	0.0120709	0.963245	0.0209349	0.0158205	0.93407	0.0581576	0.00777231	0.985228	0.014772	0.860178	0.0042827	0.00292412	0.125517	0.00709868	0.965209	0.034791	0	0.864521	0.135479	0.966912	0.00640093	0.00252721	0.0043699	5.4586e-20	0.0197903	0.944208	0.0557915	0	0.0803199	0	0.91968	0.939737	0.0417991	0.00947798	8.37486e-19	1.28535e-18	0.00898564	0.974096	0.0259043	0	0.771135	0.0314238	0.0553018
	MCF7	Compound_2	NB210727_19.CDF	0.91429	0.023379	0.0455645	0.0167667	0.973258	0.0126552	0.0140863	0.919815	0.0731833	0.00700125	0.993797	0.00620257	0.852102	0.00285733	0.00174544	0.135227	0.00806821	0.964494	0.0355056	0	0.81981	0.18019	0.956663	0.00841	0.00394599	0.0055623	7.18332e-20	0.0254186	0.929785	0.0702147	0	0.0799558	0	0.920044	0.956828	0.023541	0.00675911	0.000460932	1.8932e-20	0.0124114	0.974016	0.0259839	0	0.752741	0.0317638	0.0589993
	MCF7	Compound_2	NB210727_20.CDF	0.951504	0.0189019	0.0167567	0.0128376	0.957457	0.0253435	0.0171997	0.937543	0.0553049	0.00715206	0.986712	0.0132881	0.861455	0.00403775	0.00257808	0.124995	0.00693351	0.966803	0.0331966	0	0.894505	0.105495	0.967195	0.00705586	0.00213427	0.00431248	5.30144e-20	0.0193023	0.939426	0.0605739	0	0.0810443	0	0.918956	0.948337	0.0347064	0.00880525	0.000132219	1.13373e-18	0.00801945	0.974159	0.0258412	0	0.76993	0.0299271	0.0551932
	SN12C	none	NB210727_21.CDF	0.742196	0.0249751	0.197635	0.0351932	0.977247	0.00570567	0.0170475	0.633495	0.359259	0.00724643	0.999565	0.000435424	0.831005	0.0057203	0.000318599	0.153079	0.00987688	0.963156	0.0337439	0.00309997	0.817082	0.182918	0.913389	0.0102477	0	0.0138608	1.19405e-19	0.0625022	0.849682	0.150318	0	0.0714333	0	0.928567	0.977392	0.00907195	0.00320031	0.00138974	5.29297e-05	0.00889267	0.944344	0.0556557	0	0.986007	0.00713096	0.00236301
	SN12C	none	NB210727_22.CDF	0.7021	0.0256137	0.238247	0.0340392	0.978288	0.00608638	0.0156252	0.613739	0.375494	0.0107671	1	1.11022e-16	0.835738	0.00537839	0.00211671	0.147186	0.00958113	0.962064	0.0379356	0	0.764716	0.235284	0.917231	0.0118616	0.000953855	0.0126178	0	0.0573356	0.860048	0.139952	0	0.0714901	0	0.92851	0.976796	0.00921416	0.0030487	0.0012891	5.52961e-05	0.00959687	0.971356	0.0286438	0	0.983868	0.00736141	0.00217448
	SN12C	none	NB210727_23.CDF	0.731056	0.057479	0.172319	0.0391459	0.978685	0.00953722	0.0117782	0.746905	0.242623	0.0104724	0.98157	0.0184305	0.859346	0.00293309	0.00199032	0.12788	0.00785074	0.965379	0.0342284	0.000392509	0.822187	0.177813	0.946839	0.00858535	0.000624972	0.00786517	8.43133e-20	0.0360856	0.904539	0.0954609	0	0.0730792	0	0.926921	0.965815	0.0214177	0.00580314	0.000789773	7.98319e-19	0.00617468	0.934604	0.0653963	0	0.986336	0.00784661	0.00218897
	SN12C	none	NB210727_24.CDF	0.878621	0.0230778	0.0824682	0.0158328	0.982719	0.00693145	0.01035	0.724482	0.269318	0.00620018	1	2.22045e-16	0.861602	0.00323774	0.00263902	0.12568	0.00684164	0.965887	0.0341126	0	0.981211	0.018789	0.948998	0.00856712	0.00121605	0.00741399	8.73703e-20	0.0338043	0.90983	0.0901702	0	0.0763843	0	0.923616	0.980652	0.00872318	0.00344039	0.00119961	0.000139247	0.00584599	0.958015	0.041985	0	0.985595	0.00774524	0.00266742
	SN12C	DMSO	NB210727_25.CDF	0.924111	0.0216252	0.0315955	0.0226685	0.962331	0.0151506	0.0225183	0.677784	0.290937	0.0312793	1	2.22045e-16	0.869406	0.00315566	0.00309242	0.117502	0.00684431	0.967027	0.0329732	0	0.900274	0.0997265	0.96428	0.00731672	0.000939591	0.00523755	6.07926e-20	0.0222257	0.92532	0.0746805	0	0.0742494	0	0.925751	0.964051	0.0237383	0.00622718	0.000710348	8.37563e-19	0.00527355	0.965304	0.0346955	0	0.804218	0.00448992	0.0225368
	SN12C	DMSO	NB210727_26.CDF	0.701566	0.0278998	0.218944	0.0515897	0.969339	0.00641301	0.0242481	0.634187	0.332939	0.0328744	0.998769	0.00123101	0.839952	0.00554499	0.00328363	0.14273	0.00848956	0.95864	0.0371881	0.00417235	0.808835	0.191165	0.906951	0.0106909	0	0.0147942	1.30785e-19	0.0675637	0.858837	0.141163	0	0.073652	0	0.926348	0.979007	0.00970191	0.00332638	0.00136483	0.000266258	0.00633395	0.886459	0.111188	0.00235305	0.751701	0.00510828	0.029535
	SN12C	DMSO	NB210727_27.CDF	0.76555	0.0342777	0.156123	0.0440489	0.971579	0.00630268	0.0221181	0.651983	0.315887	0.0321303	1	2.22045e-16	0.845683	0.0050402	0.00270173	0.138289	0.00828591	0.961436	0.0379097	0.000654088	0.844962	0.155038	0.934433	0.00958412	0.000586343	0.0101043	1.02897e-19	0.0452919	0.888678	0.111322	0	0.070921	0	0.929079	0.976933	0.0100889	0.00299391	0.00133829	1.91798e-06	0.00864442	0.968844	0.0311558	0	0.750623	0.00577295	0.0294142
	SN12C	DMSO	NB210727_28.CDF	0.835662	0.0228406	0.111967	0.029531	0.97464	0.00765159	0.0177082	0.73179	0.243982	0.0242285	0.999614	0.000386156	0.849841	0.00498994	0.003141	0.134125	0.00790319	0.963055	0.0342189	0.0027261	0.848569	0.151431	0.939153	0.00822981	0.00106718	0.00938443	1.00377e-19	0.0421653	0.893312	0.106688	0	0.0723014	0	0.927699	0.977016	0.0107969	0.0034044	0.00116134	0.000123995	0.00749711	0.958514	0.0414863	0	0.763599	0.00526971	0.0284542
	SN12C	MOG	NB210727_29.CDF	0.701035	0.0369332	0.213581	0.0484502	0.974694	0.00624297	0.0190626	0.631886	0.350765	0.017349	1	2.22045e-16	0.872253	0.00302293	0.00407155	0.114188	0.00646487	0.965167	0.0348332	0	0.7581	0.2419	0.961941	0.00758838	0.00600464	0.00450299	5.8011e-20	0.019963	0.945693	0.0543074	0	0.0934443	0	0.906556	0.958512	0.0266379	0.00935126	0.000570074	0.000129792	0.00479931	0.9753	0.0246995	0	0.940969	0.00773169	0.00234043
	SN12C	MOG	NB210727_30.CDF	0.863833	0.0225942	0.0883567	0.0252164	0.979254	0.00743833	0.0133077	0.728834	0.256451	0.0147147	0.992825	0.00717459	0.866319	0.00589963	0.00458829	0.116502	0.00669092	0.966982	0.0330177	0	0.922635	0.0773647	0.969079	0.00936935	0.00673093	0.00256355	3.14564e-20	0.0122574	0.959411	0.040589	0	0.0843166	0	0.915683	0.904004	0.0717966	0.0176367	5.11443e-20	0	0.00656268	0.9783	0.0217004	0	0.918339	0.0268147	0.00622631
	SN12C	MOG	NB210727_31.CDF	0.660503	0.0449244	0.228968	0.0656051	0.966495	0.00693476	0.0265699	0.713267	0.272052	0.0146809	0.998166	0.00183416	0.869273	0.00421889	0.0020629	0.117789	0.00665632	0.966032	0.0339678	0	0.828106	0.171894	0.963451	0.00781502	0.00601034	0.00417597	5.37297e-20	0.0185481	0.953012	0.0469881	0	0.0893106	0	0.910689	0.943883	0.039189	0.0119123	6.94481e-06	6.77626e-21	0.00500832	0.982233	0.0177668	0	0.939125	0.00900072	0.0029247
	SN12C	MOG	NB210727_32.CDF	0.749241	0.0335563	0.174026	0.0431761	0.975305	0.00657798	0.018117	0.752651	0.23185	0.0154987	0.992949	0.00705094	0.865157	0.00454545	0.003509	0.120167	0.00662246	0.966759	0.0332409	0	0.863146	0.136854	0.966997	0.00875427	0.00552244	0.0034927	4.29863e-20	0.0152337	0.96106	0.0389402	0	0.0904932	0	0.909507	0.925541	0.0547634	0.0144625	9.28163e-21	0	0.00523339	0.973441	0.0265591	0	0.931195	0.0170203	0.00400869
	SN12C	IPOG	NB210727_33.CDF	0.710277	0.027965	0.218252	0.0435062	0.971393	0.00606761	0.0225397	0.640952	0.327934	0.0311142	0.985742	0.0142578	0.831298	0.0059589	0	0.153154	0.00958963	0.958988	0.0366521	0.00436002	0.789297	0.210703	0.87684	0.0157189	0.00164996	0.0200174	0	0.085774	0.853942	0.146058	0	0.0798958	0	0.920104	0.977403	0.0107555	0.00402946	0.00133535	0.000489012	0.00598801	0.827748	0.1698	0.00245213	0.749486	0.00583849	0.0279864
	SN12C	IPOG	NB210727_34.CDF	0.88276	0.0254764	0.0655708	0.0261923	0.973245	0.00808289	0.0186717	0.630483	0.340437	0.0290797	0.995554	0.00444589	0.857166	0.00528137	0.00294353	0.126736	0.00787316	0.964829	0.0351711	0	0.942277	0.0577231	0.939691	0.00870146	0.00119009	0.00907936	1.01532e-19	0.041338	0.894133	0.105867	0	0.0746097	0	0.92539	0.978923	0.0111458	0.00403774	0.0012479	1.02775e-19	0.00464572	0.916235	0.0834984	0.000266675	0.795726	0.00543069	0.0243481
	SN12C	IPOG	NB210727_35.CDF	0.726511	0.0243318	0.208313	0.0408443	0.972539	0.00671805	0.0207433	0.631175	0.341471	0.0273535	0.990653	0.00934747	0.83788	0.00526442	0.00208868	0.145236	0.00953142	0.959687	0.0351265	0.00518668	0.828057	0.171943	0.89761	0.0113484	0.00237523	0.0159773	0	0.0726886	0.854324	0.145676	0	0.0719754	0	0.928025	0.977176	0.0092642	0.00382541	0.00136113	0.000152351	0.00822114	0.905413	0.0930801	0.00150676	0.757101	0.00577466	0.0280156
	SN12C	IPOG	NB210727_36.CDF	0.74702	0.0299575	0.185348	0.0376739	0.974019	0.00623999	0.0197409	0.62956	0.340556	0.029884	1	1.11022e-16	0.839745	0.00451891	0.00190272	0.145134	0.00869928	0.959707	0.0359117	0.00438151	0.84135	0.15865	0.927375	0.0102115	0.00156087	0.0113256	1.23766e-19	0.0495269	0.876547	0.123453	0	0.0769121	0	0.923088	0.978671	0.00966748	0.00356983	0.0013029	0.000290376	0.00649868	0.92875	0.0712497	0	0.754217	0.00568893	0.0274318
	SN12C	Compound_2	NB210727_37.CDF	0.864613	0.0263058	0.0763516	0.0327292	0.976562	0.00589654	0.0175411	0.545292	0.430186	0.0245222	1	1.11022e-16	0.851625	0.00528177	0.00227838	0.132487	0.00832808	0.964992	0.035008	0	0.867443	0.132557	0.926817	0.00877686	0.00249634	0.0113988	1.32817e-19	0.0505109	0.878168	0.121832	0	0.0752478	0	0.924752	0.978551	0.0103893	0.00480473	0.00128571	2.71051e-20	0.00496882	0.905392	0.0928597	0.00174847	0.790317	0.00592657	0.0247799
	SN12C	Compound_2	NB210727_38.CDF	0.855422	0.0227227	0.0957074	0.0261477	0.975999	0.00610899	0.0178915	0.587924	0.388961	0.0231147	0.999698	0.000302252	0.85801	0.003571	0.00160707	0.12867	0.00814104	0.96439	0.0341083	0.00150171	0.895805	0.104195	0.939265	0.00848283	0.00264763	0.00917355	1.10579e-19	0.0404311	0.90156	0.0984399	0	0.0771571	0	0.922843	0.97879	0.0105361	0.00471141	0.00121911	4.06576e-20	0.00474309	0.9087	0.0901339	0.00116596	0.786622	0.00518329	0.0236315
	SN12C	Compound_2	NB210727_39.CDF	0.915442	0.0225845	0.0455885	0.0163852	0.974142	0.0108415	0.015017	0.585497	0.389894	0.0246093	1	2.22045e-16	0.862283	0.00420847	0.00221102	0.124135	0.00716305	0.966204	0.0337959	0	0.883642	0.116358	0.964919	0.00712238	0.00295777	0.00460466	5.73988e-20	0.020396	0.938567	0.061433	0	0.0759438	0	0.924056	0.958302	0.027495	0.00745846	0.000559212	9.47764e-19	0.00618495	0.97929	0.0207104	0	0.814333	0.00515389	0.0199113
	SN12C	Compound_2	NB210727_40.CDF	0.858892	0.0253879	0.0869172	0.0288026	0.976008	0.00645614	0.0175363	0.556232	0.418987	0.0247812	1	1.11022e-16	0.854889	0.00521321	0.0017628	0.130866	0.00726923	0.96262	0.0373802	0	0.918472	0.0815275	0.93957	0.0094398	0.00374772	0.00865528	1.08579e-19	0.0385877	0.901974	0.0980257	0	0.074792	0	0.925208	0.978028	0.0108903	0.00471413	0.00117052	4.06576e-20	0.00519744	0.939324	0.060676	0	0.792564	0.00544979	0.0242087
	LN229	none	NB210727_41.CDF	0.810673	0.0267315	0.135383	0.0272124	0.979826	0.00560974	0.014564	0.874155	0.123416	0.00242864	0.998466	0.00153426	0.851322	0.00589399	0.00251863	0.132326	0.00793938	0.964528	0.0334389	0.00203287	0.83524	0.16476	0.902383	0.0109782	0.000402587	0.0158681	3.58338e-21	0.0703677	0.850635	0.149365	0	0.0735445	0	0.926456	0.979674	0.00942242	0.00327647	0.00137705	0.000510368	0.00573967	0.880608	0.118474	0.000917462	0.983054	0.0100251	0.00295199
	LN229	none	NB210727_42.CDF	0.951091	0.0252741	0.0167606	0.00687471	0.953089	0.0314927	0.0154186	0.94293	0.0554319	0.00163809	0.983381	0.0166187	0.87081	0.00527749	0.0035525	0.113676	0.00668437	0.965871	0.034129	0	0.920314	0.0796864	0.971529	0.0102455	0.00174103	0.00283792	3.72202e-20	0.0136463	0.954663	0.0453373	0	0.076671	0	0.923329	0.901363	0.0781277	0.0156314	5.85097e-20	1.0824e-20	0.00487829	0.955745	0.0442548	0	0.97349	0.0198839	0.00480648
	LN229	none	NB210727_43.CDF	0.808745	0.0385366	0.123327	0.0293909	0.979041	0.00617526	0.0147838	0.913643	0.0837583	0.00259838	0.991029	0.00897088	0.851187	0.00471795	0.00130028	0.134083	0.00871193	0.964006	0.0345621	0.00143233	0.864868	0.135132	0.889265	0.013568	0	0.0174811	1.56789e-19	0.0796858	0.842867	0.157133	0	0.0725935	0	0.927407	0.980596	0.00887343	0.00295845	0.00150055	0.000418686	0.00565255	0.867184	0.131069	0.00174724	0.986301	0.00804075	0.00207371
	LN229	none	NB210727_44.CDF	0.906029	0.0227573	0.0568926	0.0143209	0.981688	0.00703845	0.0112732	0.915219	0.0812852	0.00349536	0.994778	0.00522183	0.863517	0.00332783	0.00289901	0.123392	0.00686416	0.963824	0.0342395	0.0019369	0.922228	0.0777717	0.945317	0.00777883	0.00053803	0.00844785	8.61365e-20	0.037918	0.898838	0.101162	0	0.0706845	0	0.929315	0.978846	0.01103	0.00355897	0.00122824	9.24852e-20	0.00533626	0.978689	0.0213109	0	0.981349	0.00629489	0.00265343
	LN229	DMSO	NB210727_45.CDF	0.878215	0.0372395	0.0594518	0.0250936	0.97364	0.00898911	0.017371	0.893572	0.0716326	0.0347952	0.928951	0.0710488	0.869394	0.00228903	0.00285181	0.11813	0.00733505	0.963942	0.0336553	0.00240312	0.874635	0.125365	0.944777	0.00736159	0.000783059	0.00838529	8.85096e-20	0.0386932	0.901335	0.0986653	0	0.0739196	0	0.92608	0.967287	0.0216757	0.00545861	0.000948816	5.7311e-05	0.00457292	0.868626	0.129563	0.00181032	0.799176	0.00410211	0.0191568
	LN229	DMSO	NB210727_46.CDF	0.730531	0.0371793	0.18531	0.0469801	0.9723	0.00659702	0.0211028	0.856838	0.109709	0.0334527	0.995218	0.00478205	0.849385	0.00507765	0.00264273	0.135113	0.00778175	0.956489	0.0390954	0.00441555	0.850938	0.149062	0.885837	0.0126455	0	0.0179214	1.57588e-19	0.0835963	0.838642	0.161358	0	0.0724888	0	0.927511	0.977728	0.0100317	0.00308539	0.00153369	0.000388599	0.00723304	0.890287	0.108068	0.00164484	0.752835	0.00762745	0.0246991
	LN229	DMSO	NB210727_47.CDF	0.849753	0.0214295	0.103485	0.0253328	0.973276	0.00893945	0.017785	0.866828	0.0999993	0.0331728	0.994323	0.00567686	0.867076	0.00289995	0.00400705	0.119634	0.00638244	0.965223	0.0343766	0.000400436	0.810935	0.189065	0.943297	0.00836639	0.000721459	0.0085708	9.09067e-20	0.039044	0.892183	0.107817	0	0.0704043	0	0.929596	0.97322	0.0146844	0.00403763	0.00122307	9.34412e-21	0.00683473	0.962854	0.0371465	0	0.801667	0.00434	0.0190233
	LN229	DMSO	NB210727_48.CDF	0.855608	0.0254042	0.0840549	0.034933	0.97563	0.00623372	0.0181362	0.857383	0.109409	0.0332082	1	1.11022e-16	0.859037	0.00465678	0.00306376	0.126227	0.00701585	0.967322	0.0326776	0	0.790672	0.209328	0.940029	0.00860865	0.00127018	0.0092046	1.02151e-19	0.040888	0.88826	0.11174	0	0.0725778	0	0.927422	0.980441	0.00962755	0.00285991	0.00140969	0.000284474	0.00537724	0.973182	0.0268178	0	0.76179	0.0052471	0.0221093
	LN229	IPOG	NB210727_49.CDF	0.775746	0.0444239	0.132375	0.0474551	0.971234	0.0060161	0.0227499	0.829756	0.135076	0.0351682	0.990002	0.00999835	0.831375	0.0085602	0.00285888	0.147702	0.00950357	0.962784	0.0328966	0.00431962	0.859425	0.140575	0.848635	0.0152999	0	0.0242304	1.89289e-19	0.111835	0.788796	0.211204	0	0.0679781	0	0.932022	0.971292	0.0130649	0.00417729	0.00160945	0.000355443	0.00950118	0.894708	0.103264	0.00202713	0.76257	0.0102958	0.0256831
	LN229	IPOG	NB210727_50.CDF	0.933595	0.0178027	0.0305508	0.0180519	0.963335	0.0183506	0.0183149	0.886788	0.0790274	0.0341841	0.999471	0.000528706	0.874619	0.00420608	0.00357621	0.111368	0.00622992	0.966611	0.0333888	0	0.950594	0.049406	0.968127	0.0077461	0.00167581	0.00412894	5.04373e-20	0.018322	0.942124	0.0578756	0	0.0804424	0	0.919558	0.948299	0.0368602	0.00863903	0.000294859	6.2561e-19	0.00590704	0.960121	0.0398785	0	0.840142	0.0054207	0.0154255
	LN229	IPOG	NB210727_51.CDF	0.806644	0.0351709	0.114698	0.0434878	0.97391	0.00611319	0.0199765	0.842242	0.12251	0.0352479	1	1.11022e-16	0.850851	0.00550493	0.00281777	0.132632	0.00819357	0.965887	0.0328017	0.00131148	0.823984	0.176016	0.893337	0.0145031	0.000899316	0.0164698	0	0.0747909	0.837073	0.162927	0	0.070992	0	0.929008	0.977385	0.0112577	0.00347476	0.00166736	0.000590664	0.00562437	0.89749	0.101104	0.00140593	0.761573	0.00863264	0.0225779
	LN229	IPOG	NB210727_52.CDF	0.814147	0.0226463	0.132156	0.0310502	0.975843	0.00643381	0.0177228	0.866764	0.0999193	0.0333163	0.992505	0.00749463	0.864378	0.00457987	0.00315174	0.120663	0.00722762	0.959675	0.0403249	0	0.851412	0.148588	0.928566	0.00921647	0.000843218	0.0112139	1.13822e-19	0.0501603	0.885676	0.114324	0	0.0748809	0	0.925119	0.980113	0.0109395	0.00356324	0.00120592	0.000116505	0.0040616	0.882228	0.117206	0.000565953	0.795002	0.0052154	0.0204191
	LN229	MOG	NB210727_53.CDF	0.808029	0.0370174	0.114456	0.0404975	0.979529	0.00573811	0.0147328	0.681792	0.297196	0.0210119	0.998926	0.00107384	0.876936	0.00353031	0.00387392	0.109322	0.00633787	0.967318	0.0326821	0	0.89653	0.10347	0.958541	0.00754961	0.00416064	0.00540213	6.89014e-20	0.0243463	0.925659	0.0743413	0	0.0727059	0	0.927294	0.967152	0.0204802	0.0068897	0.000931103	7.03082e-05	0.00447632	0.950198	0.0498017	0	0.913286	0.0085094	0.00893993
	LN229	MOG	NB210727_54.CDF	0.756409	0.0313382	0.175207	0.0370454	0.978163	0.00686306	0.0149739	0.646916	0.332237	0.0208467	1	2.22045e-16	0.872889	0.00382316	0.00370876	0.112885	0.00669401	0.964822	0.0351777	0	0.793629	0.206371	0.957045	0.00752951	0.00335384	0.00591518	7.30092e-20	0.0261562	0.924408	0.0755921	0	0.0742031	0	0.925797	0.965861	0.021645	0.00710448	0.000831895	0.000164813	0.0043925	0.92668	0.0730636	0.000256562	0.919403	0.00660686	0.00875142
	LN229	MOG	NB210727_55.CDF	0.784393	0.0343084	0.140823	0.040475	0.978066	0.00636818	0.0155661	0.677597	0.302859	0.0195438	0.999602	0.000397697	0.874469	0.00373292	0.00360469	0.111673	0.00651989	0.964318	0.0356824	0	0.86992	0.13008	0.960097	0.00772022	0.00431614	0.00522856	6.46736e-20	0.0226386	0.924603	0.075397	0	0.0713587	0	0.928641	0.963517	0.0227876	0.00739439	0.000740518	8.3461e-19	0.00556078	0.970177	0.0298235	0	0.915843	0.00789465	0.00823332
	LN229	MOG	NB210727_56.CDF	0.737554	0.0346169	0.181154	0.0466751	0.976877	0.00448268	0.0186406	0.719004	0.260681	0.0203153	0.981409	0.0185914	0.86812	0.00377398	0.00259897	0.118555	0.00695197	0.964609	0.0344475	0.000943862	0.839864	0.160136	0.946594	0.00855748	0.00414247	0.00716634	9.41572e-20	0.0335395	0.908772	0.0912285	0	0.0717958	0	0.928204	0.967651	0.0199149	0.00733014	0.000736819	9.28571e-05	0.00427391	0.934303	0.0656968	0	0.91138	0.00823451	0.00967284
	LN229	Compound_2	NB210727_57.CDF	0.770688	0.0293019	0.158886	0.0411244	0.973167	0.00616008	0.0206733	0.823009	0.139329	0.0376624	0.999958	4.16716e-05	0.853474	0.00633423	0.00406205	0.128468	0.00766141	0.962305	0.0361846	0.00151075	0.833926	0.166074	0.898702	0.0120871	0.00307609	0.0153386	0	0.0707965	0.84299	0.15701	0	0.0691639	0	0.930836	0.977729	0.00928768	0.00406326	0.00143608	0.000287023	0.00719718	0.911776	0.0882243	0	0.77426	0.00809291	0.0269025
	LN229	Compound_2	NB210727_58.CDF	0.911227	0.0207066	0.0495544	0.0185118	0.973112	0.0100783	0.0168101	0.857373	0.105618	0.0370087	0.989795	0.0102054	0.873444	0.00407166	0.00327409	0.112671	0.006539	0.966901	0.033099	0	0.902265	0.0977352	0.956227	0.00704493	0.00172869	0.00627922	7.70984e-20	0.0287204	0.924058	0.0759418	0	0.0748621	0	0.925138	0.962411	0.0255132	0.00630953	0.000824234	6.34499e-05	0.00487811	0.906814	0.0929628	0.000223225	0.843037	0.00490338	0.0168293
	LN229	Compound_2	NB210727_59.CDF	0.717026	0.0322978	0.205387	0.0452892	0.972235	0.00600624	0.0217588	0.824681	0.1388	0.036519	1	1.11022e-16	0.848123	0.00514921	0.00500722	0.133566	0.00815423	0.967792	0.0322085	0	0.804245	0.195755	0.897481	0.0100513	0.00178845	0.0165046	0	0.0741749	0.83192	0.16808	0	0.0683648	0	0.931635	0.977385	0.0101485	0.00402033	0.00150158	0.000431947	0.00651222	0.907984	0.0906679	0.00134813	0.77396	0.00871455	0.0253477
	LN229	Compound_2	NB210727_60.CDF	0.866969	0.0244482	0.0828217	0.0257612	0.976328	0.00693708	0.0167346	0.856559	0.107596	0.0358451	0.993061	0.00693939	0.866364	0.00464777	0.00382165	0.118579	0.00658772	0.963622	0.0363782	0	0.847075	0.152925	0.941924	0.00789613	0.00137002	0.00895909	1.00021e-19	0.0398512	0.911593	0.0884068	0	0.0774566	0	0.922543	0.977127	0.0126656	0.00394855	0.00110184	1.01589e-19	0.00515748	0.926931	0.0730687	0	0.805493	0.00582063	0.0222371
	NA	NA	NB210727_MM1.CDF	0.993472	0.00319066	0.00250745	0.000830277	0.984966	0.00606941	0.00896423	0.975639	0.0219742	0.00238706	1	2.22045e-16	0.839022	0.0281418	0.00775636	0.118826	0.00625377	0.968815	0.0311851	0	1	1.11022e-16	0.973047	0.0128952	0.00260652	0.0018814	2.22045e-20	0.00956948	0.978647	0.0213532	0	0.835489	0	0.164511	0.93276	0.0535776	0.0107356	0.000207104	0	0.00271935	0.987917	0.0120829	0	0.959306	0.0334199	0.00710264
	NA	NA	NB210727_MM2.CDF	0.986023	0.00546365	0.00749303	0.00101991	0.979944	0.00929774	0.0107582	0.962622	0.032344	0.00503352	0.992588	0.00741154	0.807335	0.0444234	0.0122094	0.12911	0.0069225	0.96597	0.0340295	0	1	2.22045e-16	0.966799	0.0170272	0.00290776	0.00206199	2.57073e-20	0.0112041	0.98039	0.0196098	0	0.837014	0	0.162986	0.912088	0.0708114	0.013493	4.74647e-20	1.33483e-20	0.0036078	0.983133	0.0168668	0	0.949162	0.042366	0.00847162
	NA	NA	NB210727_MM3.CDF	0.982228	0.00595118	0.0105895	0.00123129	0.980249	0.00916018	0.0105912	0.962514	0.0323713	0.0051145	0.99016	0.00984019	0.802213	0.0463936	0.0129597	0.131289	0.00714472	0.966373	0.0336269	0	1	1.11022e-16	0.97027	0.0139063	0.002253	0.00225329	2.80928e-20	0.0113174	0.978829	0.0211707	0	0.835041	0	0.164959	0.906042	0.0755171	0.0146211	5.13808e-20	1.36385e-20	0.00381964	0.98206	0.0179397	0	0.947476	0.043896	0.00862828
[truncated: 405 more columns]

## Sheet: Fig. 4a_Abundances
Compound Name				Pyruvate	Lactate	Alanine	Valine	Valine 218	Leucine	Glycerol	Isoleucine	Isoleucine 218	Proline	Glycine	Succinate	Picolinate	Uracil	Fumarate	Serine	Serine 218	Threonine	bAlanine	Malate	Aspartate	Methionine	5-oxoproline	GABA	Cysteine 218	Cysteine	Creatinine	aKG	PEP	Glutamate	Glutamate 246	Phenylalanine	Phenylalanine 218	Asparagine	Ribose	bGlycerophosphate	Fucose	DHAP	Putrescine	aGP	aGP 357	3PGA	3PGA 357	Citrate	Ornithine	Lysine (1)
Mass				174	117	116	144	218	158	205	158	218	142	276	247	180	241	245	204	218	291	174	245	334	293	156	304	218	220	329	304	369	348	246	192	218	231	307	243	117	400	174	445	357	459	357	375	174	174
tR				6.27	6.39	6.87	8.1	8.1	8.72	8.77	8.96	8.96	9.04	9.13	9.195	9.33	9.45	9.58	9.67	9.67	9.95	10.42	11	11.315	11.34	11.37	11.46	11.69	11.69	11.71	11.85	12.08	12.29	12.29	12.4	12.4	12.76	12.8	13.24	13.26	13.4	13.42	13.56	13.56	13.97	13.97	14.07	14.07	14.41
Units				nmol	nmol	nmol	nmol	nmol	nmol	nmol	nmol	nmol	nmol	nmol	nmol	nmol	nmol	nmol	nmol	nmol	nmol	nmol	nmol	nmol	nmol	relative	nmol	nmol	nmol	nmol	nmol	nmol	nmol	nmol	nmol	nmol	nmol	nmol	nmol	nmol	nmol	nmol	nmol	nmol	nmol	nmol	nmol	nmol	nmol
	Cell Line	Treatment
	MCF7	none	NB210727_01.CDF	6.42142	3.73479	1.07765	2.12644	1.53792	2.4482	7.1014	5.13853	4.0518	3.76791	11.0064	0.375069	0.0401499	0.0882079	0.990022	1.87932	1.70952	1.34796	0.0780831	3.9237	10.6822	1.34144	3.89649	0.0860145	3.65611	3.63854	0.460775	1.03986	0.0552859	281.361	172.893	2.11374	2.08189	11.3298	0.0112127	0.174129	0.0115619	0.264626	3.51755	20.0338	20.2269	0.292404	0.333018	1.12059	0.637621	2.85402
	MCF7	none	NB210727_02.CDF	4.7455	3.28032	1.05353	1.98451	1.42736	2.18039	7.61843	4.72745	3.53032	3.47477	15.8933	0.413223	0.0401916	0.0891189	1.01411	1.80704	1.63674	1.1069	0.0812886	3.90559	11.1116	1.38452	3.82809	0.0807384	1.66576	1.67352	0.558936	1.05923	0.0484536	290.998	174.031	1.93721	1.90109	11.6188	0.00934076	0.185019	0.0116648	0.250411	4.39218	20.4521	20.51	0.339242	0.377661	1.05854	0.592633	2.55836
	MCF7	none	NB210727_03.CDF	6.26607	3.74555	1.08086	2.07633	1.50479	2.34161	7.5879	4.9242	3.84786	3.79906	11.0111	0.357198	0.046146	0.0816261	1.01761	2.16653	1.96371	1.23813	0.0792892	4.06475	10.0105	1.16222	4.07615	0.0830715	1.69878	1.70797	0.461029	1.04099	0.0570857	292.478	177.627	1.9732	1.94216	10.8306	0.0100565	0.186034	0.0112007	0.351263	3.36409	21.2075	21.276	0.333203	0.371318	1.06969	0.531873	2.73522
	MCF7	none	NB210727_04.CDF	5.80671	3.74241	1.10759	2.13929	1.57306	2.76676	7.97252	4.97013	3.78978	4.08893	10.2894	0.311001	0.0432465	0.0491298	0.929068	1.88405	1.71823	1.32227	0.0630705	3.98384	11.5858	1.5291	3.93582	0.0761464	2.47659	2.47432	0.514426	0.880858	0.0510994	309.841	178.668	1.83125	1.80782	11.3062	0.00885433	0.165331	0.00999278	0.406891	4.01276	22.6694	22.1809	0.275272	0.297875	0.93322	0.423528	2.69895
	MCF7	DMSO	NB210727_05.CDF	5.80329	3.69185	1.05589	2.2933	1.68532	2.66857	7.73939	5.0347	3.77854	3.93387	7.06479	0.281796	0.0338709	0.0307286	0.757063	1.8778	1.71529	1.54049	0.0408078	3.6646	9.89775	2.66225	5.0778	0.0712037	3.4399	3.41037	0.364408	1.0053	0.0499169	245.794	215.711	1.81272	1.78887	9.35419	0.0110787	0.14408	0.0107784	0.329126	2.94228	24.8421	24.4754	0.20321	0.233798	1.12455	0.288474	2.99723
	MCF7	DMSO	NB210727_06.CDF	7.38152	3.74088	1.08389	2.34435	1.71736	2.81789	7.11124	5.1194	4.33039	4.24135	9.87467	0.317353	0.0423566	0.0620832	0.323571	1.95133	1.7934	1.91217	0.0734845	3.64767	10.0584	2.82305	4.85163	0.0851038	6.25208	6.19557	0.425076	1.81285	0.0401805	245.489	205.659	2.2336	2.21981	14.1636	0.0136127	0.154453	0.0124975	0.379802	3.85385	20.1635	19.9798	0.144812	0.16335	0.99936	0.880008	2.96691
	MCF7	DMSO	NB210727_07.CDF	8.45242	3.78836	0.99223	2.27853	1.67909	2.88171	8.0791	5.02136	4.15053	3.9108	11.0028	0.282949	0.0379365	0.045197	0.321968	1.93964	1.76796	1.19649	0.0741493	3.52445	8.51658	2.17771	4.4109	0.0812745	5.25766	5.19881	0.467919	1.90224	0.0445816	242.432	201.168	2.28792	2.27229	13.4594	0.0138055	0.15675	0.0135973	0.38571	3.56357	19.9912	19.6725	0.178776	0.205771	1.13812	0.941427	2.73903
	MCF7	DMSO	NB210727_08.CDF	7.49826	4.62019	1.11106	2.65226	1.95784	3.38889	8.65234	6.41138	5.21795	4.47657	12.7141	0.336685	0.0518103	0.0765559	0.352222	2.18164	1.98849	1.61438	0.0732636	3.74055	10.0265	2.77213	5.51977	0.0841342	6.29789	6.24131	0.418558	1.6419	0.0471776	261.139	230.22	2.54191	2.52329	12.1895	0.0147318	0.145797	0.015126	0.390203	3.60727	22.3039	22.4242	0.155294	0.176656	1.16716	0.502492	3.77113
	MCF7	MOG	NB210727_09.CDF	4.4264	3.5872	0.649167	4.09339	3.08478	4.79595	7.13587	6.52494	5.95353	3.7065	15.916	0.11471	0.0420149	0.106228	0.0790464	4.7919	4.43916	4.0505	0.0992739	0.459752	7.75322	3.10968	4.38359	0.157897	5.49561	5.45202	0.401991	2.55091	0.0234878	148.18	133.973	3.35239	3.34783	14.5898	0.0153336	0.275918	0.0193814	0.427509	2.34233	25.6604	25.2896	0.219978	0.247384	0.170649	1.19596	4.01682
	MCF7	MOG	NB210727_10.CDF	5.94089	3.57532	0.58337	4.2067	3.30857	5.61508	7.7584	6.50796	6.19437	4.5627	17.1525	0.114622	0.0385792	0.061989	0.0675637	4.39355	4.1058	4.27219	0.0929025	0.44783	8.77393	3.30631	4.47351	0.151992	9.4502	9.42365	0.463478	2.39418	0.0241599	155.655	132.433	3.58264	3.56926	17.6357	0.0159816	0.239296	0.0181509	0.49771	2.087	25.494	24.6339	0.179469	0.208764	0.184225	1.59639	3.38139
	MCF7	MOG	NB210727_11.CDF	3.33422	3.18483	0.719973	4.23833	3.29401	5.75201	7.09734	6.69343	6.12981	4.55357	12.6002	0.11008	0.0634931	0.0158364	0.115235	5.2929	4.95035	4.40169	0.0460802	0.516042	6.01604	2.1099	4.14656	0.127889	4.58881	4.56952	0.335049	0.280209	0.0214318	143.825	133.142	2.99196	2.97928	11.5981	0.0125878	0.207497	0.0129418	0.293985	2.09828	31.8265	31.0184	0.152422	0.197238	0.157202	0.468905	5.63206
	MCF7	MOG	NB210727_12.CDF	6.30166	4.02057	0.584727	4.36229	3.31735	5.64121	8.7086	7.47847	7.09953	4.61634	19.6372	0.12331	0.0540404	0.106852	0.08139	5.68853	5.29802	4.65166	0.0948591	0.463161	9.20888	3.47771	5.162	0.169324	8.52245	8.4245	0.346847	2.15603	0.0265327	153.342	139.186	3.69032	3.68384	14.9144	0.0159563	0.236995	0.0171493	0.484808	2.07866	27.3431	27.1113	0.194809	0.223017	0.190773	1.03225	4.33396
	MCF7	IPOG	NB210727_13.CDF	5.20338	5.15309	1.35443	4.86452	4.08734	4.85611	8.32233	6.95622	4.55847	6.86714	11.848	0.235551	0.069841	0.0333999	0.323478	3.04489	2.93667	2.85212	0.102731	3.75287	10.0831	3.71357	4.75941	0.0493596	19.4064	19.6667	0.296306	3.37212	0.0408662	246.768	201.091	3.76899	3.73129	20.0638	0.01951	0.214459	0.0260143	0.747057	2.55198	19.6041	19.085	0.17452	0.202168	1.1037	1.17677	3.75275
	MCF7	IPOG	NB210727_14.CDF	11.8856	4.98398	1.08973	3.14173	2.33076	3.54683	7.34653	5.79942	4.96282	4.79688	12.4345	0.279583	0.0537401	0.0799817	0.390839	3.09827	2.87437	2.04944	0.103982	3.83219	10.4599	2.66976	4.78686	0.0549077	8.41669	8.36573	0.38034	2.03608	0.0427011	233.159	200.481	2.66429	2.65384	15.7949	0.0144586	0.179793	0.017081	0.658464	3.8741	18.9175	19.0409	0.159952	0.181919	0.880158	1.07102	3.40398
	MCF7	IPOG	NB210727_15.CDF	9.07147	4.46738	1.15909	3.13452	2.368	3.81758	7.84487	5.41227	4.44348	4.76838	12.4656	0.245792	0.0349896	0.0254428	0.830997	2.5107	2.3183	1.07178	0.0567274	3.71572	9.9785	2.49761	4.62113	0.0420359	7.02967	6.98255	0.349783	0.885247	0.0369841	237.06	204.728	2.29425	2.26978	13.2318	0.0124616	0.161843	0.0130345	0.420661	3.21098	23.3589	22.8359	0.186904	0.209708	0.943894	0.520032	3.32607
	MCF7	IPOG	NB210727_16.CDF	8.26949	4.32919	1.07138	2.89433	2.18893	3.51899	7.48326	5.48375	4.74207	4.51242	10.0139	0.262546	0.034585	0.0328026	0.720688	2.32173	2.12868	2.35233	0.0620293	3.65992	11.2346	3.0483	4.73348	0.0453606	7.27412	7.24046	0.417148	1.16915	0.0365708	236.517	202.435	2.355	2.35127	12.6613	0.012276	0.17036	0.0129461	0.452003	3.60663	23.2384	22.6148	0.153792	0.17695	0.874119	0.59364	3.21208
	MCF7	Compound_2	NB210727_17.CDF	9.38968	4.47693	1.12609	2.65425	1.92872	3.22776	7.75617	5.64545	4.86053	4.7101	10.6091	0.245464	0.0443982	0.0899951	0.308926	2.23774	2.044	2.70854	0.0992982	3.69568	10.6546	2.93237	4.77876	0.113798	7.40059	7.33885	0.37903	1.98218	0.061061	215.233	189.869	2.51486	2.49869	13.9336	0.0142413	0.193422	0.014974	0.38978	3.45647	21.537	21.406	0.21955	0.247457	0.82505	1.07927	3.28556
	MCF7	Compound_2	NB210727_18.CDF	9.26147	4.71463	1.06339	2.73432	2.03242	3.64445	8.42154	5.63896	4.88927	4.76443	11.6747	0.235281	0.0423234	0.0735411	0.451062	2.20695	2.0204	2.34477	0.0861282	3.67653	11.0616	2.97135	4.86751	0.101581	8.44245	8.3751	0.357373	1.6751	0.0648875	228.99	197.784	2.37572	2.35462	12.905	0.013581	0.166032	0.0140779	0.353864	2.65326	22.4511	22.0894	0.227829	0.252869	0.869844	0.957852	3.08561
	MCF7	Compound_2	NB210727_19.CDF	6.73626	4.05917	0.998694	2.02319	1.44166	2.1919	7.25493	4.80889	3.62146	3.13945	10.1417	0.243187	0.0398737	0.0818933	0.59427	2.39587	2.1636	1.27529	0.101718	3.62781	8.26376	1.959	4.46292	0.100862	2.07088	2.06456	0.40588	1.68571	0.0709085	203.537	182.426	2.1044	2.07864	10.6939	0.0117172	0.19452	0.015542	0.314314	3.12376	20.2398	20.203	0.279935	0.311724	0.825355	0.62693	2.95476
	MCF7	Compound_2	NB210727_20.CDF	8.62824	4.62034	1.11372	2.85703	2.12678	3.69324	8.7267	5.59231	4.65629	4.65579	11.1655	0.235338	0.0363685	0.0368838	0.742254	2.07532	1.8978	1.43064	0.071036	3.75598	11.3263	2.89735	4.85167	0.102169	6.4434	6.3942	0.385869	1.59057	0.0620114	234.192	199.883	2.36361	2.33627	12.4188	0.0131261	0.178514	0.0145015	0.451071	2.7115	24.1243	23.491	0.218893	0.247199	0.835715	0.630078	3.23804
	SN12C	none	NB210727_21.CDF	1.64663	1.59926	0.149825	0.737125	0.50998	1.0625	7.04402	2.45187	1.73415	2.37867	3.35425	0.101853	0.0316613	0.0552814	0.269973	1.1489	1.03487	0.493587	0.315107	2.11516	1.4991	0.256204	2.86245	0.310253	0.362646	0.416753	0.149923	0.35707	0.023687	209.805	141.708	0.488095	0.454388	1.4952	0.00657889	0.0364025	0.00589788	0.221163	3.18497	5.78912	6.00148	0.0635715	0.0651439	0.526833	0.0236461	0.450362
	SN12C	none	NB210727_22.CDF	1.44219	1.61638	0.15012	0.716411	0.501532	1.08214	7.61566	2.29995	1.57303	2.30239	3.17326	0.098316	0.0469923	0.0216958	0.269761	1.12426	1.01654	0.39086	0.276977	2.08258	1.09312	0.202077	2.68913	0.31882	0.252509	0.306637	0.205226	0.301116	0.0231472	191.24	130.349	0.461597	0.433833	1.15407	0.00537208	0.0360863	0.00590918	0.229254	2.80746	5.98577	6.22412	0.0608377	0.0622337	0.444098	0.0156486	0.321433
	SN12C	none	NB210727_23.CDF	1.51502	2.86912	0.181554	1.38326	0.996934	1.93158	6.89416	4.19045	3.37036	3.19011	5.56312	0.181481	0.0305759	0.0595616	0.381012	1.22029	1.10993	0.726288	0.350015	2.3373	5.25397	0.653562	3.12023	0.393354	4.41758	4.39293	0.280493	0.327385	0.0253495	275.382	161.638	1.45413	1.42906	6.23455	0.0122411	0.0449689	0.00678407	0.235756	3.03822	6.96843	7.25417	0.0656338	0.0664823	0.533477	0.0878817	2.1798
	SN12C	none	NB210727_24.CDF	2.27896	2.83455	0.188045	1.21883	0.886461	1.6615	6.26133	3.26028	2.32941	3.20191	3.20224	0.097845	0.0292421	0.0186052	0.313501	1.26544	1.16094	0.667717	0.152024	2.08722	1.601	0.329133	3.101	0.285175	0.617526	0.65864	0.157058	0.282472	0.013125	224.253	148.217	0.714246	0.685635	2.29214	0.00890197	0.0431527	0.00510841	0.330366	2.78432	8.19528	8.42478	0.0404356	0.0418931	0.40918	0.0294889	0.819638
	SN12C	DMSO	NB210727_25.CDF	4.4713	3.83414	0.187485	1.82077	1.34566	3.01865	7.39952	5.29816	4.21296	3.44014	9.85537	0.117231	0.035855	0.0199934	0.20579	1.36161	1.25839	0.860801	0.21576	1.83	2.6994	0.905579	3.59438	0.333317	2.32092	2.35304	0.17145	0.307464	0.0221607	187.918	155.666	1.45572	1.43567	4.34175	0.0226721	0.0396415	0.00722701	0.327861	2.92765	7.10483	7.2436	0.0490052	0.0472754	0.515056	0.0980091	3.2492
	SN12C	DMSO	NB210727_26.CDF	1.84359	1.66923	0.156174	0.845534	0.596932	1.07882	6.02923	2.6053	1.98015	2.22379	6.28012	0.0999587	0.0413778	0.0645767	0.186418	1.22609	1.11546	0.534513	0.343862	1.96943	1.72061	0.584742	3.14746	0.348511	0.489472	0.552166	0.1798	0.382393	0.024894	179.878	147.414	0.571204	0.537146	3.04439	0.0119552	0.038215	0.00632316	0.245963	3.37068	6.18775	6.4536	0.0593419	0.060794	0.507789	0.0362663	0.607064
	SN12C	DMSO	NB210727_27.CDF	1.74697	1.89705	0.169445	0.892828	0.633474	1.55273	8.00692	2.96484	2.07967	2.75567	7.93967	0.0930259	0.0299843	0.0248655	0.259547	1.13963	1.03661	0.472479	0.294844	1.94143	1.25602	0.425598	3.31347	0.35349	0.410071	0.476547	0.176541	0.334754	0.0223086	185.182	151.503	0.471407	0.43955	1.99742	0.0110729	0.0404007	0.00609328	0.327164	3.37422	6.92278	6.99498	0.0574075	0.0575541	0.459509	0.0334522	0.514142
	SN12C	DMSO	NB210727_28.CDF	2.93866	2.80026	0.220659	1.02223	0.733326	1.76221	7.95547	3.49549	2.52885	3.16014	3.51116	0.0952385	0.0348165	0.0368067	0.260794	1.01768	0.924089	0.603844	0.296965	1.83078	1.33197	0.481691	3.39948	0.333464	0.718119	0.768655	0.160882	0.338444	0.0209355	172.706	145.983	0.646866	0.615875	2.77479	0.0145283	0.0380424	0.00632162	0.314029	3.13977	6.60519	6.72105	0.0567367	0.0558381	0.45448	0.0565131	0.92799
	SN12C	MOG	NB210727_29.CDF	1.15635	1.6148	0.203386	2.48526	1.83648	3.76889	6.18596	5.94787	4.76992	3.95946	10.1915	0.0676722	0.0417184	0.0789373	0.0325829	3.11618	2.85228	2.88207	0.27062	0.1534	9.72156	2.95231	3.32556	0.439457	3.40007	3.37455	0.265819	0.341579	0.0120932	97.1485	96.804	2.2495	2.24069	2.95625	0.0227409	0.0632402	0.0100028	0.288743	2.85329	10.5361	10.8892	0.0320505	0.0328471	0.0263122	0.0514757	2.43511
	SN12C	MOG	NB210727_30.CDF	2.28478	2.35398	0.202441	3.48213	2.65183	4.69927	7.10557	5.90394	5.88641	5.6161	11.8726	0.0659119	0.0344442	0.0831813	0.0248508	4.01468	3.72326	3.50149	0.381547	0.199893	10.5085	3.22652	3.74298	0.502308	11.1987	11.1426	0.273817	1.69409	0.0122955	116.546	106.748	3.08437	3.09224	10.0703	0.0155551	0.0883129	0.0114249	0.494245	2.57223	12.4708	12.7255	0.0461012	0.0495833	0.0523234	0.265025	3.00106
	SN12C	MOG	NB210727_31.CDF	0.978579	0.93022	0.201132	2.39148	1.7731	3.63163	6.30718	5.55686	4.75312	4.93016	11.2266	0.0553911	0.0332562	0.0773317	0.0349054	4.1508	3.84967	3.21019	0.297805	0.157133	10.2695	2.86569	3.28962	0.527817	2.72075	2.68747	0.268363	0.771958	0.00966454	108.524	102.703	2.25196	2.23504	5.0764	0.0173024	0.0676697	0.00909433	0.258042	3.05066	11.4192	11.7653	0.0307025	0.0343015	0.0224986	0.0529683	2.25094
	SN12C	MOG	NB210727_32.CDF	1.53531	1.53022	0.212909	2.81689	2.1244	4.02963	6.13301	5.60117	5.26547	5.3063	9.95952	0.0568498	0.0318517	0.0735828	0.0327582	3.90656	3.61466	3.41675	0.324496	0.187641	9.94672	3.0291	3.39587	0.52387	4.89217	4.82874	0.346563	1.20766	0.0106016	117.886	106.53	2.64526	2.65112	7.08332	0.0142251	0.0792041	0.00962718	0.382502	2.76794	12.2803	12.5841	0.0352622	0.0405412	0.0329241	0.0666087	2.99231
	SN12C	IPOG	NB210727_33.CDF	1.64085	1.56434	0.156895	0.690724	0.480544	0.864169	5.30327	2.06759	1.66394	1.63492	3.47098	0.0857238	0.0317881	0.0623061	0.174095	0.938375	0.845618	0.432568	0.323084	1.44501	1.868	0.566848	2.87248	0.240953	0.359899	0.4083	0.162687	0.219104	0.0170246	148.838	130.147	0.476733	0.441039	1.57971	0.00982045	0.0410735	0.00583574	0.20747	3.42723	5.64683	5.97255	0.0404021	0.0411388	0.288592	0.0237612	0.411044
	SN12C	IPOG	NB210727_34.CDF	3.67355	3.47428	0.183196	1.28483	0.930952	2.28787	8.16714	4.26819	3.26066	2.92692	3.65979	0.0994301	0.0405575	0.0319221	0.178436	1.05194	0.965533	0.645203	0.267283	1.43425	1.67299	0.608912	3.68044	0.208645	1.10702	1.16715	0.16757	0.23969	0.0225333	154.874	144.888	0.813361	0.781819	2.42024	0.0167185	0.0392554	0.00805416	0.412318	2.82142	5.55804	5.70397	0.0595798	0.053473	0.329149	0.0506419	1.76945
	SN12C	IPOG	NB210727_35.CDF	2.54808	2.41895	0.189967	0.975322	0.679595	1.26516	8.34016	3.0867	2.27714	2.25973	3.90744	0.100831	0.0413305	0.079274	0.172321	1.19658	1.07543	0.544832	0.416054	1.70672	1.80496	0.564234	3.60852	0.299308	0.479487	0.539355	0.189859	0.256709	0.0235766	173.226	158.37	0.702367	0.65823	2.19391	0.0148479	0.0460744	0.0079114	0.374071	3.77904	6.32815	6.5962	0.0561717	0.0555133	0.365995	0.0367771	0.83548
	SN12C	IPOG	NB210727_36.CDF	1.86794	2.04453	0.162217	0.844179	0.592771	1.3637	6.28314	2.74145	2.02059	2.15094	3.63061	0.0835958	0.0334342	0.025857	0.180604	1.11227	1.00537	0.558235	0.276766	1.42393	1.40289	0.482297	3.17647	0.243101	0.44414	0.504152	0.217634	0.21331	0.0214053	154.078	134.45	0.512838	0.489015	1.30609	0.0114896	0.0387349	0.00634378	0.38193	3.12483	5.76641	5.89324	0.050518	0.04952	0.304829	0.0243135	0.562801
	SN12C	Compound_2	NB210727_37.CDF	1.81853	2.12092	0.132363	0.988843	0.701588	1.51283	6.83524	2.76642	2.05465	1.90258	5.75637	0.0761448	0.0325116	0.0215635	0.098417	0.948894	0.856383	0.42449	0.167551	0.797239	1.313	0.394992	3.10191	0.207987	0.382686	0.45198	0.115437	0.114039	0.0160252	110.656	108.528	0.412435	0.379326	0.708244	0.00989625	0.0416071	0.00691371	0.247318	2.37107	6.18942	6.4457	0.0473331	0.0476589	0.184926	0.0224654	0.758637
	SN12C	Compound_2	NB210727_38.CDF	2.38345	2.00183	0.132135	1.17669	0.855162	1.82269	6.13204	3.22859	2.45322	3.04602	6.25716	0.077574	0.0289323	0.0278874	0.116238	1.07585	0.978434	0.599514	0.24899	0.944528	3.25733	0.926147	3.14443	0.322538	0.928237	0.956049	0.184895	0.139071	0.0188625	137.394	126.024	0.906125	0.88029	2.73312	0.0135758	0.0516224	0.00717982	0.282001	2.76717	7.53193	7.67294	0.0524137	0.0505182	0.193061	0.0265809	0.814408
	SN12C	Compound_2	NB210727_39.CDF	3.98148	3.47149	0.158417	1.62047	1.19955	2.87576	7.33105	4.83859	3.78874	3.61319	4.77803	0.0828166	0.0305175	0.0211216	0.120172	1.17617	1.06912	0.696436	0.277572	0.946558	3.57967	1.00311	3.61882	0.321806	2.18571	2.18075	0.216006	0.243983	0.0191249	160.988	139.283	1.5685	1.55603	4.48642	0.0211139	0.0498498	0.00728395	0.46554	2.4113	8.09879	8.16016	0.0502575	0.0506153	0.232548	0.0776297	2.44115
	SN12C	Compound_2	NB210727_40.CDF	2.6945	2.94193	0.166787	1.31869	0.952998	2.23376	8.7225	3.97981	2.91573	3.26073	4.08575	0.0875375	0.0402064	0.0339365	0.125124	1.03282	0.941657	0.52852	0.248294	0.928798	1.97492	0.615705	3.59723	0.29722	0.806	0.860492	0.164414	0.137914	0.0188757	133.009	129.201	0.818896	0.78069	1.92528	0.0158399	0.0540494	0.00895775	0.424111	2.44706	7.91012	8.12463	0.0570402	0.051737	0.203989	0.0265762	1.00319
	LN229	none	NB210727_41.CDF	1.96229	1.88168	0.446757	0.83446	0.592033	1.06878	6.26567	2.3047	1.73841	1.55425	5.06139	0.152323	0.0315022	0.0357271	0.159027	0.717377	0.648104	0.289107	0.155019	1.11005	0.541465	0.145377	2.58891	0.0315385	0.20326	0.285232	0.0901037	0.450798	0.020806	107.68	97.8109	0.240581	0.204067	0.231388	0.0055599	0.0272205	0.00554191	0.190424	1.55728	3.63035	3.77639	0.0547386	0.0538488	0.385269	0.0165711	0.633019
	LN229	none	NB210727_42.CDF	7.48704	4.57465	0.848687	3.27267	2.53671	4.87036	6.7857	5.7822	6.3013	4.75088	7.80072	0.201058	0.0322209	0.0214588	0.265275	1.71645	1.61468	1.44968	0.167651	1.3799	5.27829	1.35043	3.53291	0.0485046	16.1382	16.3147	0.264205	0.711908	0.0332699	284.176	158.081	2.58573	2.56843	9.87467	0.0125908	0.0639353	0.00769529	0.404118	1.81165	7.04498	7.04706	0.100447	0.100857	0.567735	0.214128	3.65089
	LN229	none	NB210727_43.CDF	1.46387	1.60803	0.551373	0.868868	0.621309	0.912104	6.15565	2.02785	1.57247	1.53076	4.97949	0.158489	0.0274955	0.0396704	0.182333	0.938388	0.84926	0.361871	0.170979	1.3599	1.18877	0.195096	2.66063	0.0347065	0.291071	0.364261	0.111631	0.550372	0.0287185	200.644	134.373	0.357566	0.328489	0.867234	0.00594858	0.0308962	0.00479858	0.272747	1.86311	4.86895	4.99917	0.0671033	0.0706032	0.434273	0.0217726	0.506733
	LN229	none	NB210727_44.CDF	2.06443	2.42831	0.624993	1.179	0.8578	1.60883	7.80602	3.27724	2.31428	1.98654	5.42469	0.152042	0.0284591	0.0155619	0.18797	0.971956	0.889464	0.408247	0.149102	1.45557	0.777877	0.171633	2.82822	0.0378054	0.472429	0.572231	0.108784	0.546853	0.0247724	178.867	128.322	0.441908	0.404768	1.08989	0.00757102	0.0411947	0.00620811	0.22517	1.93792	6.6456	6.78164	0.0697912	0.0681594	0.482823	0.0292302	1.12343
	LN229	DMSO	NB210727_45.CDF	3.09593	2.75054	0.635989	1.67913	1.23147	1.91738	5.86185	4.09808	3.55362	2.43059	5.21986	0.151146	0.028478	0.057609	0.0411658	0.897332	0.81822	0.667908	0.213281	1.29495	2.39585	0.775672	3.06374	0.0470878	3.1501	3.15332	0.144785	0.751992	0.0331868	176.159	138.011	1.26752	1.25019	3.63428	0.0122957	0.040411	0.00675048	0.366048	2.34864	5.91998	6.19018	0.0686639	0.0716631	0.522798	0.0747389	2.34318
	LN229	DMSO	NB210727_46.CDF	1.78489	1.81702	0.546273	0.897895	0.641125	0.951888	7.11726	2.28417	1.7047	1.39425	6.40056	0.155555	0.0324877	0.0455981	0.126696	0.990621	0.896777	0.32725	0.215677	1.23437	0.601029	0.246416	2.92346	0.0382186	0.21756	0.310241	0.108632	0.520059	0.0246805	129.322	118.98	0.297638	0.261592	0.678691	0.00831292	0.034964	0.00643473	0.209137	2.06524	5.0366	5.27232	0.0597393	0.0603579	0.432463	0.0343294	0.57604
	LN229	DMSO	NB210727_47.CDF	3.66925	3.14971	0.623416	1.52473	1.0984	1.81053	8.25978	4.26974	3.12876	2.05879	5.66247	0.161185	0.0370359	0.0589801	0.0479471	1.12114	1.01271	0.563893	0.223142	1.26004	1.03066	0.401346	3.16332	0.0428294	1.02953	1.10807	0.140076	0.659263	0.0346865	154.614	134.884	0.880344	0.844574	2.12301	0.0152036	0.0367085	0.0072334	0.281054	2.07581	5.01752	5.25744	0.0714859	0.0722183	0.508376	0.0843727	2.3515
	LN229	DMSO	NB210727_48.CDF	1.68242	2.08676	0.562947	1.08094	0.774007	1.46533	7.89953	2.78527	1.90713	1.94589	4.6933	0.148168	0.0364728	0.0107243	0.171967	0.739937	0.670689	0.266113	0.104308	1.15	0.498663	0.187329	3.12504	0.03147	0.165134	0.263152	0.103757	0.461752	0.0212023	91.6842	93.4513	0.203002	0.172965	0.0738762	0.00649667	0.0358902	0.005417	0.214602	1.46255	6.97399	7.25475	0.0567689	0.0588578	0.406008	0.0202449	0.475569
	LN229	IPOG	NB210727_49.CDF	1.27707	1.50159	0.438685	0.588532	0.412445	0.77389	8.74792	1.4837	1.07773	1.11404	6.04523	0.13999	0.0328889	0.0447634	0.106762	0.592837	0.525737	0.159336	0.172201	1.00813	0.580932	0.178251	2.92737	0.0216443	0.104232	0.167344	0.0875846	0.347694	0.020234	87.0268	88.671	0.159142	0.128892	0.071773	0.00501836	0.0255309	0.00539395	0.138911	1.32444	3.31399	3.44208	0.0527521	0.0523995	0.314221	0.0143945	0.259581
	LN229	IPOG	NB210727_50.CDF	4.77675	3.71217	0.720232	2.45629	1.86645	3.24094	6.5357	4.98725	4.25585	3.42836	8.5889	0.191668	0.0386931	0.0303709	0.100158	1.52405	1.40321	0.809326	0.197285	1.08843	2.02284	0.836165	3.30173	0.0330953	2.41671	2.47171	0.137049	0.607231	0.029913	175.48	141.394	1.32219	1.30623	4.43053	0.0140492	0.0367787	0.00761668	0.279932	1.89114	5.35581	5.43366	0.0638301	0.0629312	0.42344	0.0791133	3.79814
	LN229	IPOG	NB210727_51.CDF	0.975534	1.21829	0.431259	0.747114	0.533953	0.874074	6.2775	1.59389	1.17403	1.20658	3.50413	0.115224	0.0289358	0.0206304	0.114228	0.509526	0.45836	0.134337	0.0874288	0.91667	0.683876	0.215063	2.69466	0.0173492	0.0930007	0.15528	0.0860234	0.321326	0.019772	99.3029	97.342	0.159916	0.133882	0.0433937	0.00419561	0.0296731	0.00472442	0.185811	1.21438	5.2139	5.40545	0.0464143	0.046699	0.295104	0.0146695	0.184821
	LN229	IPOG	NB210727_52.CDF	2.67021	2.54687	0.601264	1.29539	0.937821	1.63496	6.47186	3.41856	2.66214	2.2231	6.24373	0.145646	0.0609637	0.0541757	0.0880126	0.69212	0.625474	0.369211	0.219344	1.04124	0.789394	0.300592	2.9572	0.0297929	0.492294	0.585767	0.120346	0.41641	0.0268952	133.449	124.851	0.410527	0.375105	1.40028	0.0102743	0.0339336	0.00744128	0.30414	1.99832	4.88466	5.11817	0.0572493	0.059756	0.378645	0.0508386	1.39354
	LN229	MOG	NB210727_53.CDF	1.15219	1.79429	0.177632	1.83196	1.36656	3.00583	6.73464	4.83238	3.84395	2.46222	9.22734	0.0948679	0.0297357	0.0358519	0.0350511	1.23283	1.12659	1.0275	0.140748	0.169747	3.31503	1.58338	2.67401	0.0408511	3.84565	3.82675	0.126237	0.164454	0.0135346	86.7036	85.3201	1.48806	1.46144	2.01938	0.0108315	0.0420478	0.00697217	0.183715	1.65146	6.62647	6.70953	0.0425229	0.0409324	0.0592956	0.0233248	1.32871
	LN229	MOG	NB210727_54.CDF	1.29857	1.83337	0.170312	1.65861	1.23155	2.63044	5.83264	4.83144	3.95345	2.18412	8.14691	0.0982417	0.0323625	0.0558374	0.0338789	1.04576	0.949279	0.886717	0.162179	0.165081	3.2683	1.57158	2.64716	0.0452469	3.58116	3.56756	0.148055	0.19447	0.0122614	84.8896	84.7678	1.56626	1.55174	2.0217	0.0114151	0.034659	0.006442	0.150915	1.68118	5.71602	5.92476	0.0278744	0.0332197	0.0621407	0.0276558	1.39488
	LN229	MOG	NB210727_55.CDF	1.18696	1.68703	0.170785	1.75957	1.30617	2.81442	7.16217	4.63474	3.61745	2.35534	10.8566	0.0954264	0.0350937	0.0419388	0.0372267	1.39562	1.26998	1.01975	0.14676	0.169706	3.70214	1.71733	2.57343	0.0461992	4.22288	4.19907	0.121554	0.179868	0.0132509	86.7257	84.9703	1.51489	1.5032	2.24238	0.0118525	0.0381614	0.00657672	0.131439	1.6039	6.38323	6.51538	0.0329221	0.0339043	0.0606867	0.0293321	1.3447
	LN229	MOG	NB210727_56.CDF	1.07694	1.40707	0.198776	1.58543	1.15304	2.23833	5.9301	4.48157	3.54591	2.09999	10.5148	0.0961794	0.0323286	0.0841734	0.0350763	1.40099	1.26854	1.51815	0.174495	0.18625	3.7658	1.70191	2.70238	0.0474625	3.50641	3.47862	0.133226	0.272781	0.0156447	93.2539	92.1015	1.60223	1.58109	2.4427	0.0116572	0.0397034	0.00656174	0.190475	1.83831	6.44962	6.70018	0.0416204	0.0407709	0.0613007	0.0222968	1.0581
	LN229	Compound_2	NB210727_57.CDF	1.63746	1.64965	0.400519	0.83179	0.59448	1.04056	7.23112	2.18635	1.59637	1.40347	5.69709	0.139118	0.0309427	0.0424124	0.076299	0.642688	0.577103	0.208571	0.174734	0.930047	0.442555	0.171593	2.68278	0.0339745	0.13525	0.216156	0.101908	0.307859	0.0275204	82.6206	84.3079	0.21912	0.184522	0.162342	0.00642586	0.0329489	0.00617649	0.153596	1.38035	5.04622	5.2505	0.0878715	0.0912258	0.280369	0.0163745	0.473093
	LN229	Compound_2	NB210727_58.CDF	4.47517	3.33034	0.536526	1.99583	1.4698	2.53386	6.27302	4.86247	4.10136	2.96385	6.98448	0.165815	0.0425514	0.0703385	0.0485806	1.05599	0.962945	0.714693	0.226322	1.02385	1.99793	0.657753	3.15823	0.0447446	1.87858	1.91894	0.124971	0.557707	0.0374544	152.208	134.492	1.2965	1.27242	3.8299	0.0154074	0.0385383	0.00792304	0.249614	1.53047	5.42364	5.72645	0.0988888	0.101458	0.379189	0.0907525	3.27761
	LN229	Compound_2	NB210727_59.CDF	1.34835	1.4482	0.412846	0.78206	0.558977	1.08586	7.4211	2.21865	1.6194	1.4358	5.10071	0.131223	0.0332158	0.0410957	0.0928999	0.513438	0.454247	0.154073	0.175833	0.901685	0.689654	0.203132	2.84483	0.0331088	0.116087	0.192912	0.10554	0.288748	0.0242289	102.076	100.506	0.217146	0.188821	0.0715736	0.00516007	0.0332845	0.0054581	0.160869	1.34849	5.45791	5.66026	0.0721816	0.0768075	0.246403	0.0114601	0.298866
	LN229	Compound_2	NB210727_60.CDF	2.8884	2.58537	0.531226	1.35748	0.989894	1.76906	6.76119	3.72643	2.80611	2.34831	5.80558	0.15964	0.0353262	0.0572306	0.0769882	0.69652	0.63218	0.369192	0.229144	1.02447	0.810448	0.296223	2.8993	0.043172	0.511006	0.6035	0.11849	0.38915	0.0322898	131.51	123.368	0.49046	0.455377	1.68441	0.0127746	0.0405624	0.0073452	0.253553	1.71645	6.08405	6.39228	0.0851205	0.0897376	0.341881	0.0658466	1.62685
	NA	NA	NB210727_MM1.CDF	36.5388	4.80885	9.78511	10.0013	9.34803	10.234	9.26154	10.2361	9.61979	10.4707	9.07009	4.78777	9.01181	9.64024	4.91666	9.45518	9.06652	9.44683	7.35567	4.77078	8.75406	8.89942	1.79512	4.57642	7.93395	7.93985	4.30266	19.2394	8.9815	7.3081	7.54785	8.98969	9.09059	5.26027	0.963178	4.82063	0.960222	8.80213	10.2898	1.8136	1.82392	9.8418	9.8566	5.04441	3.94933	10.5812
	NA	NA	NB210727_MM2.CDF	39.1193	5.07288	10.136	9.93893	10.1981	10.1228	10.7537	9.90981	10.1046	9.75527	10.5517	5.09227	10.4041	10.177	5.01145	10.1625	10.2527	10.2923	11.1808	4.98246	10.7392	10.5966	2.05711	5.11483	10.4885	10.4927	4.41119	20.6651	10.5454	10.8147	10.4961	10.4065	10.3379	11.2622	0.992132	5.09981	0.991695	10.7441	9.94447	2.04386	2.01746	10.5776	10.4348	5.1761	5.03876	10.4058
	NA	NA	NB210727_MM3.CDF	43.875	5.09534	10.0544	10.0585	10.3745	9.6762	9.90723	9.88244	10.229	9.82892	10.2713	5.09477	10.4662	10.1406	5.06142	10.3159	10.5664	10.1964	11.1503	5.2168	10.3634	10.3761	2.14456	5.25684	11.3227	11.3134	6.18244	20.0131	10.3546	11.5493	11.6516	10.4831	10.4622	12.8962	1.03976	5.05878	1.04276	10.3168	9.80174	2.11954	2.13633	9.57378	9.70034	4.78935	5.87737	9.09739
Normalised to cell number (nmol/10^6 cells)
				Pyruvate	Lactate	Alanine	Valine	Valine 218	Leucine	Glycerol	Isoleucine	Isoleucine 218	Proline	Glycine	Succinate	Picolinate	Uracil	Fumarate	Serine	Serine 218	Threonine	bAlanine	Malate	Aspartate	Methionine	5-oxoproline	GABA	Cysteine 218	Cysteine	Creatinine	aKG	PEP	Glutamate	Glutamate 246	Phenylalanine	Phenylalanine 218	Asparagine	Ribose	bGlycerophosphate	Fucose	DHAP	Putrescine	aGP	aGP 357	3PGA	3PGA 357	Citrate	Ornithine	Lysine (1)
	MCF7	none	NB210727_01.CDF	5.89121	3.42642	0.988672	1.95086	1.41094	2.24606	6.51505	4.71425	3.71725	3.4568	10.0976	0.3441	0.0368348	0.0809246	0.908277	1.72415	1.56837	1.23666	0.0716359	3.59973	9.8002	1.23068	3.57476	0.0789123	3.35423	3.33811	0.422729	0.953996	0.050721	258.129	158.617	1.93921	1.90999	10.3943	0.0102869	0.159751	0.0106072	0.242777	3.22711	18.3796	18.5568	0.268261	0.305521	1.02806	0.584973	2.61836
	MCF7	none	NB210727_02.CDF	4.35367	3.00947	0.966538	1.82066	1.30951	2.00036	6.98939	4.33711	3.23883	3.18786	14.581	0.379104	0.036873	0.0817605	0.930376	1.65784	1.50159	1.01551	0.0745767	3.58311	10.1941	1.2702	3.51201	0.0740719	1.52822	1.53534	0.512785	0.971768	0.0444528	266.97	159.662	1.77726	1.74412	10.6595	0.00856951	0.169742	0.0107016	0.229735	4.02952	18.7634	18.8165	0.311231	0.346478	0.971141	0.5437	2.34712
	MCF7	none	NB210727_03.CDF	5.74868	3.43629	0.991616	1.90489	1.38054	2.14827	6.96138	4.51762	3.53015	3.48538	10.102	0.327704	0.0423357	0.0748863	0.933589	1.98764	1.80157	1.1359	0.0727424	3.72913	9.1839	1.06625	3.73959	0.0762124	1.55851	1.56695	0.422963	0.955032	0.0523722	268.328	162.96	1.81028	1.7818	9.93629	0.00922616	0.170674	0.0102758	0.32226	3.08632	19.4564	19.5193	0.305691	0.340659	0.981368	0.487957	2.50937
	MCF7	none	NB210727_04.CDF	5.32726	3.4334	1.01614	1.96265	1.44317	2.53831	7.31424	4.55975	3.47687	3.75131	9.4398	0.285322	0.0396757	0.0450732	0.852356	1.72849	1.57635	1.21309	0.0578628	3.6549	10.6292	1.40284	3.61084	0.0698591	2.2721	2.27002	0.47195	0.808127	0.0468802	284.258	163.916	1.68004	1.65855	10.3727	0.00812324	0.15168	0.00916769	0.373295	3.68143	20.7976	20.3494	0.252543	0.273279	0.856165	0.388557	2.4761
	MCF7	DMSO	NB210727_05.CDF	5.32412	3.38702	0.968703	2.10395	1.54616	2.44823	7.10036	4.61899	3.46655	3.60906	6.48146	0.258528	0.0310743	0.0281914	0.694553	1.72275	1.57366	1.4133	0.0374383	3.36202	9.08051	2.44243	4.65854	0.0653245	3.15587	3.12878	0.33432	0.922295	0.0457954	225.499	197.9	1.66304	1.64117	8.58182	0.010164	0.132183	0.00988842	0.301951	2.69934	22.7909	22.4545	0.186431	0.214494	1.0317	0.264655	2.74975
	MCF7	DMSO	NB210727_06.CDF	6.77203	3.432	0.994397	2.15078	1.57556	2.58522	6.52407	4.69669	3.97283	3.89114	9.05933	0.291149	0.0388593	0.0569571	0.296854	1.79021	1.64532	1.75429	0.067417	3.34649	9.2279	2.58995	4.45104	0.0780769	5.73585	5.68401	0.389978	1.66317	0.0368629	225.219	188.678	2.04917	2.03652	12.9941	0.0124887	0.1417	0.0114656	0.348442	3.53564	18.4986	18.3301	0.132855	0.149862	0.916844	0.807347	2.72193
	MCF7	DMSO	NB210727_07.CDF	7.75451	3.47556	0.910303	2.09039	1.54045	2.64377	7.41202	4.60675	3.80782	3.58789	10.0944	0.259586	0.0348041	0.0414652	0.295383	1.77948	1.62198	1.09769	0.0680268	3.23344	7.81337	1.9979	4.0467	0.0745637	4.82354	4.76955	0.429284	1.74517	0.0409006	222.415	184.558	2.09901	2.08467	12.3481	0.0126656	0.143807	0.0124746	0.353863	3.26933	18.3406	18.0482	0.164015	0.188781	1.04415	0.863695	2.51287
	MCF7	DMSO	NB210727_08.CDF	6.87914	4.2387	1.01932	2.43327	1.79618	3.10908	7.93793	5.882	4.78711	4.10694	11.6643	0.308885	0.0475324	0.0702347	0.32314	2.0015	1.8243	1.48108	0.0672143	3.4317	9.19858	2.54324	5.06401	0.0771874	5.77788	5.72597	0.383998	1.50633	0.0432822	239.577	211.211	2.33203	2.31495	11.1831	0.0135155	0.133759	0.013877	0.357984	3.30943	20.4623	20.5727	0.142471	0.16207	1.07079	0.461002	3.45975
	MCF7	MOG	NB210727_09.CDF	4.06092	3.29101	0.595566	3.7554	2.83007	4.39995	6.54667	5.98619	5.46195	3.40046	14.6018	0.105239	0.0385458	0.0974568	0.0725197	4.39623	4.07263	3.71606	0.0910769	0.421791	7.11305	2.85292	4.02164	0.144859	5.04184	5.00186	0.368799	2.34028	0.0215484	135.945	122.911	3.07558	3.0714	13.3851	0.0140675	0.253135	0.0177811	0.39221	2.14893	23.5416	23.2015	0.201815	0.226958	0.156559	1.09721	3.68516
	MCF7	MOG	NB210727_10.CDF	5.45036	3.28011	0.535202	3.85936	3.03538	5.15145	7.1178	5.97061	5.6829	4.18597	15.7363	0.105158	0.0353938	0.0568706	0.0619851	4.03078	3.76679	3.91944	0.0852316	0.410853	8.04947	3.03331	4.10413	0.139442	8.6699	8.64555	0.425209	2.19649	0.022165	142.803	121.498	3.28683	3.27455	16.1796	0.014662	0.219537	0.0166522	0.456614	1.91468	23.389	22.5999	0.164651	0.191527	0.169014	1.46458	3.10219
	MCF7	MOG	NB210727_11.CDF	3.05892	2.92186	0.660525	3.88837	3.02202	5.27707	6.51132	6.14077	5.62368	4.17759	11.5598	0.100991	0.0582505	0.0145288	0.10572	4.85588	4.5416	4.03825	0.0422754	0.473433	5.51931	1.93569	3.80418	0.117329	4.20991	4.19222	0.307385	0.257072	0.0196622	131.95	122.149	2.74491	2.73328	10.6404	0.0115485	0.190364	0.0118732	0.269711	1.92502	29.1986	28.4573	0.139836	0.180953	0.144222	0.430188	5.16702
	MCF7	MOG	NB210727_12.CDF	5.78134	3.68859	0.536447	4.0021	3.04344	5.17542	7.98955	6.86098	6.51333	4.23517	18.0158	0.113128	0.0495784	0.0980289	0.0746697	5.21883	4.86057	4.26758	0.0870267	0.424919	8.44851	3.19056	4.73578	0.155343	7.81877	7.7289	0.318208	1.97801	0.0243419	140.681	127.693	3.38561	3.37967	13.6829	0.0146388	0.217427	0.0157333	0.444778	1.90703	25.0854	24.8728	0.178724	0.204603	0.175021	0.947018	3.97611
	MCF7	IPOG	NB210727_13.CDF	4.77374	4.72761	1.2426	4.46286	3.74985	4.45515	7.63517	6.38185	4.18209	6.30013	10.8697	0.216102	0.0640743	0.0306421	0.296769	2.79347	2.6942	2.61663	0.0942487	3.443	9.25052	3.40695	4.36643	0.045284	17.804	18.0428	0.27184	3.09369	0.0374919	226.393	184.487	3.45779	3.4232	18.4071	0.0178991	0.196751	0.0238663	0.685373	2.34127	17.9854	17.5092	0.16011	0.185475	1.01257	1.07961	3.44289
	MCF7	IPOG	NB210727_14.CDF	10.9042	4.57246	0.999755	2.88232	2.13831	3.25397	6.73994	5.32057	4.55304	4.40081	11.4078	0.256498	0.0493029	0.0733777	0.358567	2.84245	2.63704	1.88022	0.0953963	3.51577	9.59621	2.44932	4.39161	0.050374	7.72173	7.67498	0.348935	1.86796	0.0391753	213.907	183.927	2.44431	2.43472	14.4907	0.0132648	0.164948	0.0156706	0.604095	3.55422	17.3555	17.4687	0.146745	0.166899	0.807484	0.982589	3.12292
	MCF7	IPOG	NB210727_15.CDF	8.32245	4.09852	1.06338	2.8757	2.17247	3.50237	7.19713	4.96538	4.07658	4.37466	11.4364	0.225497	0.0321006	0.023342	0.762383	2.30339	2.12688	0.983284	0.0520435	3.40892	9.15459	2.29138	4.23957	0.0385651	6.44924	6.40601	0.320902	0.812153	0.0339304	217.487	187.824	2.10482	2.08237	12.1392	0.0114327	0.148479	0.0119582	0.385927	2.94586	21.4302	20.9504	0.171471	0.192393	0.865958	0.477094	3.05144
	MCF7	IPOG	NB210727_16.CDF	7.58669	3.97173	0.982917	2.65535	2.00819	3.22843	6.86537	5.03096	4.35053	4.13984	9.18707	0.240868	0.0317294	0.0300942	0.661182	2.13003	1.95292	2.1581	0.0569076	3.35773	10.307	2.7966	4.34264	0.0416152	6.67351	6.64262	0.382705	1.07261	0.0335512	216.988	185.72	2.16055	2.15713	11.6159	0.0112624	0.156294	0.0118772	0.414682	3.30884	21.3197	20.7475	0.141093	0.16234	0.801944	0.544624	2.94686
	MCF7	Compound_2	NB210727_17.CDF	8.61438	4.10727	1.03311	2.43509	1.76947	2.96125	7.11575	5.17931	4.4592	4.32119	9.73313	0.225196	0.0407323	0.0825643	0.283418	2.05297	1.87523	2.4849	0.0910993	3.39054	9.77489	2.69025	4.38418	0.104402	6.78953	6.73289	0.347734	1.81852	0.0560192	197.462	174.191	2.30721	2.29237	12.7831	0.0130654	0.177451	0.0137376	0.357596	3.17107	19.7588	19.6386	0.201422	0.227025	0.756927	0.99016	3.01427
	MCF7	Compound_2	NB210727_18.CDF	8.49676	4.32535	0.975589	2.50855	1.8646	3.34353	7.72618	5.17336	4.48557	4.37103	10.7107	0.215854	0.0388288	0.0674689	0.413818	2.02473	1.85358	2.15116	0.0790167	3.37296	10.1483	2.72601	4.46561	0.0931939	7.74537	7.68358	0.327866	1.53679	0.0595298	210.082	181.453	2.17956	2.1602	11.8395	0.0124597	0.152323	0.0129155	0.324645	2.43418	20.5974	20.2655	0.209017	0.23199	0.798022	0.878763	2.83084
	MCF7	Compound_2	NB210727_19.CDF	6.18006	3.724	0.916233	1.85614	1.32262	2.01092	6.6559	4.41182	3.32244	2.88023	9.30429	0.223107	0.0365814	0.0751315	0.545201	2.19804	1.98495	1.16999	0.0933197	3.32826	7.58143	1.79725	4.09442	0.0925337	1.89989	1.89409	0.372367	1.54652	0.0650537	186.732	167.363	1.93064	1.90701	9.81095	0.0107498	0.178459	0.0142587	0.288362	2.86583	18.5686	18.5348	0.256821	0.285985	0.757206	0.575165	2.71079
	MCF7	Compound_2	NB210727_20.CDF	7.91581	4.23884	1.02176	2.62113	1.95117	3.38829	8.00614	5.13056	4.27183	4.27137	10.2435	0.215907	0.0333656	0.0338384	0.680967	1.90397	1.7411	1.31251	0.0651706	3.44585	10.3911	2.65812	4.45108	0.0937329	5.91137	5.86624	0.354009	1.45924	0.0568912	214.855	183.379	2.16845	2.14336	11.3934	0.0120423	0.163774	0.0133041	0.413827	2.48762	22.1324	21.5513	0.200819	0.226789	0.766711	0.578053	2.97068
	SN12C	none	NB210727_21.CDF	1.51067	1.46721	0.137455	0.676261	0.467872	0.974767	6.46241	2.24942	1.59096	2.18227	3.0773	0.0934432	0.029047	0.0507169	0.247682	1.05404	0.949424	0.452832	0.289089	1.94051	1.37532	0.23505	2.6261	0.284636	0.332703	0.382342	0.137544	0.327587	0.0217312	192.482	130.007	0.447794	0.41687	1.37174	0.00603568	0.0333968	0.0054109	0.202901	2.92199	5.31112	5.50594	0.0583224	0.059765	0.483333	0.0216937	0.413176
	SN12C	none	NB210727_22.CDF	1.32311	1.48292	0.137725	0.657257	0.460121	0.992786	6.98684	2.11005	1.44315	2.11229	2.91124	0.0901981	0.0431122	0.0199044	0.247488	1.03143	0.93261	0.358588	0.254107	1.91062	1.00286	0.185392	2.46709	0.292496	0.23166	0.281319	0.188281	0.276253	0.021236	175.449	119.586	0.423483	0.398012	1.05878	0.00492852	0.0331067	0.00542126	0.210324	2.57565	5.49153	5.71021	0.0558144	0.0570952	0.40743	0.0143565	0.294892
	SN12C	none	NB210727_23.CDF	1.38993	2.63222	0.166563	1.26904	0.914618	1.77209	6.32491	3.84445	3.09207	2.92671	5.10378	0.166496	0.0280513	0.0546437	0.349552	1.11953	1.01829	0.666319	0.321115	2.14431	4.82016	0.599598	2.86259	0.360876	4.05283	4.03022	0.257333	0.300353	0.0232565	252.644	148.292	1.33406	1.31107	5.71977	0.0112303	0.0412559	0.00622392	0.21629	2.78735	6.39306	6.6552	0.0602145	0.0609929	0.489428	0.0806254	1.99982
	SN12C	none	NB210727_24.CDF	2.09079	2.6005	0.172518	1.11819	0.813267	1.52432	5.74434	2.99108	2.13707	2.93753	2.93783	0.0897661	0.0268276	0.017069	0.287616	1.16096	1.06508	0.612584	0.139471	1.91488	1.46881	0.301957	2.84496	0.261628	0.566538	0.604257	0.14409	0.259148	0.0120413	205.737	135.979	0.655271	0.629023	2.10289	0.00816695	0.0395896	0.00468661	0.303088	2.55442	7.5186	7.72916	0.0370969	0.038434	0.375394	0.027054	0.751961
	SN12C	DMSO	NB210727_25.CDF	4.10211	3.51756	0.172004	1.67044	1.23455	2.76941	6.78855	4.8607	3.8651	3.15609	9.04162	0.107551	0.0328945	0.0183425	0.188798	1.24919	1.15449	0.789726	0.197945	1.6789	2.47651	0.830806	3.2976	0.305796	2.12928	2.15875	0.157294	0.282077	0.0203309	172.402	142.813	1.33552	1.31713	3.98325	0.0208001	0.0363683	0.00663029	0.30079	2.68592	6.5182	6.6455	0.0449589	0.043372	0.472529	0.0899166	2.98091
	SN12C	DMSO	NB210727_26.CDF	1.69137	1.5314	0.143279	0.775719	0.547644	0.989743	5.53141	2.39018	1.81665	2.04018	5.76157	0.0917052	0.0379613	0.0592447	0.171026	1.12485	1.02336	0.490379	0.31547	1.80681	1.57854	0.536461	2.88758	0.319735	0.449057	0.506574	0.164954	0.350819	0.0228385	165.025	135.242	0.524041	0.492794	2.79301	0.0109681	0.0350596	0.00580106	0.225655	3.09237	5.67684	5.92073	0.0544421	0.0557743	0.465861	0.0332718	0.556939
	SN12C	DMSO	NB210727_27.CDF	1.60273	1.74041	0.155454	0.819108	0.581169	1.42452	7.3458	2.72003	1.90795	2.52814	7.2841	0.0853449	0.0275085	0.0228124	0.238117	1.04553	0.951017	0.433467	0.270499	1.78112	1.15231	0.390457	3.03988	0.324302	0.376212	0.437199	0.161964	0.307114	0.0204666	169.892	138.994	0.432483	0.403257	1.8325	0.0101586	0.0370648	0.00559016	0.300151	3.09562	6.35117	6.41741	0.0526675	0.0528019	0.421567	0.0306901	0.47169
	SN12C	DMSO	NB210727_28.CDF	2.69602	2.56904	0.202439	0.937824	0.672776	1.6167	7.29859	3.20687	2.32005	2.89921	3.22125	0.0873748	0.0319417	0.0337676	0.23926	0.93365	0.847788	0.553985	0.272445	1.67962	1.22199	0.441918	3.11879	0.305931	0.658825	0.705188	0.147598	0.310499	0.0192068	158.446	133.929	0.593455	0.565023	2.54568	0.0133287	0.0349013	0.00579965	0.2881	2.88052	6.05981	6.1661	0.0520521	0.0512276	0.416954	0.0518469	0.851367
	SN12C	MOG	NB210727_29.CDF	1.06087	1.48146	0.186593	2.28005	1.68484	3.45769	5.67519	5.45676	4.37607	3.63253	9.34998	0.0620846	0.0382737	0.0724195	0.0298925	2.85888	2.61677	2.6441	0.248275	0.140734	8.91886	2.70854	3.05098	0.403171	3.11933	3.09591	0.24387	0.313375	0.0110947	89.127	88.8111	2.06376	2.05568	2.71216	0.0208632	0.0580185	0.00917691	0.264902	2.6177	9.66618	9.99013	0.0294041	0.0301349	0.0241396	0.0472254	2.23404
	SN12C	MOG	NB210727_30.CDF	2.09612	2.15961	0.185725	3.19462	2.43287	4.31125	6.51887	5.41646	5.40037	5.15239	10.8923	0.0604696	0.0316002	0.0763131	0.0227989	3.68319	3.41584	3.21237	0.350043	0.183388	9.64083	2.96011	3.43393	0.460833	10.274	10.2226	0.251208	1.55421	0.0112803	106.923	97.9339	2.8297	2.83692	9.23882	0.0142707	0.081021	0.0104816	0.453436	2.35984	11.4411	11.6747	0.0422947	0.0454892	0.0480031	0.243142	2.75326
	SN12C	MOG	NB210727_31.CDF	0.897779	0.853413	0.184524	2.19402	1.62669	3.33177	5.7864	5.09804	4.36066	4.52309	10.2996	0.0508176	0.0305103	0.0709465	0.0320233	3.80807	3.53181	2.94513	0.273216	0.144159	9.4216	2.62908	3.018	0.484236	2.4961	2.46557	0.246205	0.708218	0.00886655	99.5634	94.2232	2.06602	2.0505	4.65725	0.0158737	0.0620823	0.00834342	0.236736	2.79877	10.4764	10.7939	0.0281674	0.0314693	0.0206409	0.0485948	2.06508
	SN12C	MOG	NB210727_32.CDF	1.40854	1.40387	0.19533	2.5843	1.94899	3.69691	5.62662	5.13869	4.8307	4.86816	9.13718	0.0521558	0.0292218	0.0675072	0.0300534	3.584	3.3162	3.13463	0.297702	0.172148	9.12543	2.77899	3.11548	0.480614	4.48823	4.43003	0.317948	1.10795	0.00972621	108.152	97.7342	2.42684	2.43222	6.49846	0.0130506	0.0726643	0.00883227	0.35092	2.5394	11.2663	11.545	0.0323506	0.0371937	0.0302056	0.0611089	2.74524
	SN12C	IPOG	NB210727_33.CDF	1.50537	1.43518	0.14394	0.633692	0.440866	0.792816	4.86538	1.89687	1.52655	1.49993	3.18439	0.0786457	0.0291634	0.0571616	0.159721	0.860894	0.775796	0.396852	0.296407	1.32569	1.71377	0.520044	2.6353	0.221058	0.330183	0.374587	0.149254	0.201013	0.0156189	136.549	119.4	0.437369	0.404623	1.44928	0.00900959	0.0376821	0.00535389	0.190339	3.14425	5.18058	5.4794	0.0370661	0.037742	0.264764	0.0217993	0.377105
	SN12C	IPOG	NB210727_34.CDF	3.37023	3.18741	0.168069	1.17874	0.854084	2.09896	7.49279	3.91577	2.99144	2.68524	3.35761	0.0912203	0.0372087	0.0292863	0.163703	0.965081	0.88581	0.591929	0.245213	1.31583	1.53485	0.558635	3.37655	0.191418	1.01561	1.07078	0.153734	0.219899	0.0206728	142.086	132.925	0.746202	0.717265	2.22041	0.015338	0.0360141	0.00738914	0.378274	2.58846	5.09912	5.233	0.0546604	0.0490578	0.301972	0.0464605	1.62335
	SN12C	IPOG	NB210727_35.CDF	2.33769	2.21922	0.174282	0.894791	0.623482	1.1607	7.65152	2.83184	2.08912	2.07315	3.58481	0.0925052	0.0379179	0.0727285	0.158092	1.09778	0.986632	0.499846	0.381701	1.5658	1.65592	0.517646	3.31057	0.274595	0.439897	0.494822	0.174183	0.235513	0.0216299	158.923	145.293	0.644373	0.60388	2.01276	0.0136219	0.0422701	0.00725816	0.343185	3.467	5.80564	6.05156	0.0515337	0.0509297	0.335775	0.0337405	0.766496
	SN12C	IPOG	NB210727_36.CDF	1.71371	1.87572	0.148823	0.774476	0.543826	1.2511	5.76435	2.5151	1.85375	1.97334	3.33084	0.0766934	0.0306736	0.023722	0.165692	1.02043	0.92236	0.512142	0.253914	1.30636	1.28706	0.442474	2.91419	0.223029	0.407468	0.462525	0.199665	0.195698	0.0196379	141.356	123.349	0.470494	0.448638	1.19824	0.0105409	0.0355366	0.00581998	0.350394	2.86681	5.29028	5.40664	0.0463468	0.0454312	0.279659	0.022306	0.516332
	SN12C	Compound_2	NB210727_37.CDF	1.66838	1.9458	0.121434	0.907195	0.643659	1.38792	6.27087	2.538	1.885	1.74549	5.28107	0.0698577	0.0298271	0.0197831	0.0902908	0.870545	0.785672	0.38944	0.153716	0.731412	1.20458	0.362378	2.84578	0.190814	0.351088	0.41466	0.105906	0.104623	0.014702	101.52	99.5669	0.378381	0.348005	0.649765	0.00907913	0.0381716	0.00634286	0.226898	2.17529	5.67836	5.91348	0.0434249	0.0437237	0.169657	0.0206104	0.695998
	SN12C	Compound_2	NB210727_38.CDF	2.18665	1.83654	0.121224	1.07953	0.784553	1.6722	5.62573	2.96201	2.25066	2.79451	5.74052	0.0711688	0.0265434	0.0255848	0.10664	0.987015	0.897645	0.550012	0.228431	0.86654	2.98838	0.849676	2.8848	0.295906	0.851593	0.87711	0.169629	0.127588	0.0173051	126.049	115.618	0.831308	0.807606	2.50745	0.0124549	0.04736	0.00658699	0.258717	2.53869	6.91003	7.03939	0.048086	0.0463469	0.17712	0.0243862	0.747163
	SN12C	Compound_2	NB210727_39.CDF	3.65274	3.18486	0.145337	1.48667	1.10051	2.63831	6.72573	4.43908	3.4759	3.31485	4.38351	0.0759786	0.0279977	0.0193776	0.110249	1.07906	0.980845	0.638933	0.254653	0.868401	3.2841	0.920286	3.32002	0.295235	2.00524	2.00068	0.19817	0.223838	0.0175458	147.695	127.783	1.43899	1.42755	4.11599	0.0193705	0.0457338	0.00668252	0.427101	2.21221	7.43008	7.48639	0.0461078	0.046436	0.213347	0.0712199	2.23959
	SN12C	Compound_2	NB210727_40.CDF	2.47202	2.69902	0.153015	1.20981	0.87431	2.04932	8.00229	3.6512	2.67498	2.99149	3.74839	0.0803096	0.0368866	0.0311344	0.114793	0.947537	0.863906	0.48488	0.227792	0.852108	1.81185	0.564867	3.30021	0.272679	0.73945	0.789442	0.150838	0.126527	0.0173172	122.027	118.533	0.751281	0.71623	1.76631	0.014532	0.0495866	0.00821812	0.389093	2.24501	7.25699	7.45379	0.0523304	0.0474651	0.187146	0.0243818	0.920362
	LN229	none	NB210727_41.CDF	2.06557	1.98071	0.470271	0.878379	0.623193	1.12503	6.59544	2.426	1.8299	1.63605	5.32778	0.16034	0.0331602	0.0376075	0.167397	0.755133	0.682215	0.304323	0.163178	1.16847	0.569963	0.153028	2.72517	0.0331984	0.213958	0.300244	0.094846	0.474524	0.0219011	113.347	102.959	0.253243	0.214808	0.243567	0.00585252	0.0286532	0.00583359	0.200446	1.63924	3.82142	3.97514	0.0576195	0.0566829	0.405546	0.0174432	0.666336
	LN229	none	NB210727_42.CDF	7.88109	4.81542	0.893354	3.44492	2.67022	5.1267	7.14284	6.08652	6.63295	5.00092	8.21129	0.21164	0.0339167	0.0225882	0.279237	1.80679	1.69966	1.52598	0.176474	1.45252	5.5561	1.4215	3.71886	0.0510575	16.9876	17.1734	0.278111	0.749377	0.0350209	299.133	166.401	2.72182	2.70362	10.3944	0.0132534	0.0673004	0.00810031	0.425387	1.907	7.41577	7.41796	0.105733	0.106166	0.597616	0.225398	3.84304
	LN229	none	NB210727_43.CDF	1.54092	1.69267	0.580393	0.914598	0.65401	0.96011	6.47963	2.13458	1.65523	1.61132	5.24157	0.166831	0.0289427	0.0417583	0.19193	0.987777	0.893958	0.380917	0.179977	1.43148	1.25134	0.205365	2.80066	0.0365332	0.30639	0.383432	0.117506	0.579339	0.03023	211.205	141.445	0.376386	0.345778	0.912878	0.00626166	0.0325224	0.00505114	0.287102	1.96116	5.12521	5.26228	0.070635	0.0743192	0.457129	0.0229185	0.533403
	LN229	none	NB210727_44.CDF	2.17308	2.55612	0.657888	1.24105	0.902948	1.6935	8.21686	3.44972	2.43609	2.09109	5.7102	0.160045	0.0299569	0.0163809	0.197863	1.02311	0.936278	0.429734	0.156949	1.53217	0.818817	0.180666	2.97707	0.0397952	0.497293	0.602349	0.114509	0.575635	0.0260762	188.281	135.075	0.465166	0.426072	1.14725	0.0079695	0.0433628	0.00653485	0.237021	2.03992	6.99536	7.13857	0.0734645	0.0717467	0.508234	0.0307687	1.18255
	LN229	DMSO	NB210727_45.CDF	3.25887	2.8953	0.669462	1.7675	1.29628	2.01829	6.17036	4.31376	3.74065	2.55852	5.49458	0.159101	0.0299768	0.0606411	0.0433324	0.944561	0.861284	0.703061	0.224506	1.36311	2.52195	0.816497	3.22499	0.0495661	3.3159	3.31929	0.152405	0.791571	0.0349335	185.43	145.275	1.33423	1.31598	3.82555	0.0129429	0.0425379	0.00710577	0.385314	2.47225	6.23156	6.51598	0.0722778	0.0754348	0.550314	0.0786725	2.4665
	LN229	DMSO	NB210727_46.CDF	1.87883	1.91265	0.575024	0.945153	0.674868	1.00199	7.49185	2.40439	1.79442	1.46763	6.73743	0.163742	0.0341976	0.047998	0.133364	1.04276	0.943976	0.344473	0.227028	1.29933	0.632662	0.259385	3.07733	0.0402301	0.22901	0.32657	0.114349	0.54743	0.0259795	136.128	125.242	0.313304	0.27536	0.714412	0.00875044	0.0368042	0.0067734	0.220144	2.17394	5.30168	5.54981	0.0628835	0.0635346	0.455224	0.0361362	0.606358
	LN229	DMSO	NB210727_47.CDF	3.86237	3.31549	0.656227	1.60498	1.15621	1.90582	8.69451	4.49446	3.29343	2.16715	5.96049	0.169669	0.0389851	0.0620843	0.0504706	1.18015	1.06601	0.593572	0.234887	1.32636	1.08491	0.422469	3.32981	0.0450836	1.08372	1.16638	0.147448	0.693961	0.0365121	162.752	141.983	0.926678	0.889025	2.23475	0.0160037	0.0386405	0.0076141	0.295846	2.18506	5.2816	5.53415	0.0752483	0.0760193	0.535133	0.0888134	2.47527
	LN229	DMSO	NB210727_48.CDF	1.77097	2.19659	0.592575	1.13783	0.814744	1.54245	8.3153	2.93186	2.0075	2.04831	4.94032	0.155966	0.0383924	0.0112887	0.181018	0.778881	0.705988	0.280119	0.109798	1.21052	0.524908	0.197188	3.28951	0.0331263	0.173825	0.277002	0.109218	0.486055	0.0223182	96.5097	98.3698	0.213686	0.182068	0.0777644	0.0068386	0.0377792	0.0057021	0.225897	1.53953	7.34104	7.63658	0.0597567	0.0619555	0.427377	0.0213104	0.500599
	LN229	IPOG	NB210727_49.CDF	1.34428	1.58062	0.461773	0.619508	0.434153	0.814621	9.20834	1.56179	1.13445	1.17267	6.3634	0.147358	0.0346199	0.0471193	0.112381	0.624039	0.553408	0.167722	0.181264	1.06119	0.611507	0.187633	3.08144	0.0227835	0.109718	0.176151	0.0921943	0.365994	0.021299	91.6071	93.3379	0.167517	0.135676	0.0755505	0.00528248	0.0268746	0.00567784	0.146222	1.39414	3.48841	3.62325	0.0555285	0.0551574	0.330759	0.0151521	0.273243
	LN229	IPOG	NB210727_50.CDF	5.02816	3.90754	0.758139	2.58557	1.96468	3.41152	6.87969	5.24974	4.47984	3.6088	9.04095	0.201756	0.0407296	0.0319693	0.10543	1.60426	1.47707	0.851922	0.207669	1.14572	2.12931	0.880173	3.4755	0.0348372	2.54391	2.6018	0.144262	0.63919	0.0314873	184.716	148.835	1.39177	1.37498	4.66372	0.0147887	0.0387145	0.00801756	0.294665	1.99067	5.6377	5.71964	0.0671896	0.0662434	0.445726	0.0832772	3.99804
	LN229	IPOG	NB210727_51.CDF	1.02688	1.28241	0.453956	0.786436	0.562056	0.920077	6.60789	1.67778	1.23582	1.27008	3.68856	0.121288	0.0304587	0.0217162	0.12024	0.536343	0.482484	0.141407	0.0920303	0.964916	0.71987	0.226382	2.83648	0.0182623	0.0978955	0.163453	0.0905509	0.338238	0.0208127	104.529	102.465	0.168332	0.140928	0.0456776	0.00441643	0.0312348	0.00497307	0.19559	1.2783	5.48831	5.68995	0.0488572	0.0491569	0.310635	0.0154416	0.194549
	LN229	IPOG	NB210727_52.CDF	2.81074	2.68092	0.632909	1.36357	0.98718	1.72101	6.81248	3.59848	2.80226	2.34011	6.57235	0.153311	0.0641724	0.0570271	0.0926449	0.728548	0.658394	0.388643	0.230889	1.09604	0.830941	0.316413	3.11285	0.0313609	0.518205	0.616597	0.12668	0.438326	0.0283107	140.472	131.422	0.432133	0.394847	1.47398	0.010815	0.0357196	0.00783293	0.320147	2.1035	5.14175	5.38754	0.0602624	0.0629011	0.398574	0.0535143	1.46688
	LN229	MOG	NB210727_53.CDF	1.21283	1.88873	0.186981	1.92837	1.43848	3.16403	7.08909	5.08671	4.04626	2.59181	9.71299	0.0998609	0.0313007	0.0377388	0.0368959	1.29772	1.18588	1.08158	0.148155	0.178681	3.48951	1.66671	2.81475	0.0430011	4.04805	4.02815	0.132881	0.173109	0.0142469	91.2669	89.8106	1.56638	1.53836	2.12567	0.0114015	0.0442609	0.00733912	0.193385	1.73838	6.97523	7.06266	0.0447609	0.0430867	0.0624164	0.0245524	1.39864
	LN229	MOG	NB210727_54.CDF	1.36691	1.92986	0.179276	1.74591	1.29637	2.76889	6.13962	5.08572	4.16152	2.29908	8.57569	0.103412	0.0340658	0.0587762	0.035662	1.1008	0.999241	0.933387	0.170714	0.173769	3.44031	1.65429	2.78648	0.0476284	3.76964	3.75533	0.155847	0.204706	0.0129068	89.3575	89.2292	1.64869	1.63341	2.12811	0.0120159	0.0364832	0.00678106	0.158858	1.76966	6.01686	6.23659	0.0293414	0.0349681	0.0654113	0.0291114	1.4683
	LN229	MOG	NB210727_55.CDF	1.24943	1.77582	0.179774	1.85218	1.37491	2.96254	7.53913	4.87868	3.80784	2.4793	11.428	0.100449	0.0369408	0.0441461	0.039186	1.46908	1.33683	1.07342	0.154485	0.178638	3.89698	1.80772	2.70887	0.0486307	4.44513	4.42007	0.127951	0.189335	0.0139483	91.2902	89.4424	1.59462	1.58232	2.3604	0.0124763	0.0401698	0.00692286	0.138357	1.68831	6.71919	6.8583	0.0346549	0.0356887	0.0638807	0.0308758	1.41547
	LN229	MOG	NB210727_56.CDF	1.13363	1.48112	0.209238	1.66887	1.21373	2.35613	6.24221	4.71744	3.73254	2.21052	11.0682	0.101241	0.0340301	0.0886036	0.0369224	1.47472	1.33531	1.59805	0.183679	0.196053	3.964	1.79148	2.84461	0.0499605	3.69096	3.6617	0.140238	0.287138	0.0164682	98.162	96.9489	1.68656	1.66431	2.57126	0.0122707	0.041793	0.0069071	0.2005	1.93506	6.78907	7.05282	0.0438109	0.0429167	0.0645271	0.0234703	1.11379
	LN229	Compound_2	NB210727_57.CDF	1.72364	1.73647	0.421599	0.875568	0.625768	1.09533	7.6117	2.30142	1.68039	1.47734	5.99694	0.14644	0.0325713	0.0446446	0.0803147	0.676513	0.607476	0.219549	0.183931	0.978997	0.465848	0.180624	2.82398	0.0357626	0.142368	0.227533	0.107271	0.324062	0.0289688	86.9691	88.7451	0.230652	0.194234	0.170886	0.00676407	0.034683	0.00650157	0.16168	1.453	5.31181	5.52684	0.0924963	0.0960271	0.295125	0.0172363	0.497993
	LN229	Compound_2	NB210727_58.CDF	4.71071	3.50562	0.564765	2.10088	1.54715	2.66722	6.60318	5.11839	4.31722	3.11984	7.35209	0.174542	0.0447909	0.0740405	0.0511375	1.11156	1.01363	0.752308	0.238233	1.07773	2.10308	0.692372	3.32446	0.0470996	1.97746	2.01993	0.131549	0.58706	0.0394256	160.219	141.571	1.36474	1.33939	4.03147	0.0162183	0.0405666	0.00834004	0.262752	1.61102	5.70909	6.02784	0.104094	0.106797	0.399147	0.0955289	3.45011
	LN229	Compound_2	NB210727_59.CDF	1.41932	1.52442	0.434575	0.823221	0.588397	1.14301	7.81168	2.33543	1.70463	1.51137	5.36916	0.13813	0.034964	0.0432586	0.0977894	0.540461	0.478154	0.162182	0.185088	0.949142	0.725952	0.213823	2.99456	0.0348514	0.122197	0.203065	0.111094	0.303945	0.0255041	107.448	105.796	0.228575	0.198759	0.0753406	0.00543165	0.0350364	0.00574537	0.169336	1.41946	5.74517	5.95817	0.0759806	0.08085	0.259372	0.0120633	0.314595
	LN229	Compound_2	NB210727_60.CDF	3.04042	2.72144	0.559185	1.42892	1.04199	1.86217	7.11705	3.92255	2.9538	2.4719	6.11114	0.168042	0.0371855	0.0602428	0.0810402	0.733179	0.665452	0.388623	0.241204	1.07839	0.853103	0.311814	3.0519	0.0454443	0.537901	0.635263	0.124727	0.409631	0.0339893	138.431	129.861	0.516274	0.479344	1.77306	0.0134469	0.0426973	0.00773179	0.266898	1.80679	6.40426	6.72872	0.0896005	0.0944606	0.359874	0.0693122	1.71248
	NA	NA	NB210727_MM1.CDF	36.5388	4.80885	9.78511	10.0013	9.34803	10.234	9.26154	10.2361	9.61979	10.4707	9.07009	4.78777	9.01181	9.64024	4.91666	9.45518	9.06652	9.44683	7.35567	4.77078	8.75406	8.89942	1.79512	4.57642	7.93395	7.93985	4.30266	19.2394	8.9815	7.3081	7.54785	8.98969	9.09059	5.26027	0.963178	4.82063	0.960222	8.80213	10.2898	1.8136	1.82392	9.8418	9.8566	5.04441	3.94933	10.5812
	NA	NA	NB210727_MM2.CDF	39.1193	5.07288	10.136	9.93893	10.1981	10.1228	10.7537	9.90981	10.1046	9.75527	10.5517	5.09227	10.4041	10.177	5.01145	10.1625	10.2527	10.2923	11.1808	4.98246	10.7392	10.5966	2.05711	5.11483	10.4885	10.4927	4.41119	20.6651	10.5454	10.8147	10.4961	10.4065	10.3379	11.2622	0.992132	5.09981	0.991695	10.7441	9.94447	2.04386	2.01746	10.5776	10.4348	5.1761	5.03876	10.4058
	NA	NA	NB210727_MM3.CDF	43.875	5.09534	10.0544	10.0585	10.3745	9.6762	9.90723	9.88244	10.229	9.82892	10.2713	5.09477	10.4662	10.1406	5.06142	10.3159	10.5664	10.1964	11.1503	5.2168	10.3634	10.3761	2.14456	5.25684	11.3227	11.3134	6.18244	20.0131	10.3546	11.5493	11.6516	10.4831	10.4622	12.8962	1.03976	5.05878	1.04276	10.3168	9.80174	2.11954	2.13633	9.57378	9.70034	4.78935	5.87737	9.09739
Log2FC relative to cell line specific DMSO
				Pyruvate	Lactate	Alanine	Valine	Valine 218	Leucine	Glycerol	Isoleucine	Isoleucine 218	Proline	Glycine	Succinate	Picolinate	Uracil	Fumarate	Serine	Serine 218	Threonine	bAlanine	Malate	Aspartate	Methionine	5-oxoproline	GABA	Cysteine 218	Cysteine	Creatinine	aKG	PEP	Glutamate	Glutamate 246	Phenylalanine	Phenylalanine 218	Asparagine	Ribose	bGlycerophosphate	Fucose	DHAP	Putrescine	aGP	aGP 357	3PGA	3PGA 357	Citrate	Ornithine	Lysine (1)
	MCF7	none	NB210727_01.CDF	-0.181813	-0.0845881	0.0227844	-0.169844	-0.194513	-0.263733	-0.15293	-0.0707236	-0.108857	-0.13609	0.114859	0.299788	-0.0474918	0.717566	1.17421	-0.0808184	-0.0873988	-0.216197	0.255139	0.106566	0.150384	-0.95959	-0.349627	0.0968623	-0.538914	-0.532119	0.137144	-0.613164	0.282182	0.177937	-0.302258	-0.0701399	-0.0803107	-0.117556	-0.24707	0.212599	-0.169111	-0.488279	0.0106227	-0.123556	-0.0972865	0.777999	0.77291	0.0172147	-0.0346062	-0.127894
	MCF7	none	NB210727_02.CDF	-0.618147	-0.271778	-0.00988122	-0.269499	-0.302142	-0.43087	-0.05154	-0.191019	-0.30762	-0.252939	0.644939	0.439553	-0.0459935	0.73239	1.20889	-0.137396	-0.150167	-0.500451	0.313183	0.0998914	0.207236	-0.913988	-0.375177	0.00553769	-1.67305	-1.6526	0.415765	-0.586535	0.0918732	0.226521	-0.292788	-0.195954	-0.211379	-0.0812173	-0.510594	0.300118	-0.156328	-0.567938	0.330989	-0.0937455	-0.077237	0.99235	0.954402	-0.0649617	-0.140166	-0.28567
	MCF7	none	NB210727_03.CDF	-0.217145	-0.0804383	0.0270746	-0.204248	-0.225932	-0.327955	-0.0573334	-0.13219	-0.183363	-0.124213	0.115481	0.229355	0.153316	0.605689	1.21386	0.124357	0.112591	-0.338816	0.277254	0.157518	0.0566793	-1.1665	-0.284592	0.0466367	-1.64473	-1.62319	0.137941	-0.611597	0.3284	0.233842	-0.263289	-0.169397	-0.180541	-0.182574	-0.404076	0.308015	-0.214904	-0.079685	-0.05373	-0.0414203	-0.0243371	0.966435	0.929967	-0.0498479	-0.296223	-0.189232
	MCF7	none	NB210727_04.CDF	-0.326984	-0.081649	0.0623165	-0.16115	-0.161922	-0.087257	0.014002	-0.118798	-0.205304	-0.0181317	0.0176722	0.029552	0.0596948	-0.126743	1.08253	-0.0771874	-0.0800704	-0.243959	-0.0529055	0.128512	0.267529	-0.770698	-0.335137	-0.0789412	-1.10087	-1.08845	0.296046	-0.852565	0.168577	0.317042	-0.254854	-0.277107	-0.283952	-0.120568	-0.587752	0.137804	-0.379528	0.132407	0.200647	0.0547516	0.0357498	0.69089	0.612016	-0.246753	-0.624848	-0.208489
	MCF7	DMSO	NB210727_05.CDF	-0.327834	-0.101272	-0.00665364	-0.0608573	-0.0624723	-0.13939	-0.0288136	-0.100173	-0.209589	-0.0739055	-0.524765	-0.112719	-0.29284	-0.80376	0.787159	-0.0819845	-0.0825367	-0.0235833	-0.681027	0.00800824	0.040345	0.0292683	0.0324038	-0.175765	-0.626856	-0.625551	-0.201361	-0.661919	0.1348	-0.0170344	0.0169662	-0.291779	-0.299151	-0.393997	-0.264416	-0.0606889	-0.270347	-0.173595	-0.247012	0.186791	0.177766	0.253004	0.262577	0.0223031	-1.17886	-0.0572568
	MCF7	DMSO	NB210727_06.CDF	0.0192116	-0.0822394	0.0311142	-0.0290979	-0.0353008	-0.0608385	-0.150933	-0.0761063	-0.0129238	0.0346666	-0.0416797	0.0587193	0.0296987	0.210863	-0.439173	-0.0265723	-0.0182909	0.288236	0.16757	0.0013276	0.0635741	0.113875	-0.0333313	0.0815075	0.235113	0.235759	0.0208034	0.188715	-0.178234	-0.0188297	-0.0518824	0.00943609	0.0122335	0.204504	0.0327462	0.0396099	-0.0568528	0.0330096	0.142352	-0.114248	-0.115024	-0.235782	-0.254725	-0.147967	0.430212	-0.071927
	MCF7	DMSO	NB210727_07.CDF	0.214659	-0.0640438	-0.0963605	-0.0701812	-0.0678184	-0.0285316	0.0331604	-0.104002	-0.0741247	-0.0823936	0.114393	-0.106827	-0.129302	-0.247113	-0.446338	-0.0352407	-0.0389075	-0.388172	0.180562	-0.048252	-0.176483	-0.260566	-0.170728	0.0150855	-0.0148033	-0.0172966	0.159343	0.258151	-0.0282803	-0.0369027	-0.0837364	0.0441048	0.0459461	0.130931	0.0530393	0.0609067	0.0648359	0.0552816	0.0293763	-0.126625	-0.137386	0.0681871	0.0783531	0.0396079	0.527545	-0.187221
	MCF7	DMSO	NB210727_08.CDF	0.0418502	0.222335	0.0668272	0.14894	0.153767	0.205358	0.132057	0.248555	0.256064	0.112537	0.322949	0.144031	0.320351	0.513172	-0.316768	0.134384	0.130682	0.0440032	0.163226	0.037601	0.0589828	0.0876177	0.152806	0.064976	0.245646	0.246371	-0.00149038	0.0458201	0.0533715	0.0703336	0.110875	0.195979	0.197103	-0.0120372	0.146732	-0.0435911	0.218539	0.0719869	0.046961	0.031304	0.0514924	-0.134966	-0.141747	0.0759633	-0.378204	0.27411
	MCF7	MOG	NB210727_09.CDF	-0.718571	-0.142759	-0.708446	0.775011	0.809671	0.70636	-0.145944	0.273885	0.446325	-0.1598	0.64699	-1.40937	0.0180137	0.985751	-2.47248	1.26957	1.2893	1.37112	0.601543	-2.98672	-0.31196	0.253389	-0.179689	0.973192	0.0490553	0.051313	-0.0597536	0.681466	-0.952818	-0.747132	-0.670191	0.595254	0.605021	0.247276	0.204492	0.876683	0.576187	0.203718	-0.576001	0.233549	0.224982	0.367393	0.344067	-2.69794	0.872788	0.365168
	MCF7	MOG	NB210727_10.CDF	-0.294026	-0.147543	-0.862623	0.814405	0.910712	0.933851	-0.0252744	0.270126	0.503537	0.140033	0.754938	-1.41049	-0.105064	0.208671	-2.69893	1.14436	1.17667	1.448	0.505846	-3.02463	-0.133534	0.341846	-0.150394	0.918207	0.831121	0.840808	0.145583	0.589983	-0.912117	-0.676131	-0.686878	0.69109	0.697421	0.520821	0.264201	0.671239	0.48155	0.423068	-0.742515	0.224163	0.187079	0.0737702	0.0991868	-2.5875	1.28943	0.11673
	MCF7	MOG	NB210727_11.CDF	-1.12736	-0.314399	-0.559094	0.82521	0.904349	0.968609	-0.153756	0.310666	0.488422	0.137142	0.309961	-1.46881	0.613711	-1.7601	-1.92868	1.41303	1.44654	1.49108	-0.505723	-2.82009	-0.677941	-0.306202	-0.259886	0.669105	-0.211104	-0.203436	-0.322543	-2.50497	-1.08498	-0.790171	-0.67917	0.431154	0.43676	-0.0837956	-0.080175	0.465537	-0.00644553	-0.336496	-0.734743	0.544236	0.51956	-0.161898	0.017252	-2.81635	-0.478008	0.852775
	MCF7	MOG	NB210727_12.CDF	-0.208973	0.0217816	-0.859272	0.866802	0.914539	0.94055	0.141408	0.470662	0.700303	0.156892	0.950107	-1.30508	0.381151	0.994194	-2.43033	1.51703	1.54446	1.57077	0.535915	-2.97606	-0.0637307	0.414761	0.0561282	1.074	0.682046	0.679113	-0.272617	0.438832	-0.77696	-0.69773	-0.615127	0.733811	0.743005	0.279024	0.261917	0.657302	0.399659	0.385177	-0.748296	0.325182	0.325331	0.192098	0.194465	-2.53711	0.660415	0.474798
	MCF7	IPOG	NB210727_13.CDF	-0.485257	0.379822	0.352581	1.02401	1.21567	0.724345	0.0759536	0.366223	0.0611314	0.729854	0.221156	-0.371329	0.751186	-0.683498	-0.439586	0.615361	0.693192	0.86506	0.65093	0.0423442	0.0671061	0.50943	-0.0610168	-0.704387	1.86924	1.9022	-0.49983	1.08411	-0.153823	-0.0113278	-0.0842872	0.764243	0.76147	0.706912	0.552009	0.513146	1.00082	1.00898	-0.452329	-0.154837	-0.181123	0.0334301	0.0528632	-0.00469558	0.849459	0.267061
	MCF7	IPOG	NB210727_14.CDF	0.706435	0.331682	0.0388673	0.393273	0.405306	0.271073	-0.103971	0.103828	0.18374	0.212241	0.290859	-0.124093	0.373112	0.576329	-0.166681	0.640435	0.662257	0.388254	0.668391	0.0725207	0.120036	0.0333338	-0.0527226	-0.550709	0.664029	0.669012	-0.139629	0.356246	-0.090458	-0.0931712	-0.0886737	0.263818	0.269879	0.361779	0.11972	0.258785	0.393904	0.826868	0.149915	-0.206269	-0.184462	-0.0923224	-0.0993894	-0.331209	0.713612	0.126338
	MCF7	IPOG	NB210727_15.CDF	0.316631	0.173813	0.127883	0.389958	0.428173	0.377204	-0.00928369	0.00415248	0.0242694	0.203643	0.294472	-0.309932	-0.245962	-1.07608	0.92159	0.33706	0.352075	-0.546969	-0.205824	0.0279925	0.052067	-0.0628319	-0.103554	-0.936095	0.404233	0.408276	-0.260456	-0.845395	-0.297824	-0.0692307	-0.0584294	0.0480891	0.0443509	0.106326	-0.0947136	0.107036	0.00384342	0.180421	-0.120933	0.0979806	0.0777408	0.132328	0.105696	-0.230346	-0.328703	0.0929308
	MCF7	IPOG	NB210727_16.CDF	0.183093	0.128479	0.0143625	0.274946	0.314732	0.259706	-0.0773677	0.0230823	0.118098	0.124047	-0.021479	-0.214799	-0.26274	-0.709529	0.716122	0.224171	0.228971	0.587111	-0.0769211	0.00616432	0.223121	0.224626	-0.0688987	-0.826277	0.45355	0.460603	-0.00635812	-0.44409	-0.314036	-0.0725391	-0.0746775	0.0857924	0.0952378	0.0427481	-0.116368	0.181033	-0.00596526	0.284095	0.0467057	0.0905204	0.0637033	-0.148989	-0.139344	-0.34114	-0.137717	0.0426192
	MCF7	Compound_2	NB210727_17.CDF	0.36637	0.176893	0.0862125	0.150018	0.132153	0.135077	-0.0256903	0.0650075	0.153693	0.185902	0.0618199	-0.311856	0.0976128	0.746505	-0.505993	0.171012	0.170403	0.790536	0.601897	0.0201926	0.146652	0.168692	-0.0551655	0.500691	0.478416	0.480076	-0.144605	0.317544	0.42552	-0.208583	-0.167135	0.180543	0.182965	0.180889	0.0978748	0.364196	0.203972	0.0704241	-0.0146496	-0.0191727	-0.0155484	0.364583	0.344488	-0.424488	0.724685	0.0752505
	MCF7	Compound_2	NB210727_18.CDF	0.346536	0.251528	0.00356626	0.192899	0.207701	0.310246	0.0930501	0.06335	0.1622	0.202447	0.199903	-0.372984	0.0285657	0.45521	0.0400705	0.151028	0.153649	0.582468	0.396615	0.0126962	0.200734	0.187742	-0.0286154	0.336847	0.668439	0.670628	-0.229485	0.0746968	0.51321	-0.119203	-0.108209	0.0984297	0.0972889	0.0702545	0.0293857	0.143903	0.114949	-0.0690431	-0.396183	0.0407954	0.0297912	0.417985	0.375704	-0.348214	0.552498	-0.0153294
	MCF7	Compound_2	NB210727_19.CDF	-0.112757	0.0355662	-0.0869932	-0.241654	-0.287763	-0.423271	-0.122072	-0.166377	-0.270847	-0.399343	-0.00318689	-0.325301	-0.0574495	0.610404	0.437863	0.269519	0.252442	-0.296152	0.636638	-0.0065516	-0.219958	-0.413261	-0.153812	0.326591	-1.35898	-1.34964	-0.0458656	0.0838057	0.641228	-0.289192	-0.224826	-0.0765279	-0.0825631	-0.200888	-0.183573	0.372367	0.257685	-0.240029	-0.160666	-0.108799	-0.0989966	0.715126	0.677581	-0.423956	-0.059001	-0.0778449
	MCF7	Compound_2	NB210727_20.CDF	0.24436	0.222382	0.070276	0.25623	0.273176	0.32943	0.144402	0.0513636	0.0917617	0.16917	0.135558	-0.372632	-0.190197	-0.540353	0.75866	0.0623072	0.0633358	-0.13032	0.118679	0.0435392	0.234853	0.151357	-0.0333181	0.345168	0.278599	0.281285	-0.118804	-9.44445e-07	0.447804	-0.0867931	-0.0929816	0.0910599	0.0860006	0.0148435	-0.0197666	0.248482	0.157714	0.281119	-0.364855	0.144494	0.118541	0.360259	0.342987	-0.40596	-0.0517751	0.0542341
	SN12C	none	NB210727_21.CDF	-0.739982	-0.673188	-0.29203	-0.635797	-0.698052	-0.802485	-0.0609095	-0.55048	-0.638949	-0.283375	-1.03989	0.00695302	-0.165441	0.596506	0.242916	-0.0461548	-0.0664296	-0.324092	0.130488	0.16016	-0.224905	-1.22623	-0.232796	-0.141374	-1.44104	-1.31599	-0.199601	0.0674344	0.0693929	0.20971	-0.0834055	-0.687914	-0.736484	-1.02354	-1.19453	-0.102205	-0.138303	-0.457798	-0.00817823	-0.211922	-0.191482	0.192701	0.234645	0.121718	-1.24537	-1.5564
	SN12C	none	NB210727_22.CDF	-0.93124	-0.657826	-0.289192	-0.676919	-0.722152	-0.776059	0.0516593	-0.642761	-0.779627	-0.330399	-1.11992	-0.0440395	0.404266	-0.752876	0.241783	-0.0774359	-0.0922081	-0.660741	-0.0555901	0.137765	-0.680547	-1.56862	-0.322909	-0.102077	-1.96327	-1.75865	0.253391	-0.178451	0.0361348	0.0760401	-0.203949	-0.768443	-0.80327	-1.39715	-1.48689	-0.114791	-0.135543	-0.405961	-0.190197	-0.163731	-0.138929	0.129287	0.168713	-0.124749	-1.84094	-2.04297
	SN12C	none	NB210727_23.CDF	-0.860162	0.170014	-0.0149133	0.27229	0.269003	0.0598414	-0.0919354	0.222742	0.319725	0.140076	-0.309988	0.840278	-0.215765	0.704094	0.739935	0.0408127	0.0345902	0.233147	0.282063	0.30424	1.58441	0.1248	-0.108398	0.201009	2.16558	2.08193	0.704142	-0.0577843	0.167255	0.602095	0.106443	0.887006	0.916586	1.03641	-0.298717	0.202686	0.0636514	-0.36561	-0.0762353	0.0555668	0.0820108	0.23876	0.263985	0.139797	0.648586	0.718644
	SN12C	none	NB210727_24.CDF	-0.271126	0.152527	0.0357636	0.089722	0.099563	-0.157453	-0.23084	-0.13937	-0.213212	0.1454	-1.1068	-0.0509665	-0.280111	-0.974586	0.458568	0.0932353	0.0994059	0.111842	-0.921058	0.140976	-0.130027	-0.864854	-0.117313	-0.262973	-0.673104	-0.65569	-0.132525	-0.270665	-0.782388	0.305788	-0.0186168	-0.138657	-0.14297	-0.407176	-0.75825	0.143209	-0.345626	0.121159	-0.202135	0.289526	0.297839	-0.460052	-0.402273	-0.242894	-0.926806	-0.692496
	SN12C	DMSO	NB210727_25.CDF	0.701195	0.588312	0.0314611	0.668775	0.701747	0.703963	0.0101228	0.561128	0.641657	0.248935	0.515029	0.209811	0.0140129	-0.870767	-0.148731	0.198909	0.215697	0.478285	-0.415927	-0.0487618	0.623635	0.595315	0.0956957	-0.0379245	1.23702	1.18127	-0.00602924	-0.148356	-0.0267027	0.0507601	0.052132	0.888581	0.923247	0.514401	0.590471	0.0207691	0.1549	0.110178	-0.129718	0.083534	0.0799064	-0.182742	-0.227894	0.089102	0.80594	1.29453
	SN12C	DMSO	NB210727_26.CDF	-0.576981	-0.611413	-0.232161	-0.437842	-0.470927	-0.780488	-0.285335	-0.462915	-0.447568	-0.380508	-0.13509	-0.0201329	0.220698	0.820726	-0.291359	0.0476498	0.0417591	-0.20917	0.256474	0.0571709	-0.0260847	-0.0357241	-0.0958586	0.0263827	-1.00838	-0.910079	0.062575	0.166286	0.141092	-0.0123253	-0.0264486	-0.46107	-0.495097	0.00227669	-0.332802	-0.0321044	-0.0378547	-0.304462	0.0735813	-0.115852	-0.0866956	0.0933735	0.134945	0.0686007	-0.628347	-1.12563
	SN12C	DMSO	NB210727_27.CDF	-0.654644	-0.426837	-0.114494	-0.359324	-0.385209	-0.255137	0.123938	-0.276412	-0.376825	-0.071128	0.203198	-0.123833	-0.243952	-0.556145	0.186095	-0.0578488	-0.0640104	-0.387146	0.0345959	0.0365128	-0.480144	-0.494034	-0.0217068	0.0468468	-1.26373	-1.12256	0.036183	-0.0256704	-0.0171064	0.0296047	0.0130248	-0.738105	-0.784382	-0.605737	-0.443419	0.0481375	-0.0912814	0.10711	0.0750943	0.0460844	0.0295191	0.0455624	0.0559333	-0.0755363	-0.744876	-1.36531
	SN12C	DMSO	NB210727_28.CDF	0.0956575	0.134966	0.266503	-0.16406	-0.174039	-0.0725597	0.114637	-0.0388697	-0.094693	0.126457	-0.973932	-0.0899201	-0.0283903	0.0096807	0.193007	-0.221127	-0.229778	-0.033219	0.0449358	-0.0481451	-0.395435	-0.315418	0.0152657	-0.0372884	-0.455381	-0.432844	-0.0978182	-0.0098554	-0.108757	-0.0710212	-0.0405253	-0.28161	-0.297773	-0.131496	-0.0515798	-0.0386317	-0.0382065	0.0479928	-0.0288019	-0.0216674	-0.028114	0.0286054	0.0122644	-0.0914118	0.0116096	-0.513373
	SN12C	MOG	NB210727_29.CDF	-1.24992	-0.659242	0.148908	1.11762	1.15038	1.0242	-0.248312	0.728008	0.820788	0.451771	0.56341	-0.582902	0.232522	1.11042	-2.80772	1.39337	1.39623	2.22164	-0.0890892	-3.62523	2.47219	2.30025	-0.0164494	0.3609	1.78789	1.70144	0.626623	0.00344801	-0.900512	-0.901077	-0.633184	1.51646	1.56546	-0.040104	0.594842	0.6946	0.623837	-0.07312	-0.166832	0.652006	0.668032	-0.795332	-0.75322	-4.20183	-0.123085	0.878432
	SN12C	MOG	NB210727_30.CDF	-0.267447	-0.115492	0.142187	1.60419	1.68042	1.34249	-0.0483592	0.717315	1.12421	0.956038	0.783679	-0.620926	-0.0439002	1.18597	-3.19854	1.75888	1.78069	2.5025	0.406505	-3.24331	2.58448	2.42838	0.15414	0.553753	3.50758	3.42476	0.669391	2.31367	-0.87657	-0.638437	-0.492116	1.97183	2.03017	1.72816	0.0469378	1.17638	0.81561	0.702322	-0.316441	0.895215	0.892848	-0.270873	-0.159132	-3.2101	2.24108	1.17992
	SN12C	MOG	NB210727_31.CDF	-1.49074	-1.45495	0.132828	1.06213	1.0997	0.970676	-0.220315	0.629905	0.815699	0.768104	0.702964	-0.87181	-0.0945369	1.08077	-2.70838	1.80698	1.82885	2.37719	0.0490152	-3.59054	2.5513	2.25729	-0.0321269	0.625218	1.46633	1.37299	0.640366	1.17975	-1.22393	-0.741325	-0.547841	1.51804	1.56182	0.739931	0.200522	0.792268	0.486467	-0.2353	-0.0703385	0.768126	0.779669	-0.857323	-0.690711	-4.42772	-0.0818477	0.764972
	SN12C	MOG	NB210727_32.CDF	-0.84097	-0.736852	0.214928	1.29833	1.36049	1.12071	-0.260713	0.641365	0.963384	0.874174	0.530195	-0.83431	-0.156789	1.00908	-2.79998	1.71949	1.73798	2.46716	0.172843	-3.33456	2.50522	2.33729	0.0137321	0.614387	2.3128	2.21839	1.0093	1.82537	-1.09043	-0.621949	-0.495061	1.75026	1.80812	1.22055	-0.082003	1.01933	0.568613	0.332563	-0.210646	0.873007	0.876728	-0.657556	-0.449597	-3.87841	0.248735	1.1757
	SN12C	IPOG	NB210727_33.CDF	-0.745053	-0.705035	-0.225514	-0.729597	-0.783826	-1.10056	-0.470428	-0.796412	-0.698573	-0.824312	-0.990537	-0.241769	-0.159675	0.769085	-0.390023	-0.338173	-0.357803	-0.514467	0.166553	-0.389529	0.0924966	-0.0805636	-0.227751	-0.506066	-1.45201	-1.34555	-0.0817236	-0.637152	-0.407081	-0.285596	-0.206187	-0.721897	-0.779502	-0.944211	-0.616585	0.0719666	-0.153583	-0.550003	0.0975843	-0.247826	-0.198453	-0.461249	-0.428486	-0.746595	-1.23837	-1.68819
	SN12C	IPOG	NB210727_34.CDF	0.417676	0.446121	-0.00192724	0.1658	0.170212	0.304063	0.152521	0.24926	0.271989	0.0158493	-0.914119	-0.0277819	0.191808	-0.195733	-0.354491	-0.173359	-0.166483	0.0623581	-0.106989	-0.400306	-0.0665769	0.0227088	0.129832	-0.713767	0.169	0.169743	-0.0390602	-0.507602	-0.00264429	-0.228245	-0.0513851	0.0488184	0.0464246	-0.328723	0.150997	0.00664844	0.311234	0.440853	-0.183037	-0.270691	-0.264833	0.0991462	-0.0501726	-0.556886	-0.146645	0.417745
	SN12C	IPOG	NB210727_35.CDF	-0.110087	-0.076209	0.0504388	-0.231827	-0.283818	-0.550619	0.182765	-0.218298	-0.245955	-0.357381	-0.819656	-0.00760255	0.219047	1.11656	-0.404806	0.0125102	-0.0109696	-0.181582	0.531416	-0.149374	0.0429638	-0.0872307	0.101358	-0.19319	-1.03811	-0.943944	0.141111	-0.408639	0.0626489	-0.0666861	0.0769716	-0.162852	-0.201819	-0.47037	-0.0201913	0.237722	0.285433	0.300408	0.238558	-0.0834835	-0.0551645	0.0141664	0.00385007	-0.403804	-0.608167	-0.664877
	SN12C	IPOG	NB210727_36.CDF	-0.558049	-0.318822	-0.177388	-0.440157	-0.48102	-0.442413	-0.225824	-0.389423	-0.4184	-0.428565	-0.925668	-0.278034	-0.0868342	-0.499736	-0.337069	-0.0929001	-0.108152	-0.146523	-0.0566861	-0.410728	-0.320599	-0.313603	-0.0826253	-0.493262	-1.14859	-1.04132	0.338086	-0.675816	-0.0767352	-0.235679	-0.159249	-0.616573	-0.630531	-1.21863	-0.390121	-0.0126089	-0.0331581	0.330402	-0.0356834	-0.217595	-0.217739	-0.13888	-0.160974	-0.667629	-1.20522	-1.23486
	SN12C	Compound_2	NB210727_37.CDF	-0.596723	-0.265902	-0.470809	-0.211964	-0.237869	-0.292688	-0.104317	-0.376345	-0.394284	-0.605573	-0.260723	-0.412719	-0.127206	-0.761695	-1.21292	-0.32209	-0.339554	-0.541665	-0.780755	-1.24752	-0.41614	-0.6017	-0.116894	-0.718325	-1.36344	-1.19892	-0.576713	-1.57924	-0.494366	-0.713253	-0.468258	-0.93091	-0.996973	-2.10156	-0.605493	0.0905879	0.0909607	-0.296537	-0.433924	-0.115464	-0.088464	-0.232828	-0.216239	-1.38868	-1.31927	-0.804072
	SN12C	Compound_2	NB210727_38.CDF	-0.206451	-0.349277	-0.473305	0.0389598	0.0477044	-0.0238693	-0.260942	-0.15346	-0.138502	0.0733914	-0.140373	-0.385891	-0.295478	-0.390676	-0.972822	-0.140938	-0.147336	-0.0436024	-0.209269	-1.00294	0.894688	0.627717	-0.0972484	-0.0853522	-0.085111	-0.118095	0.102886	-1.29295	-0.259183	-0.401027	-0.252625	0.204634	0.217569	-0.153326	-0.149406	0.401756	0.145447	-0.107205	-0.211049	0.167753	0.162979	-0.0857332	-0.132183	-1.32657	-1.07659	-0.701731
	SN12C	Compound_2	NB210727_39.CDF	0.533806	0.444963	-0.211587	0.500634	0.535932	0.633999	-0.00329011	0.430223	0.488539	0.31974	-0.529466	-0.291545	-0.218524	-0.791572	-0.924803	-0.0123097	-0.0194563	0.172597	-0.0524932	-0.999842	1.03083	0.742886	0.105471	-0.0886283	1.15043	1.07157	0.327249	-0.48199	-0.239255	-0.172389	-0.108302	0.996236	1.03939	0.561691	0.487747	0.351346	0.166221	0.616	-0.409646	0.272439	0.251798	-0.146339	-0.129412	-1.0581	0.469633	0.882008
	SN12C	Compound_2	NB210727_40.CDF	-0.0294831	0.206172	-0.137309	0.203328	0.203979	0.269531	0.247432	0.148335	0.110679	0.171663	-0.75528	-0.211564	0.179264	-0.107453	-0.866539	-0.199827	-0.202608	-0.225438	-0.213307	-1.02717	0.172792	0.0387144	0.096837	-0.203288	-0.288824	-0.270019	-0.0664881	-1.305	-0.258174	-0.447815	-0.216707	0.0586037	0.0443401	-0.658805	0.0731196	0.468036	0.464637	0.481537	-0.388411	0.238432	0.245503	0.0362999	-0.0977885	-1.24714	-1.07684	-0.400952
	LN229	none	NB210727_41.CDF	-0.382545	-0.381357	-0.406485	-0.634789	-0.661217	-0.523479	-0.217382	-0.543584	-0.565994	-0.332704	-0.118334	-0.0159184	-0.0938054	-0.274942	0.714049	-0.385716	-0.390555	-0.658352	-0.286722	-0.153698	-1.06336	-1.46987	-0.24537	-0.339326	-2.48837	-2.08324	-0.464312	-0.408309	-0.450872	-0.357346	-0.310888	-1.46058	-1.63163	-2.81424	-0.92783	-0.442574	-0.220906	-0.491461	-0.352331	-0.660194	-0.666434	-0.229218	-0.288609	-0.278826	-1.68875	-1.18231
	LN229	none	NB210727_42.CDF	1.54931	0.900284	0.519255	1.33676	1.43799	1.66459	-0.102353	0.783452	1.29189	1.27927	0.505739	0.384555	-0.0612644	-1.01039	1.45226	0.872906	0.926392	1.66771	-0.173708	0.160237	2.22177	1.74567	0.203142	0.281681	3.82264	3.75465	1.08769	0.250903	0.226343	1.04269	0.381706	1.96539	2.02214	2.60111	0.251407	0.789345	0.252688	0.594102	-0.134058	0.296293	0.23358	0.646585	0.61672	0.280525	2.00298	1.34562
	LN229	none	NB210727_43.CDF	-0.805297	-0.608078	-0.102947	-0.576494	-0.591583	-0.752171	-0.242939	-0.728214	-0.710726	-0.354679	-0.141869	0.0413309	-0.290061	-0.1239	0.911357	0.00173755	-0.000574904	-0.334477	-0.14535	0.139179	0.0711738	-1.04548	-0.205951	-0.201235	-1.97033	-1.73041	-0.155236	-0.120381	0.0141097	0.540551	0.147287	-0.888892	-0.944832	-0.908131	-0.830343	-0.259837	-0.42868	0.0268921	-0.0936507	-0.236692	-0.261753	0.0646075	0.102211	-0.106091	-1.29491	-1.50333
	LN229	none	NB210727_44.CDF	-0.309344	-0.0134212	0.0778635	-0.136144	-0.126253	0.0665673	0.0997362	-0.0356862	-0.153197	0.0213297	-0.0183284	-0.0185831	-0.240369	-1.47394	0.955278	0.052445	0.066155	-0.160512	-0.342867	0.237256	-0.540688	-1.23034	-0.117822	-0.0778472	-1.2716	-1.07878	-0.192506	-0.129635	-0.199137	0.374798	0.0808087	-0.583358	-0.64358	-0.578445	-0.4824	0.15519	-0.0571346	-0.249659	-0.0368485	0.212097	0.178193	0.121271	0.0513896	0.0468006	-0.869958	-0.354724
	LN229	DMSO	NB210727_45.CDF	0.275287	0.166338	0.103024	0.374008	0.39541	0.319691	-0.313496	0.28678	0.465527	0.312382	-0.0738589	-0.0271105	-0.239412	0.414333	-1.23571	-0.0628039	-0.0542932	0.549696	0.17359	0.0685765	1.08224	0.945775	-0.00242353	0.238913	1.46563	1.38342	0.219942	0.32993	0.222739	0.352786	0.185833	0.936828	0.983395	1.15904	0.217197	0.127478	0.0637012	0.45136	0.240463	0.0452907	0.0465415	0.0977766	0.123707	0.161561	0.484439	0.705834
	LN229	DMSO	NB210727_46.CDF	-0.519253	-0.4318	-0.116356	-0.529085	-0.546289	-0.690578	-0.0335291	-0.556494	-0.59424	-0.489438	0.220328	0.0143661	-0.0493657	0.0770124	0.386148	0.079887	0.077968	-0.479562	0.189705	-0.000552113	-0.912795	-0.708577	-0.0700385	-0.0621671	-2.39029	-1.96199	-0.194527	-0.202114	-0.204499	-0.0931243	-0.0282409	-1.15354	-1.27336	-1.2618	-0.347533	-0.0813986	-0.00540896	-0.356225	0.0549481	-0.187853	-0.185002	-0.103095	-0.123981	-0.112116	-0.637974	-1.31839
	LN229	DMSO	NB210727_47.CDF	0.520401	0.361844	0.0742176	0.234855	0.230442	0.23697	0.181253	0.345981	0.281831	0.0728739	0.0435618	0.0656626	0.139663	0.448266	-1.01571	0.258451	0.253366	0.305467	0.2388	0.0291491	-0.134728	-0.00482649	0.0437225	0.102162	-0.147778	-0.125408	0.172239	0.140065	0.286502	0.164581	0.152763	0.410964	0.417548	0.383487	0.523448	-0.0111555	0.163385	0.0701756	0.0623131	-0.193328	-0.189079	0.155883	0.134842	0.121204	0.659356	0.710954
	LN229	DMSO	NB210727_48.CDF	-0.604545	-0.232109	-0.0729788	-0.261415	-0.274548	-0.0682159	0.116916	-0.270352	-0.432361	-0.00849149	-0.227265	-0.0558267	0.117562	-2.01108	0.826909	-0.341044	-0.341138	-0.777915	-0.858313	-0.102696	-1.18216	-1.1041	0.0261568	-0.342465	-2.78806	-2.19948	-0.26076	-0.373669	-0.423655	-0.589345	-0.376667	-1.70561	-1.8702	-4.46137	-0.703188	-0.0436768	-0.253795	-0.319008	-0.442873	0.281682	0.275485	-0.176674	-0.16029	-0.203185	-1.39986	-1.5949
	LN229	IPOG	NB210727_49.CDF	-1.00225	-0.706888	-0.432793	-1.13851	-1.18269	-0.989241	0.26409	-1.17896	-1.25577	-0.813126	0.137929	-0.137731	-0.0316588	0.0503571	0.139178	-0.660812	-0.692439	-1.51788	-0.135076	-0.29264	-0.96186	-1.17576	-0.0681099	-0.882455	-3.4519	-2.85257	-0.505222	-0.782969	-0.491089	-0.664559	-0.45242	-2.05679	-2.29451	-4.50304	-1.07567	-0.535026	-0.259947	-0.946508	-0.585982	-0.791735	-0.800159	-0.282548	-0.32797	-0.572914	-1.8919	-2.46838
	LN229	IPOG	NB210727_50.CDF	0.900945	0.598886	0.282485	0.922778	0.995329	1.07697	-0.156508	0.57008	0.725687	0.808594	0.644605	0.315555	0.202818	-0.509274	0.0470558	0.701388	0.723882	0.826767	0.0611184	-0.182072	0.838084	1.05412	0.105504	-0.269813	1.08328	1.03206	0.140724	0.0214568	0.0728993	0.347218	0.220763	0.99775	1.04666	1.44485	0.40953	-0.00839703	0.237873	0.0644043	-0.0721073	-0.0991966	-0.141517	-0.00753875	-0.0637478	-0.142535	0.566501	1.40266
	LN229	IPOG	NB210727_51.CDF	-1.39082	-1.00852	-0.457424	-0.794303	-0.810181	-0.813615	-0.214661	-1.07561	-1.13229	-0.698006	-0.648811	-0.41862	-0.216406	-1.06719	0.236694	-0.87929	-0.8903	-1.7641	-1.11299	-0.42985	-0.726494	-0.904915	-0.187614	-1.20157	-3.61639	-2.96051	-0.53117	-0.896749	-0.52441	-0.474183	-0.317819	-2.04979	-2.23972	-5.22899	-1.33401	-0.318114	-0.451151	-0.526839	-0.711135	-0.13794	-0.149025	-0.467204	-0.494131	-0.663471	-1.8646	-2.95843
	LN229	IPOG	NB210727_52.CDF	0.061866	0.0553511	0.0220213	-0.000319729	0.00241801	0.0898171	-0.17067	0.0252217	0.0488275	0.183649	0.18454	-0.0805932	0.858692	0.325685	-0.13944	-0.437424	-0.441832	-0.30551	0.214031	-0.246026	-0.519484	-0.421864	-0.0534824	-0.421472	-1.21218	-1.04505	-0.04678	-0.522784	-0.0805259	-0.0478067	0.0412532	-0.689628	-0.753383	-0.216906	-0.0419236	-0.124552	0.204262	0.184063	0.00742789	-0.232043	-0.227814	-0.164518	-0.138439	-0.303847	-0.0714967	-0.0438772
	LN229	MOG	NB210727_53.CDF	-1.15071	-0.449961	-1.73709	0.499681	0.545581	0.968322	-0.11325	0.524566	0.578828	0.331036	0.748046	-0.699065	-0.177063	-0.269913	-1.46769	0.395456	0.40711	1.17111	-0.426054	-2.86287	1.55072	1.97526	-0.198712	0.033933	1.75346	1.66267	0.0221671	-1.8631	-1.07122	-0.669927	-0.507997	1.16826	1.20864	0.311291	0.0342673	0.184763	0.110319	-0.5432	-0.26762	0.207938	0.16277	-0.593535	-0.68428	-2.9787	-1.19556	-0.112602
	LN229	MOG	NB210727_54.CDF	-0.978166	-0.418877	-1.79779	0.356274	0.39551	0.775865	-0.320702	0.524285	0.61935	0.158129	0.568383	-0.648649	-0.0549356	0.36927	-1.51676	0.158027	0.160051	0.95852	-0.221582	-2.90308	1.53024	1.96447	-0.213271	0.18138	1.65066	1.56149	0.252158	-1.62124	-1.21374	-0.70043	-0.517367	1.24214	1.29514	0.312944	0.109989	-0.0940369	-0.00377909	-0.826934	-0.241886	-0.00529241	-0.0166846	-1.20284	-0.985485	-2.91108	-0.949837	-0.0424859
	LN229	MOG	NB210727_55.CDF	-1.10782	-0.538892	-1.79379	0.44152	0.480372	0.873394	-0.0244535	0.464324	0.491212	0.267009	0.982627	-0.690595	0.0619538	-0.0436765	-1.38081	0.57439	0.579958	1.16019	-0.365703	-2.86322	1.71006	2.09243	-0.254024	0.211427	1.88846	1.79662	-0.0323773	-1.73385	-1.10178	-0.66956	-0.513925	1.19404	1.24929	0.462408	0.164232	0.0448438	0.0260787	-1.02628	-0.30978	0.153984	0.120409	-0.962717	-0.956056	-2.94524	-0.864942	-0.0953495
	LN229	MOG	NB210727_56.CDF	-1.24814	-0.800684	-1.57483	0.291166	0.300477	0.542978	-0.296794	0.415839	0.462397	0.10146	0.93648	-0.679257	-0.0564494	0.961403	-1.46665	0.579926	0.578319	1.73429	-0.115978	-2.72901	1.73465	2.07941	-0.183484	0.250347	1.62022	1.52506	0.0999094	-1.13305	-0.862194	-0.564855	-0.397658	1.27491	1.32217	0.585849	0.140259	0.101994	0.02279	-0.491068	-0.112981	0.168911	0.160759	-0.624485	-0.689984	-2.93072	-1.26058	-0.441157
	LN229	Compound_2	NB210727_57.CDF	-0.643624	-0.57122	-0.564107	-0.639413	-0.655266	-0.562076	-0.0106323	-0.619643	-0.688966	-0.479924	0.0523561	-0.146751	-0.119659	-0.0274756	-0.345487	-0.544329	-0.557954	-1.12941	-0.114002	-0.408948	-1.35437	-1.23068	-0.193989	-0.231988	-3.07607	-2.4833	-0.286706	-0.958518	-0.0473714	-0.739516	-0.525215	-1.59538	-1.77688	-3.32552	-0.718998	-0.16704	-0.0645004	-0.801534	-0.526331	-0.185099	-0.190986	0.45362	0.471919	-0.737368	-1.70597	-1.60243
	LN229	Compound_2	NB210727_58.CDF	0.806859	0.442295	-0.142328	0.623288	0.65065	0.721893	-0.21569	0.533524	0.672341	0.598545	0.346285	0.106522	0.339948	0.702353	-0.99677	0.172071	0.180671	0.647368	0.259209	-0.270326	0.820204	0.707875	0.0414009	0.165273	0.719875	0.666856	0.00762812	-0.101282	0.397261	0.14195	0.148571	0.969445	1.00883	1.23468	0.542665	0.0590235	0.294765	-0.100971	-0.377387	-0.0810421	-0.0657999	0.624033	0.625282	-0.301774	0.764517	1.19001
	LN229	Compound_2	NB210727_59.CDF	-0.923888	-0.759113	-0.520372	-0.728352	-0.744106	-0.500602	0.0267814	-0.598482	-0.6683	-0.447066	-0.107172	-0.231031	-0.0173877	-0.0729748	-0.0614737	-0.868256	-0.903306	-1.56634	-0.104957	-0.453629	-0.714357	-0.987252	-0.109373	-0.269225	-3.29649	-2.64744	-0.236186	-1.05098	-0.231145	-0.434447	-0.271668	-1.60844	-1.74366	-4.50705	-1.0355	-0.152416	-0.242889	-0.734787	-0.56002	-0.0719538	-0.082573	0.169855	0.223724	-0.92367	-2.2208	-2.26506
	LN229	Compound_2	NB210727_60.CDF	0.175186	0.0769948	-0.156652	0.0672247	0.0803791	0.203541	-0.107573	0.149626	0.124811	0.262695	0.0795714	0.051769	0.0714811	0.404826	-0.332514	-0.428281	-0.426447	-0.305585	0.277086	-0.26945	-0.48151	-0.442988	-0.0820098	0.113657	-1.15836	-1.00202	-0.0691997	-0.620463	0.183206	-0.0689218	0.0240123	-0.432967	-0.473613	0.0496159	0.272314	0.132876	0.185513	-0.0783843	-0.211935	0.0847287	0.09289	0.407731	0.448189	-0.4512	0.301688	0.179454
	NA	NA	NB210727_MM1.CDF	36.5388	4.80885	9.78511	10.0013	9.34803	10.234	9.26154	10.2361	9.61979	10.4707	9.07009	4.78777	9.01181	9.64024	4.91666	9.45518	9.06652	9.44683	7.35567	4.77078	8.75406	8.89942	1.79512	4.57642	7.93395	7.93985	4.30266	19.2394	8.9815	7.3081	7.54785	8.98969	9.09059	5.26027	0.963178	4.82063	0.960222	8.80213	10.2898	1.8136	1.82392	9.8418	9.8566	5.04441	3.94933	10.5812
	NA	NA	NB210727_MM2.CDF	39.1193	5.07288	10.136	9.93893	10.1981	10.1228	10.7537	9.90981	10.1046	9.75527	10.5517	5.09227	10.4041	10.177	5.01145	10.1625	10.2527	10.2923	11.1808	4.98246	10.7392	10.5966	2.05711	5.11483	10.4885	10.4927	4.41119	20.6651	10.5454	10.8147	10.4961	10.4065	10.3379	11.2622	0.992132	5.09981	0.991695	10.7441	9.94447	2.04386	2.01746	10.5776	10.4348	5.1761	5.03876	10.4058
	NA	NA	NB210727_MM3.CDF	43.875	5.09534	10.0544	10.0585	10.3745	9.6762	9.90723	9.88244	10.229	9.82892	10.2713	5.09477	10.4662	10.1406	5.06142	10.3159	10.5664	10.1964	11.1503	5.2168	10.3634	10.3761	2.14456	5.25684	11.3227	11.3134	6.18244	20.0131	10.3546	11.5493	11.6516	10.4831	10.4622	12.8962	1.03976	5.05878	1.04276	10.3168	9.80174	2.11954	2.13633	9.57378	9.70034	4.78935	5.87737	9.09739
[truncated: 18 more columns]

## Sheet: Fig. 4c
	Figure 4c
		Citrate fractional labelling
		MCF7																SN12C																LN229
		DMSO				1 (MOG)				2				3				DMSO				1 (MOG)				2				3				\				1 (MOG)				2				3
	m+0	0.338531	0.337641	0.335681	0.339886	0.687658	0.695302	0.702748	0.696498	0.436496	0.459757	0.446844	0.458909	0.447947	0.42776	0.455962	0.431912	0.246769	0.208944	0.226008	0.259268	0.707216	0.745769	0.664036	0.715395	0.378105	0.368171	0.404798	0.404616	0.294967	0.333144	0.290449	0.299508	0.266068	0.300033	0.339523	0.293487	0.315884	0.519954	0.543855	0.577475	0.384852	0.459757	0.446844	0.458909	0.503538	0.302149	0.36948	0.314417
	m+1	0.085598	0.088399	0.088973	0.0870709	0.0262035	0.0353223	0.0124955	0.0255923	0.0782299	0.0728237	0.0708474	0.0691067	0.0739604	0.0735702	0.0689858	0.0689062	0.0234815	0.0239248	0.0253829	0.0217411	0.0089453	0.00495862	0.00587391	0.000545769	0.0198254	0.0241635	0.0160447	0.0147957	0.0192169	0.0181804	0.0220088	0.0188594	0.0120428	0.0168652	0.0107339	0.0159882	0.0130764	0.0124352	0.0081051	0.00678731	0.0138635	0.0728237	0.0708474	0.0691067	0.0143093	0.021304	0.0107627	0.013764
	m+2	0.140226	0.135713	0.135872	0.136457	0.0658392	0.0623518	0.0704389	0.0727457	0.120528	0.112106	0.117084	0.115593	0.120506	0.118434	0.113486	0.116356	0.102251	0.106227	0.104693	0.0985851	0.0454616	0.0264582	0.0289711	0.0301906	0.104296	0.0992847	0.0957737	0.102418	0.100419	0.099136	0.103265	0.103904	0.0869412	0.0885297	0.0796459	0.0894393	0.0866858	0.0750699	0.0693462	0.0574613	0.0882402	0.112106	0.117084	0.115593	0.0725071	0.0999056	0.0872933	0.0976657
	m+3	0.115916	0.118661	0.117191	0.113846	0.0242961	0.0251262	0.0220789	0.0154319	0.0904131	0.0903871	0.0908866	0.0909319	0.0901483	0.100351	0.0934481	0.0997276	0.111333	0.110765	0.102779	0.100629	0.0187721	0.0269964	0.0235089	0.0213036	0.0599788	0.0624868	0.0548483	0.0455114	0.0803631	0.0802748	0.0820118	0.0764129	0.0809817	0.0717195	0.0697535	0.0690034	0.0718617	0.0170213	0.0136484	0.0151241	0.0573711	0.0903871	0.0908866	0.0909319	0.0163586	0.0632477	0.0628165	0.0615455
	m+4	0.206144	0.20132	0.206739	0.20868	0.172801	0.157314	0.167425	0.167134	0.189609	0.182493	0.188247	0.181785	0.182625	0.189757	0.179206	0.185661	0.372879	0.397328	0.39385	0.374936	0.193072	0.161342	0.251624	0.211045	0.385509	0.390954	0.376478	0.378944	0.407657	0.376029	0.411833	0.410315	0.391911	0.392836	0.37121	0.397297	0.390444	0.348425	0.348267	0.316322	0.361438	0.182493	0.188247	0.181785	0.36192	0.401192	0.36404	0.405867
	m+5	0.11205	0.11494	0.113679	0.112894	0.0137107	0.0158881	0.0163243	0.0153074	0.0837162	0.079705	0.0841636	0.0828878	0.0831471	0.0878812	0.0880413	0.0951181	0.124062	0.128651	0.124455	0.123334	0.00650977	0.0102458	0.00868553	0.00655842	0.0324866	0.034043	0.0277557	0.0306298	0.074096	0.0702422	0.0655464	0.0680726	0.143157	0.107615	0.108771	0.116597	0.101161	0.0129932	0.000313621	0.00871803	0.0736924	0.079705	0.0841636	0.0828878	0.01281	0.0885887	0.0854226	0.0889025
	m+6	0.00153638	0.00332567	0.00186506	0.00116669	0.0094914	0.00869613	0.00848959	0.00729133	0.00100808	0.00272876	0.00192819	0.000787057	0.00166555	0.0022467	0.00087159	0.00231979	0.0192238	0.0241618	0.0228325	0.0215067	0.0200229	0.0242294	0.0173004	0.0149613	0.0197994	0.0208978	0.0243019	0.0230851	0.023281	0.0229933	0.0248865	0.0229285	0.0188992	0.0224016	0.0203634	0.0181877	0.0208874	0.0141018	0.016464	0.0181115	0.0205431	0.00272876	0.00192819	0.000787057	0.0185566	0.0236134	0.0201845	0.0178377

## Sheet: Suppl. Fig. 1
Supplementary Figure 1b.
	Gene	Sample	Log2	Cancer			Notes
	SLC16A1	TCGA-BRCA_0001	6.01969	TCGA-BRCA			TCGA IlluminaHiSeq_RNASeqV2 dataset for:
	SLC16A3	TCGA-BRCA_0001	4.01473	TCGA-BRCA
	SLC16A7	TCGA-BRCA_0001	1.49584	TCGA-BRCA			breast (TCGA-BRCA) Breast Invasive Carcinoma: number of RNAseq data = 1215
	SLC16A1	TCGA-BRCA_0002	4.83583	TCGA-BRCA
	SLC16A3	TCGA-BRCA_0002	4.50125	TCGA-BRCA			skin cancer (TCGA-SKCM): Skin Cutaneous Melanoma: number of RNAseq data = 473
	SLC16A7	TCGA-BRCA_0002	1.91833	TCGA-BRCA
	SLC16A1	TCGA-BRCA_0003	7.26755	TCGA-BRCA			lung (TCGA-LUAD) Lung Adenocarcinoma: number of RNAseq data = 576
	SLC16A3	TCGA-BRCA_0003	2.72478	TCGA-BRCA
	SLC16A7	TCGA-BRCA_0003	-1.32407	TCGA-BRCA			lung (TCGA-LUSC) Lung Squamous Cell Carcinoma: number of RNAseq data = 553
	SLC16A1	TCGA-BRCA_0004	3.53719	TCGA-BRCA
	SLC16A3	TCGA-BRCA_0004	5.68982	TCGA-BRCA			pancreatic (TCGA-PAAD) Pancreatic Adenocarcinoma: number of RNAseq data = 183
	SLC16A7	TCGA-BRCA_0004	-0.865142	TCGA-BRCA
	SLC16A1	TCGA-BRCA_0005	5.12295	TCGA-BRCA			esophageal (TCGA-ESCA) Esophageal Adenocarcinoma: number of RNAseq data = 196
	SLC16A3	TCGA-BRCA_0005	4.6814	TCGA-BRCA
	SLC16A7	TCGA-BRCA_0005	0.140399	TCGA-BRCA			brain (TCGA-LGG) Brain Lower Grade Glioma: number of RNAseq data = 534
	SLC16A1	TCGA-BRCA_0006	4.36103	TCGA-BRCA
	SLC16A3	TCGA-BRCA_0006	2.17964	TCGA-BRCA			brain (TCGA-GBM) Glioblastoma Multiforme: number of RNAseq data = 174
	SLC16A7	TCGA-BRCA_0006	1.69102	TCGA-BRCA
	SLC16A1	TCGA-BRCA_0007	8.12199	TCGA-BRCA			were obtained via the GDC Legacy Archive (https://portal.gdc.cancer.gov/legacy-archive/search/f).
	SLC16A3	TCGA-BRCA_0007	4.04961	TCGA-BRCA
	SLC16A7	TCGA-BRCA_0007	1.31506	TCGA-BRCA
	SLC16A1	TCGA-BRCA_0008	0.427405	TCGA-BRCA
	SLC16A3	TCGA-BRCA_0008	7.65764	TCGA-BRCA
	SLC16A7	TCGA-BRCA_0008	-0.803375	TCGA-BRCA
	SLC16A1	TCGA-BRCA_0009	3.88837	TCGA-BRCA
	SLC16A3	TCGA-BRCA_0009	5.11724	TCGA-BRCA
	SLC16A7	TCGA-BRCA_0009	-0.259849	TCGA-BRCA
	SLC16A1	TCGA-BRCA_0010	3.25048	TCGA-BRCA
	SLC16A3	TCGA-BRCA_0010	4.11875	TCGA-BRCA
	SLC16A7	TCGA-BRCA_0010	-2.3329	TCGA-BRCA
	SLC16A1	TCGA-BRCA_0011	6.11791	TCGA-BRCA
	SLC16A3	TCGA-BRCA_0011	3.26461	TCGA-BRCA
	SLC16A7	TCGA-BRCA_0011	-1.28607	TCGA-BRCA
	SLC16A1	TCGA-BRCA_0012	3.50364	TCGA-BRCA
	SLC16A3	TCGA-BRCA_0012	5.25293	TCGA-BRCA
	SLC16A7	TCGA-BRCA_0012	-1.76459	TCGA-BRCA
	SLC16A1	TCGA-BRCA_0013	4.69205	TCGA-BRCA
	SLC16A3	TCGA-BRCA_0013	5.42901	TCGA-BRCA
	SLC16A7	TCGA-BRCA_0013	2.41439	TCGA-BRCA
	SLC16A1	TCGA-BRCA_0014	4.05748	TCGA-BRCA
	SLC16A3	TCGA-BRCA_0014	4.65057	TCGA-BRCA
	SLC16A7	TCGA-BRCA_0014	1.33762	TCGA-BRCA
	SLC16A1	TCGA-BRCA_0015	7.6846	TCGA-BRCA
	SLC16A3	TCGA-BRCA_0015	2.52838	TCGA-BRCA
	SLC16A7	TCGA-BRCA_0015	1.48769	TCGA-BRCA
	SLC16A1	TCGA-BRCA_0016	6.23236	TCGA-BRCA
	SLC16A3	TCGA-BRCA_0016	0.303236	TCGA-BRCA
	SLC16A7	TCGA-BRCA_0016	2.18837	TCGA-BRCA
	SLC16A1	TCGA-BRCA_0017	4.67166	TCGA-BRCA
	SLC16A3	TCGA-BRCA_0017	4.6593	TCGA-BRCA
	SLC16A7	TCGA-BRCA_0017	2.17909	TCGA-BRCA
	SLC16A1	TCGA-BRCA_0018	5.10805	TCGA-BRCA
	SLC16A3	TCGA-BRCA_0018	5.12091	TCGA-BRCA
	SLC16A7	TCGA-BRCA_0018	-2.24775	TCGA-BRCA
	SLC16A1	TCGA-BRCA_0019	5.05235	TCGA-BRCA
	SLC16A3	TCGA-BRCA_0019	3.58846	TCGA-BRCA
	SLC16A7	TCGA-BRCA_0019	3.35846	TCGA-BRCA
	SLC16A1	TCGA-BRCA_0020	3.92218	TCGA-BRCA
	SLC16A3	TCGA-BRCA_0020	4.18229	TCGA-BRCA
	SLC16A7	TCGA-BRCA_0020	0.857768	TCGA-BRCA
	SLC16A1	TCGA-BRCA_0021	4.61279	TCGA-BRCA
	SLC16A3	TCGA-BRCA_0021	5.54694	TCGA-BRCA
	SLC16A7	TCGA-BRCA_0021	1.38294	TCGA-BRCA
	SLC16A1	TCGA-BRCA_0022	5.09225	TCGA-BRCA
	SLC16A3	TCGA-BRCA_0022	3.5407	TCGA-BRCA
	SLC16A7	TCGA-BRCA_0022	1.8625	TCGA-BRCA
	SLC16A1	TCGA-BRCA_0023	5.07863	TCGA-BRCA
	SLC16A3	TCGA-BRCA_0023	3.93258	TCGA-BRCA
	SLC16A7	TCGA-BRCA_0023	0.561953	TCGA-BRCA
	SLC16A1	TCGA-BRCA_0024	4.52323	TCGA-BRCA
	SLC16A3	TCGA-BRCA_0024	5.64341	TCGA-BRCA
	SLC16A7	TCGA-BRCA_0024	-0.94338	TCGA-BRCA
	SLC16A1	TCGA-BRCA_0025	3.91915	TCGA-BRCA
	SLC16A3	TCGA-BRCA_0025	5.70442	TCGA-BRCA
	SLC16A7	TCGA-BRCA_0025	1.17377	TCGA-BRCA
	SLC16A1	TCGA-BRCA_0026	4.35728	TCGA-BRCA
	SLC16A3	TCGA-BRCA_0026	5.14907	TCGA-BRCA
	SLC16A7	TCGA-BRCA_0026	0.2427	TCGA-BRCA
	SLC16A1	TCGA-BRCA_0027	4.12236	TCGA-BRCA
	SLC16A3	TCGA-BRCA_0027	4.48209	TCGA-BRCA
	SLC16A7	TCGA-BRCA_0027	0.66593	TCGA-BRCA
	SLC16A1	TCGA-BRCA_0028	4.14609	TCGA-BRCA
	SLC16A3	TCGA-BRCA_0028	4.53453	TCGA-BRCA
	SLC16A7	TCGA-BRCA_0028	-0.829181	TCGA-BRCA
	SLC16A1	TCGA-BRCA_0029	2.10598	TCGA-BRCA
	SLC16A3	TCGA-BRCA_0029	6.07024	TCGA-BRCA
	SLC16A7	TCGA-BRCA_0029	-0.464429	TCGA-BRCA
	SLC16A1	TCGA-BRCA_0030	5.16469	TCGA-BRCA
	SLC16A3	TCGA-BRCA_0030	6.71973	TCGA-BRCA
	SLC16A7	TCGA-BRCA_0030	0.38568	TCGA-BRCA
	SLC16A1	TCGA-BRCA_0031	7.30658	TCGA-BRCA
	SLC16A3	TCGA-BRCA_0031	3.84184	TCGA-BRCA
	SLC16A7	TCGA-BRCA_0031	1.39787	TCGA-BRCA
	SLC16A1	TCGA-BRCA_0032	2.28272	TCGA-BRCA
	SLC16A3	TCGA-BRCA_0032	5.91777	TCGA-BRCA
	SLC16A7	TCGA-BRCA_0032	0.493696	TCGA-BRCA
	SLC16A1	TCGA-BRCA_0033	3.84419	TCGA-BRCA
	SLC16A3	TCGA-BRCA_0033	5.33935	TCGA-BRCA
	SLC16A7	TCGA-BRCA_0033	-0.514522	TCGA-BRCA
	SLC16A1	TCGA-BRCA_0034	3.64557	TCGA-BRCA
	SLC16A3	TCGA-BRCA_0034	4.93932	TCGA-BRCA
	SLC16A7	TCGA-BRCA_0034	-0.49482	TCGA-BRCA
	SLC16A1	TCGA-BRCA_0035	4.00541	TCGA-BRCA
	SLC16A3	TCGA-BRCA_0035	4.3848	TCGA-BRCA
	SLC16A7	TCGA-BRCA_0035	-0.818216	TCGA-BRCA
	SLC16A1	TCGA-BRCA_0036	4.08782	TCGA-BRCA
	SLC16A3	TCGA-BRCA_0036	6.40275	TCGA-BRCA
	SLC16A7	TCGA-BRCA_0036	-3.99585	TCGA-BRCA
	SLC16A1	TCGA-BRCA_0037	5.5792	TCGA-BRCA
	SLC16A3	TCGA-BRCA_0037	2.81797	TCGA-BRCA
	SLC16A7	TCGA-BRCA_0037	5.1386	TCGA-BRCA
	SLC16A1	TCGA-BRCA_0038	5.33621	TCGA-BRCA
	SLC16A3	TCGA-BRCA_0038	5.8289	TCGA-BRCA
	SLC16A7	TCGA-BRCA_0038	-2.13297	TCGA-BRCA
	SLC16A1	TCGA-BRCA_0039	7.44753	TCGA-BRCA
	SLC16A3	TCGA-BRCA_0039	5.28923	TCGA-BRCA
	SLC16A7	TCGA-BRCA_0039	1.82577	TCGA-BRCA
	SLC16A1	TCGA-BRCA_0040	2.71291	TCGA-BRCA
	SLC16A3	TCGA-BRCA_0040	5.89982	TCGA-BRCA
	SLC16A7	TCGA-BRCA_0040	-2.79238	TCGA-BRCA
	SLC16A1	TCGA-BRCA_0041	5.70106	TCGA-BRCA
	SLC16A3	TCGA-BRCA_0041	5.95885	TCGA-BRCA
	SLC16A7	TCGA-BRCA_0041	-2.54338	TCGA-BRCA
	SLC16A1	TCGA-BRCA_0042	4.77172	TCGA-BRCA
	SLC16A3	TCGA-BRCA_0042	3.89545	TCGA-BRCA
	SLC16A7	TCGA-BRCA_0042	1.55564	TCGA-BRCA
	SLC16A1	TCGA-BRCA_0043	3.98847	TCGA-BRCA
	SLC16A3	TCGA-BRCA_0043	4.98916	TCGA-BRCA
	SLC16A7	TCGA-BRCA_0043	0.978713	TCGA-BRCA
	SLC16A1	TCGA-BRCA_0044	4.37509	TCGA-BRCA
	SLC16A3	TCGA-BRCA_0044	3.46186	TCGA-BRCA
	SLC16A7	TCGA-BRCA_0044	1.35448	TCGA-BRCA
	SLC16A1	TCGA-BRCA_0045	5.14666	TCGA-BRCA
	SLC16A3	TCGA-BRCA_0045	6.67972	TCGA-BRCA
	SLC16A7	TCGA-BRCA_0045	-0.737958	TCGA-BRCA
	SLC16A1	TCGA-BRCA_0046	3.37444	TCGA-BRCA
	SLC16A3	TCGA-BRCA_0046	3.05856	TCGA-BRCA
	SLC16A7	TCGA-BRCA_0046	0.287905	TCGA-BRCA
	SLC16A1	TCGA-BRCA_0047	2.64596	TCGA-BRCA
	SLC16A3	TCGA-BRCA_0047	4.59943	TCGA-BRCA
	SLC16A7	TCGA-BRCA_0047	-3.84269	TCGA-BRCA
	SLC16A1	TCGA-BRCA_0048	3.81573	TCGA-BRCA
	SLC16A3	TCGA-BRCA_0048	5.23818	TCGA-BRCA
	SLC16A7	TCGA-BRCA_0048	0.633696	TCGA-BRCA
	SLC16A1	TCGA-BRCA_0049	5.58559	TCGA-BRCA
	SLC16A3	TCGA-BRCA_0049	3.83949	TCGA-BRCA
	SLC16A7	TCGA-BRCA_0049	2.11954	TCGA-BRCA
	SLC16A1	TCGA-BRCA_0050	3.12614	TCGA-BRCA
	SLC16A3	TCGA-BRCA_0050	2.66609	TCGA-BRCA
	SLC16A7	TCGA-BRCA_0050	-1.5243	TCGA-BRCA
	SLC16A1	TCGA-BRCA_0051	4.01125	TCGA-BRCA
	SLC16A3	TCGA-BRCA_0051	3.9758	TCGA-BRCA
	SLC16A7	TCGA-BRCA_0051	-0.908344	TCGA-BRCA
	SLC16A1	TCGA-BRCA_0052	3.52347	TCGA-BRCA
	SLC16A3	TCGA-BRCA_0052	4.73977	TCGA-BRCA
	SLC16A7	TCGA-BRCA_0052	-2.94727	TCGA-BRCA
	SLC16A1	TCGA-BRCA_0053	4.2677	TCGA-BRCA
	SLC16A3	TCGA-BRCA_0053	5.81726	TCGA-BRCA
	SLC16A7	TCGA-BRCA_0053	-1.69423	TCGA-BRCA
	SLC16A1	TCGA-BRCA_0054	4.83927	TCGA-BRCA
	SLC16A3	TCGA-BRCA_0054	4.14873	TCGA-BRCA
	SLC16A7	TCGA-BRCA_0054	2.14943	TCGA-BRCA
	SLC16A1	TCGA-BRCA_0055	4.43698	TCGA-BRCA
	SLC16A3	TCGA-BRCA_0055	5.17669	TCGA-BRCA
	SLC16A7	TCGA-BRCA_0055	-0.870587	TCGA-BRCA
	SLC16A1	TCGA-BRCA_0056	3.79402	TCGA-BRCA
	SLC16A3	TCGA-BRCA_0056	4.61581	TCGA-BRCA
	SLC16A7	TCGA-BRCA_0056	-0.293444	TCGA-BRCA
	SLC16A1	TCGA-BRCA_0057	5.7293	TCGA-BRCA
	SLC16A3	TCGA-BRCA_0057	3.49327	TCGA-BRCA
	SLC16A7	TCGA-BRCA_0057	0.915548	TCGA-BRCA
	SLC16A1	TCGA-BRCA_0058	3.89717	TCGA-BRCA
	SLC16A3	TCGA-BRCA_0058	4.76546	TCGA-BRCA
	SLC16A7	TCGA-BRCA_0058	-0.637583	TCGA-BRCA
	SLC16A1	TCGA-BRCA_0059	4.99579	TCGA-BRCA
	SLC16A3	TCGA-BRCA_0059	5.44871	TCGA-BRCA
	SLC16A7	TCGA-BRCA_0059	-3.18024	TCGA-BRCA
	SLC16A1	TCGA-BRCA_0060	6.91752	TCGA-BRCA
	SLC16A3	TCGA-BRCA_0060	9.09604	TCGA-BRCA
	SLC16A7	TCGA-BRCA_0060	-0.341027	TCGA-BRCA
	SLC16A1	TCGA-BRCA_0061	4.06208	TCGA-BRCA
	SLC16A3	TCGA-BRCA_0061	7.68106	TCGA-BRCA
	SLC16A7	TCGA-BRCA_0061	-1.20635	TCGA-BRCA
	SLC16A1	TCGA-BRCA_0062	5.65169	TCGA-BRCA
	SLC16A3	TCGA-BRCA_0062	4.34245	TCGA-BRCA
	SLC16A7	TCGA-BRCA_0062	-1.01182	TCGA-BRCA
	SLC16A1	TCGA-BRCA_0063	4.57906	TCGA-BRCA
	SLC16A3	TCGA-BRCA_0063	5.75539	TCGA-BRCA
	SLC16A7	TCGA-BRCA_0063	2.38058	TCGA-BRCA
	SLC16A1	TCGA-BRCA_0064	4.56812	TCGA-BRCA
	SLC16A3	TCGA-BRCA_0064	1.79598	TCGA-BRCA
	SLC16A7	TCGA-BRCA_0064	3.4599	TCGA-BRCA
	SLC16A1	TCGA-BRCA_0065	1.639	TCGA-BRCA
	SLC16A3	TCGA-BRCA_0065	8.97986	TCGA-BRCA
	SLC16A7	TCGA-BRCA_0065	-2.43295	TCGA-BRCA
	SLC16A1	TCGA-BRCA_0066	5.42393	TCGA-BRCA
	SLC16A3	TCGA-BRCA_0066	4.52839	TCGA-BRCA
	SLC16A7	TCGA-BRCA_0066	-0.504798	TCGA-BRCA
	SLC16A1	TCGA-BRCA_0067	5.77552	TCGA-BRCA
	SLC16A3	TCGA-BRCA_0067	5.0967	TCGA-BRCA
	SLC16A7	TCGA-BRCA_0067	-0.624134	TCGA-BRCA
	SLC16A1	TCGA-BRCA_0068	5.14482	TCGA-BRCA
	SLC16A3	TCGA-BRCA_0068	4.01197	TCGA-BRCA
	SLC16A7	TCGA-BRCA_0068	-2.36637	TCGA-BRCA
	SLC16A1	TCGA-BRCA_0069	3.23066	TCGA-BRCA
	SLC16A3	TCGA-BRCA_0069	3.60955	TCGA-BRCA
	SLC16A7	TCGA-BRCA_0069	-1.9052	TCGA-BRCA
	SLC16A1	TCGA-BRCA_0070	5.08119	TCGA-BRCA
	SLC16A3	TCGA-BRCA_0070	1.87578	TCGA-BRCA
	SLC16A7	TCGA-BRCA_0070	2.86199	TCGA-BRCA
	SLC16A1	TCGA-BRCA_0071	4.31784	TCGA-BRCA
	SLC16A3	TCGA-BRCA_0071	3.53254	TCGA-BRCA
	SLC16A7	TCGA-BRCA_0071	-1.53218	TCGA-BRCA
	SLC16A1	TCGA-BRCA_0072	3.17628	TCGA-BRCA
	SLC16A3	TCGA-BRCA_0072	4.932	TCGA-BRCA
	SLC16A7	TCGA-BRCA_0072	-0.55722	TCGA-BRCA
	SLC16A1	TCGA-BRCA_0073	3.88438	TCGA-BRCA
	SLC16A3	TCGA-BRCA_0073	3.96269	TCGA-BRCA
	SLC16A7	TCGA-BRCA_0073	-0.752395	TCGA-BRCA
	SLC16A1	TCGA-BRCA_0074	4.63105	TCGA-BRCA
	SLC16A3	TCGA-BRCA_0074	4.23143	TCGA-BRCA
	SLC16A7	TCGA-BRCA_0074	-1.19088	TCGA-BRCA
	SLC16A1	TCGA-BRCA_0075	2.80711	TCGA-BRCA
	SLC16A3	TCGA-BRCA_0075	5.23398	TCGA-BRCA
	SLC16A7	TCGA-BRCA_0075	-2.04289	TCGA-BRCA
	SLC16A1	TCGA-BRCA_0076	3.20299	TCGA-BRCA
	SLC16A3	TCGA-BRCA_0076	6.47094	TCGA-BRCA
	SLC16A7	TCGA-BRCA_0076	-0.539335	TCGA-BRCA
	SLC16A1	TCGA-BRCA_0077	3.88642	TCGA-BRCA
	SLC16A3	TCGA-BRCA_0077	5.60472	TCGA-BRCA
	SLC16A7	TCGA-BRCA_0077	-4.88947	TCGA-BRCA
	SLC16A1	TCGA-BRCA_0078	5.93016	TCGA-BRCA
	SLC16A3	TCGA-BRCA_0078	2.09974	TCGA-BRCA
	SLC16A7	TCGA-BRCA_0078	5.17688	TCGA-BRCA
	SLC16A1	TCGA-BRCA_0079	5.28473	TCGA-BRCA
	SLC16A3	TCGA-BRCA_0079	4.54206	TCGA-BRCA
	SLC16A7	TCGA-BRCA_0079	0.546811	TCGA-BRCA
	SLC16A1	TCGA-BRCA_0080	2.72031	TCGA-BRCA
	SLC16A3	TCGA-BRCA_0080	3.82939	TCGA-BRCA
	SLC16A7	TCGA-BRCA_0080	0.714772	TCGA-BRCA
	SLC16A1	TCGA-BRCA_0081	2.30119	TCGA-BRCA
	SLC16A3	TCGA-BRCA_0081	5.49623	TCGA-BRCA
	SLC16A7	TCGA-BRCA_0081	-3.41109	TCGA-BRCA
	SLC16A1	TCGA-BRCA_0082	5.51693	TCGA-BRCA
	SLC16A3	TCGA-BRCA_0082	3.95985	TCGA-BRCA
	SLC16A7	TCGA-BRCA_0082	3.44666	TCGA-BRCA
	SLC16A1	TCGA-BRCA_0083	5.27436	TCGA-BRCA
	SLC16A3	TCGA-BRCA_0083	5.17561	TCGA-BRCA
	SLC16A7	TCGA-BRCA_0083	1.49012	TCGA-BRCA
	SLC16A1	TCGA-BRCA_0084	4.20731	TCGA-BRCA
	SLC16A3	TCGA-BRCA_0084	4.17416	TCGA-BRCA
	SLC16A7	TCGA-BRCA_0084	-5.06026	TCGA-BRCA
	SLC16A1	TCGA-BRCA_0085	8.8624	TCGA-BRCA
	SLC16A3	TCGA-BRCA_0085	7.45891	TCGA-BRCA
	SLC16A7	TCGA-BRCA_0085	2.12815	TCGA-BRCA
	SLC16A1	TCGA-BRCA_0086	6.56265	TCGA-BRCA
	SLC16A3	TCGA-BRCA_0086	6.89596	TCGA-BRCA
	SLC16A7	TCGA-BRCA_0086	-0.166015	TCGA-BRCA
	SLC16A1	TCGA-BRCA_0087	7.19943	TCGA-BRCA
	SLC16A3	TCGA-BRCA_0087	5.11435	TCGA-BRCA
	SLC16A7	TCGA-BRCA_0087	-0.466046	TCGA-BRCA
	SLC16A1	TCGA-BRCA_0088	5.77983	TCGA-BRCA
	SLC16A3	TCGA-BRCA_0088	5.69076	TCGA-BRCA
	SLC16A7	TCGA-BRCA_0088	0.24667	TCGA-BRCA
	SLC16A1	TCGA-BRCA_0089	4.2483	TCGA-BRCA
	SLC16A3	TCGA-BRCA_0089	6.18581	TCGA-BRCA
	SLC16A7	TCGA-BRCA_0089	0.921089	TCGA-BRCA
	SLC16A1	TCGA-BRCA_0090	4.50147	TCGA-BRCA
	SLC16A3	TCGA-BRCA_0090	6.30962	TCGA-BRCA
	SLC16A7	TCGA-BRCA_0090	0.653902	TCGA-BRCA
	SLC16A1	TCGA-BRCA_0091	4.32358	TCGA-BRCA
	SLC16A3	TCGA-BRCA_0091	3.71406	TCGA-BRCA
	SLC16A7	TCGA-BRCA_0091	1.32295	TCGA-BRCA
	SLC16A1	TCGA-BRCA_0092	4.20074	TCGA-BRCA
	SLC16A3	TCGA-BRCA_0092	6.17277	TCGA-BRCA
	SLC16A7	TCGA-BRCA_0092	1.42149	TCGA-BRCA
	SLC16A1	TCGA-BRCA_0093	6.9751	TCGA-BRCA
	SLC16A3	TCGA-BRCA_0093	5.33709	TCGA-BRCA
	SLC16A7	TCGA-BRCA_0093	1.84619	TCGA-BRCA
	SLC16A1	TCGA-BRCA_0094	4.34772	TCGA-BRCA
	SLC16A3	TCGA-BRCA_0094	4.68876	TCGA-BRCA
	SLC16A7	TCGA-BRCA_0094	-0.549256	TCGA-BRCA
	SLC16A1	TCGA-BRCA_0095	6.47929	TCGA-BRCA
	SLC16A3	TCGA-BRCA_0095	5.68007	TCGA-BRCA
	SLC16A7	TCGA-BRCA_0095	2.04109	TCGA-BRCA
	SLC16A1	TCGA-BRCA_0096	5.07417	TCGA-BRCA
	SLC16A3	TCGA-BRCA_0096	5.65718	TCGA-BRCA
	SLC16A7	TCGA-BRCA_0096	-1.36249	TCGA-BRCA
	SLC16A1	TCGA-BRCA_0097	3.35477	TCGA-BRCA
	SLC16A3	TCGA-BRCA_0097	3.44264	TCGA-BRCA
	SLC16A7	TCGA-BRCA_0097	-2.63835	TCGA-BRCA
	SLC16A1	TCGA-BRCA_0098	7.55757	TCGA-BRCA
	SLC16A3	TCGA-BRCA_0098	5.14465	TCGA-BRCA
	SLC16A7	TCGA-BRCA_0098	0.0764671	TCGA-BRCA
	SLC16A1	TCGA-BRCA_0099	3.91126	TCGA-BRCA
	SLC16A3	TCGA-BRCA_0099	5.10119	TCGA-BRCA
	SLC16A7	TCGA-BRCA_0099	0.338481	TCGA-BRCA
	SLC16A1	TCGA-BRCA_0100	3.95318	TCGA-BRCA
	SLC16A3	TCGA-BRCA_0100	4.63882	TCGA-BRCA
	SLC16A7	TCGA-BRCA_0100	-0.709473	TCGA-BRCA
	SLC16A1	TCGA-BRCA_0101	3.36624	TCGA-BRCA
	SLC16A3	TCGA-BRCA_0101	4.51706	TCGA-BRCA
	SLC16A7	TCGA-BRCA_0101	-0.314889	TCGA-BRCA
	SLC16A1	TCGA-BRCA_0102	4.57861	TCGA-BRCA
	SLC16A3	TCGA-BRCA_0102	2.30903	TCGA-BRCA
	SLC16A7	TCGA-BRCA_0102	2.88613	TCGA-BRCA
	SLC16A1	TCGA-BRCA_0103	4.79374	TCGA-BRCA
	SLC16A3	TCGA-BRCA_0103	2.9711	TCGA-BRCA
	SLC16A7	TCGA-BRCA_0103	1.75006	TCGA-BRCA
	SLC16A1	TCGA-BRCA_0104	4.38055	TCGA-BRCA
	SLC16A3	TCGA-BRCA_0104	6.28734	TCGA-BRCA
	SLC16A7	TCGA-BRCA_0104	0.514014	TCGA-BRCA
	SLC16A1	TCGA-BRCA_0105	4.31346	TCGA-BRCA
	SLC16A3	TCGA-BRCA_0105	4.62522	TCGA-BRCA
	SLC16A7	TCGA-BRCA_0105	-0.624144	TCGA-BRCA
	SLC16A1	TCGA-BRCA_0106	6.34032	TCGA-BRCA
	SLC16A3	TCGA-BRCA_0106	4.8374	TCGA-BRCA
	SLC16A7	TCGA-BRCA_0106	1.38399	TCGA-BRCA
	SLC16A1	TCGA-BRCA_0107	4.45155	TCGA-BRCA
	SLC16A3	TCGA-BRCA_0107	2.84277	TCGA-BRCA
	SLC16A7	TCGA-BRCA_0107	-0.561344	TCGA-BRCA
	SLC16A1	TCGA-BRCA_0108	6.36329	TCGA-BRCA
	SLC16A3	TCGA-BRCA_0108	3.81831	TCGA-BRCA
	SLC16A7	TCGA-BRCA_0108	-1.57068	TCGA-BRCA
	SLC16A1	TCGA-BRCA_0109	3.12752	TCGA-BRCA
	SLC16A3	TCGA-BRCA_0109	7.91575	TCGA-BRCA
	SLC16A7	TCGA-BRCA_0109	-0.652952	TCGA-BRCA
	SLC16A1	TCGA-BRCA_0110	4.35362	TCGA-BRCA
	SLC16A3	TCGA-BRCA_0110	5.7915	TCGA-BRCA
	SLC16A7	TCGA-BRCA_0110	-0.106501	TCGA-BRCA
	SLC16A1	TCGA-BRCA_0111	5.63152	TCGA-BRCA
	SLC16A3	TCGA-BRCA_0111	3.25714	TCGA-BRCA
	SLC16A7	TCGA-BRCA_0111	5.75773	TCGA-BRCA
	SLC16A1	TCGA-BRCA_0112	5.79419	TCGA-BRCA
	SLC16A3	TCGA-BRCA_0112	4.8589	TCGA-BRCA
	SLC16A7	TCGA-BRCA_0112	0.210434	TCGA-BRCA
	SLC16A1	TCGA-BRCA_0113	4.23537	TCGA-BRCA
	SLC16A3	TCGA-BRCA_0113	5.4969	TCGA-BRCA
	SLC16A7	TCGA-BRCA_0113	-0.00941809	TCGA-BRCA
	SLC16A1	TCGA-BRCA_0114	2.45595	TCGA-BRCA
	SLC16A3	TCGA-BRCA_0114	4.32142	TCGA-BRCA
	SLC16A7	TCGA-BRCA_0114	-1.24449	TCGA-BRCA
	SLC16A1	TCGA-BRCA_0115	4.90106	TCGA-BRCA
	SLC16A3	TCGA-BRCA_0115	2.45093	TCGA-BRCA
	SLC16A7	TCGA-BRCA_0115	4.73267	TCGA-BRCA
	SLC16A1	TCGA-BRCA_0116	5.39669	TCGA-BRCA
	SLC16A3	TCGA-BRCA_0116	2.33845	TCGA-BRCA
	SLC16A7	TCGA-BRCA_0116	6.04098	TCGA-BRCA
	SLC16A1	TCGA-BRCA_0117	3.69103	TCGA-BRCA
	SLC16A3	TCGA-BRCA_0117	4.55515	TCGA-BRCA
	SLC16A7	TCGA-BRCA_0117	-0.343483	TCGA-BRCA
	SLC16A1	TCGA-BRCA_0118	6.87925	TCGA-BRCA
	SLC16A3	TCGA-BRCA_0118	5.45555	TCGA-BRCA
	SLC16A7	TCGA-BRCA_0118	-4.01572	TCGA-BRCA
	SLC16A1	TCGA-BRCA_0119	6.68448	TCGA-BRCA
	SLC16A3	TCGA-BRCA_0119	5.06381	TCGA-BRCA
	SLC16A7	TCGA-BRCA_0119	-0.432098	TCGA-BRCA
	SLC16A1	TCGA-BRCA_0120	4.4895	TCGA-BRCA
	SLC16A3	TCGA-BRCA_0120	5.24131	TCGA-BRCA
	SLC16A7	TCGA-BRCA_0120	0.142726	TCGA-BRCA
	SLC16A1	TCGA-BRCA_0121	3.24513	TCGA-BRCA
	SLC16A3	TCGA-BRCA_0121	6.7449	TCGA-BRCA
	SLC16A7	TCGA-BRCA_0121	-0.629786	TCGA-BRCA
	SLC16A1	TCGA-BRCA_0122	4.33031	TCGA-BRCA
	SLC16A3	TCGA-BRCA_0122	2.04511	TCGA-BRCA
	SLC16A7	TCGA-BRCA_0122	2.98292	TCGA-BRCA
	SLC16A1	TCGA-BRCA_0123	4.80456	TCGA-BRCA
	SLC16A3	TCGA-BRCA_0123	4.75629	TCGA-BRCA
	SLC16A7	TCGA-BRCA_0123	-1.1453	TCGA-BRCA
	SLC16A1	TCGA-BRCA_0124	4.48634	TCGA-BRCA
	SLC16A3	TCGA-BRCA_0124	5.11712	TCGA-BRCA
	SLC16A7	TCGA-BRCA_0124	0.567097	TCGA-BRCA
	SLC16A1	TCGA-BRCA_0125	4.29276	TCGA-BRCA
	SLC16A3	TCGA-BRCA_0125	2.04286	TCGA-BRCA
	SLC16A7	TCGA-BRCA_0125	0.0881365	TCGA-BRCA
	SLC16A1	TCGA-BRCA_0126	5.46306	TCGA-BRCA
	SLC16A3	TCGA-BRCA_0126	5.5837	TCGA-BRCA
	SLC16A7	TCGA-BRCA_0126	-1.222	TCGA-BRCA
	SLC16A1	TCGA-BRCA_0127	3.13736	TCGA-BRCA
	SLC16A3	TCGA-BRCA_0127	4.53653	TCGA-BRCA
	SLC16A7	TCGA-BRCA_0127	-0.563077	TCGA-BRCA
	SLC16A1	TCGA-BRCA_0128	5.48774	TCGA-BRCA
	SLC16A3	TCGA-BRCA_0128	5.37353	TCGA-BRCA
	SLC16A7	TCGA-BRCA_0128	0.195706	TCGA-BRCA
	SLC16A1	TCGA-BRCA_0129	3.5311	TCGA-BRCA
	SLC16A3	TCGA-BRCA_0129	6.68076	TCGA-BRCA
	SLC16A7	TCGA-BRCA_0129	0.126869	TCGA-BRCA
	SLC16A1	TCGA-BRCA_0130	3.82028	TCGA-BRCA
	SLC16A3	TCGA-BRCA_0130	6.09698	TCGA-BRCA
	SLC16A7	TCGA-BRCA_0130	-1.64705	TCGA-BRCA
	SLC16A1	TCGA-BRCA_0131	4.05528	TCGA-BRCA
	SLC16A3	TCGA-BRCA_0131	5.44597	TCGA-BRCA
	SLC16A7	TCGA-BRCA_0131	-0.880547	TCGA-BRCA
	SLC16A1	TCGA-BRCA_0132	3.44063	TCGA-BRCA
	SLC16A3	TCGA-BRCA_0132	5.49945	TCGA-BRCA
	SLC16A7	TCGA-BRCA_0132	-2.11396	TCGA-BRCA
	SLC16A1	TCGA-BRCA_0133	3.08126	TCGA-BRCA
	SLC16A3	TCGA-BRCA_0133	2.17388	TCGA-BRCA
	SLC16A7	TCGA-BRCA_0133	-1.59707	TCGA-BRCA
	SLC16A1	TCGA-BRCA_0134	4.47799	TCGA-BRCA
	SLC16A3	TCGA-BRCA_0134	4.85881	TCGA-BRCA
	SLC16A7	TCGA-BRCA_0134	-0.638713	TCGA-BRCA
	SLC16A1	TCGA-BRCA_0135	3.40645	TCGA-BRCA
	SLC16A3	TCGA-BRCA_0135	4.02452	TCGA-BRCA
	SLC16A7	TCGA-BRCA_0135	-1.41963	TCGA-BRCA
	SLC16A1	TCGA-BRCA_0136	4.92325	TCGA-BRCA
	SLC16A3	TCGA-BRCA_0136	5.60138	TCGA-BRCA
	SLC16A7	TCGA-BRCA_0136	0.392972	TCGA-BRCA
[truncated: 11,304 more rows]

[truncated: 2 more sheets: Suppl. Fig. 2, Suppl. Fig. 3]
